# Supplementary material for: The association between hyperlipidemia, lipid-lowering drugs and diabetic peripheral neuropathy in patients with type 2 diabetes mellitus
Source: PLoS One. 2023 Jun 15;18(6):e0287373. doi: 10.1371/journal.pone.0287373 (PMC10270586; doi:10.1371/journal.pone.0287373)
Supplement: S1 Dataset — (XLS) [file pone.0287373.s001.xls]

## Sheet: 5 串聯-FINAL
			Total cholesterol		LDL-C		HDL-C		Triglyceride		3-1	3-2	3-3	3-4	3-5	3-6	3-7	3-8
			Baseline	Follow-up	Baseline	Follow-up	Baseline	Follow-up	Baseline	Follow-up
Anonymized indentification	Statin	Fibrate	VALUE	VALUE2	VALUE3	VALUE4	VALUE5	VALUE6	VALUE7	VALUE8	Comorbidity 1	Comorbidity 2	Comorbidity 3	Comorbidity 4	Comorbidity 5	Comorbidity 6	Comorbidity 7	Comorbidity 8	Height	Body weight	SBP	DBP	Waist	Smoking	Alcohol	Numbers of OHA type	Numbers of insulin type	MNSI (left foot)	MNSI (right foot)	Types of DM	Onset year of DM	Fasting glucose	HbAIc	Triglyceride	LDL-C	Cholesterol	HDL-C	eGFR	Lipid-lowering drugs at enrollment	Age	Gender
0007423816F3139A71C9BD5A3F78D4589546B6FD7170354040A81EB44C8B406B902E6F6F1D7EDCCF2DBE33522AB68D32	1		220	136	140	74	56	48	173	122		1							168	62	140	92	0	N	N	0	2	0	0	2	1999	135	6.7	129	70	134	54	38.68	1	81	1
00376F6A9FA7D8784CBD399E1D8631C27335F512381AE783F5E5B9251080CB282329A78C6699C86702B34CCE5BDF2FDC	1	1	237	172		89	47	53		289									174	97	130	80	0	N	N	2	0	0	0	2	2011	149	6.6	356	146	230	50	94.93	1	50	1
003A22E3D2201D5391B2167B283657599839A77C91BFFED29B76A3893AFFD3AF1CB2D53743C50415EA07949A5AAC0957	1		216	158		95	43	54		160									159	65	131	83	0	N	N	1	0	0	0	2	2010	124	7.2	135	104	154	55	105.35	1	69	0
003BE18FA22F1C36B96169DE92CFB7F14933A5985A0A8563599E783034DA0454AC58BAB5816B730F3C115307A8A54B14	1	1		156		73		46		261									150	85	145	88	112	N	N	3	1	0	0	2	2003	198	8.1	197	77	126	39	61.88	1	52	0
007F4BF6E8874B50AEE57E5CA7BF48387210FF3147A19680AE48DB1773D280379F517B788824A5297BD9DEEE6669AF86	1	1	312	420	223	382		49	414	411	1	1		1					177	97	130	80	0	N	N			0	0	2	2012	146	5.8	183	277	364	72	84.77	1	49	1
007FD8E3BE6E0188E01F932408491283477503B97B282F12AA40B48182D05E66767E015156C943DF2E45BAA0CEF7D096	1		232	147		79	46	43	331	220									152	60	130	63	0	N	N	1	0	0	0	2	2011	163	7.6	205	83	151	42	51.06	1	78	0
008AC94EB87EF54383BA834E66193AAB6E8ED9C502BB4C1FA3E1F3C6B93A08B2012E3196F0FF494B5A47E5D73FAEB793	1		169	150	120	98	55	58	99	92									144	55	126	78	0	N	N	2	0	1	1	2	2001								1	65	0
009286CE4C09162AC78832187D68A1C55FBA8A090851AD75042492414A90617CB6F49361CC13F74E526CDD182B680F2D	1		171	141	116	89	32	31	209	187	1	1	1						157	66	145	89	0	N	N	3		0	0	2	2008	71	9.4	203	155	205	38	88.16	1	73	1
0095BEF23A62FF25AD0A59BC7724EC5ED927C4BF0412FE87FCC169FF5A7D84B0F9E289695B5EB3F1305FC8E45DCB9D39	1		171	110	121	69	45	37											169	67	125	61	88	N	N	4	0	1	1	2	1981	198	7.6	87	130	175	40	62.57	0	76	1
00986CD77C42BE9EE6F07A393B48C259EB49763DED2031D70DCFC8D99DCD9C66839CF9EE816E5B95B5F7F6F0207F2771	1		168	135	103	84	43	40			1	1							168	81	127	70	110	N	N	1	2	0	0	2	1995	111	7.6	183	96			69.94	0	72	1
00A696728C7D7DF5A10728EDBDCC13393DEF354B5099F63100F73813E46B69B8CEEADADAA88F0B661D3BB9FD4D7333A0	1		205	201		125	97	69		87									156	56	138	74	89	N	N	1	0	0	0	2	2005	149	7.2	102	127	198	68	108.38	0	61	0
00B813A126C12DD569097CB083EBBF5D0C3F53070B4A5B0C075031A2BAF7CDD8491EA3F0CB7D3DF9E9FA5B46FAF5A306	1			225		96		47		220									165	75	126	78	0	N	N	2	1	0	0	2	2003	430	10.3	204	76	141	37	34.57	1	45	1
00B85297E7FE7D148BFA2EE9EC06B9D68D715FD8DA32FDEF1373EDD1BEB9DBA14D54943C467746E3314D7CCFD84C4843	1		201	198	152	154	43	40	107	116									151	65	133	85	0	N	N		2	0	0	2	2012	136	7.7	107	152	201	43	117.68	1	40	0
00C097565E6C2F2BAC1AB3D7FFDBF8EA6343036E8591A68643093553607EE8C5C8540EB4195AEB002E9B4CAE97CFA279	1	1	174	137		70	46	47								1		1	168	74	147	84	87	N	N	0	2	0	0	1	2001	389	9.1	844	51	165	31	78.41	1	42	1
00E94DB173F3D831B6529781C6725BD1A4B15DF194E647BE702E511950B3B74B993C1EB89DA4D32A84EC895711820B04	1		241		157	131	33		386										160	55	140	90	0	N	N	1	1	1	1	2	2010	126	7	386	157	246	36	85.86	1	82	1
00F3E0BB665E70B10C8E74418989AAF4ED63A417EA6613F553AA99C20DAC5D48740EC04D77DA44CC5F3320C41AB3DD78	1		180	136	118	80	56	50											151	61	130	80	0	N	N	2	0	0	0	2	2012	119	5.9	85	118	184	60	74.32	0	75	0
00F739086766B2E0683A357481EFF50416D92CD387CDCC8DA4A19BAB2B02D0729796F1D613E90DCAF357D3FE296C0051			180	164	109	98	54	52			1	1	1				1		185	81	117	63	0	N	N	0	2	0	0	2	1978		7.5					51.44	0	83	1
00FE0A24FCD43DB2E6FE335087E7D6761B81AA4C0ECEAB5D55C83AFFD0B6C052DC9BA06280811EEB6D4E94FC34B4FB1D			190	185	107	110	81	78											152	41	130	80	0	N	N	2	0	0	0	2	1995	125	7	35	102	184	81	103.58	0	75	0
0102825E9F67314C1739340FB5375CB404CFD49D0CEEA8E05A152C8311ED0A7E06C9B08B8ADC232A63757FE6B7D70640			127	121	72	77	40	40											174	82	135	78	0	N	N	3	0	0	0	2	2011	96	6.5	78	76	116	39	96.13	0	47	1
011828953BF1B82395A4C7F41ED62C04DBDAC95AB9E2FE4A56CF9DB3F38E31C0A09CD275289F89252E6AB633E4016AA9	1		210	178	133	124	55	60		85									157	54	130	80	76	N	N	1	0	0	0	2	2008								1	50	0
012617F6FEBB5764AC965A281B727B06B346BD7AFB79BBE3B10D891D776C057B6D913A2B8015C5EB569E77D83AF504DE			148	137	83	76	54	48											165	78	116	64	0	N	N	3	1	0	0	2	2006	170	8.6	93	80	145	52	52.8	0	74	1
01267FB647AF12C735912F2D3A559080D2A811459DA5993959E9C5CABA7D8498076329D1BA8E968DC7620FA093D1DF84	1		195	192	137	123	51	43	188	202		1							172	75	120	80	86	Y	Y	0	2	1	0	2	1997	178	8.1	222	152	217	54	82.46	1	56	1
01297B113EE7A23A7C7C78E92292A16DD8074FB94C141B85D396A44A741B0AE5D46F221D8A68C1C19407F809CA9023C7	1		236	162		90	45	49		126									160	64	156	96	83	N	N	1	0	0	0	2	2003	123	8	180	87	151	44	76.28	1	67	0
012C4A321A440F9047C4E51D88745396AE3BC488583532D8AF9582BA35B2532D47760519DB38E4144D28590783607A9E	1			184		132		65		97	1	1							158	65	154	88	0	N	N	1	2	0	0	2	0	340	12.9	121	158	229	65	28.66	1	61	0
0136D16B4A42E40CD89AC32F13945D5339741C0539B3D352670500D695AACF111AD663370023CADEE9F1BA888C5BBC97	1		224	174		86	58	60											166	62	140	80	0	Y	N	3	0	0	0	2	2000	142	6.5	83	107	143	57	91.18	1	62	1
0143EA3F40CED2D557C5F9609142EA0F156FBF4A975972A5E687528E1D01753D1FF4A84F1246988574EDF9C96D621846	1		149	142	106	92	42	45		62	1	1	1						161	75	120	70	0	N	N	1		1	1	2	2013	71	7.5	38	68	110	42	55.5	0	88	1
0149A6B546B6B49D9EBE09FB960E551AE4B34520864EC55D0CC22438607F9427EDEE7B7D6F51A5EF39032BEE55AC4C03	1		182	150		99	40	36	124	140									160	69	130	78	0	N	N	2	0	0	0	2	2011	172	8.8	149	137	188	38	107.07	1	55	1
01626F287011BC31B4D9BBF68A8FE3C8EA111BCA0DDEEB3362FB9FCA8A5165342335B955E3F1F778CFDC3EBE144289E8	1		177	136	148	76		38	176	133									150	56	134	68	0	N	N	1	0	0	0	2	2004								1	86	1
0164E048D697CC627A694763ED37A02298C987231B9E0241D28687FBD36384EFD64BC74299B41BDD4D4BCF723A7B2F5E	1		255	231		149	87	79		95									156	55	128	73	0	N	N	1	1	0	0	2	2004	221	8.7	104	129	205	60	109.91	1	57	0
016B20A3E4852890ECBD7CD12EB15E6F3D9971804B974F38D97D293B2EA1A383B81E23A325B657CBF809B1C0CDD85BC9	1		191	169	131	121	58	52		53									164	65	138	82	91	N	N	3	0	0	0	2	0	141	8.9	45	101	159	54	104.45	1	62	1
0183F91C2C60CAF8C05B19821DDD16F064CC0DC3BBAEAFE4235359B84813C4FFD9BD472C9B0938D530A6787AAB49A99D	1			110		58		39		76									158	52	126	78	0	N	N	1	0	0	0	2	0	70	5.9	76	58	110	39	48.76	1	74	1
018AAD18399934A77F7BD237F8092EDBBB2DF838BEA0E4D4D7245A20CC0635D35E8E4A2626FC803582992A582A18EE98	1		180	150	103	63	64	58	120	106									160	62	127	77	97	N	N	3	1	0	0	2	2000	177	8.7	153	86	188	55	65.87	1	59	1
018F45ED702C88448FDE9675287270BD812904172DE06492145DAFA48A60B949BC149C46206DEE4E7B600AEBEEDE42DA	1		185	150	123	87	56	75											171	65	140	90	0	N	N	2		1	1	2	1997	144	6.8	104	119	185	55	61.76	0	81	1
01A176B561A33CA8D9D3A4191BCC5E27914E1CBE4BA0596394893A95E8AC679FAB8B995E58E98143262570AB640C7FA8	1	1	216	203		60	37	39		449									176	100	130	80	0	Y	N	2		0	0	2	2007	153	6.6	255	160	233	41	129.04	1	46	1
01A522CD2F2D91123CF1A3D64860F723B608022FADC50C18A37D3EEF6B2EE368BF0714D63C58AC237FAAD19B8DA41FDF	1		224	164		83	47	46	318	195									171	64	120	70	0	N	Y	2		0	0	2	2003	156	7.8	170	126	190	46	112.47	1	50	0
01C6CCEBB1C6AAC35B6ECF6BF7787A6A3BD9B6D5C686ADE50DC0ED2521D50AB9DC9B49A44EAE8062ADC90F1E17196450		1	117	118	68	65	34	31	164	147	1	1							147	50	142	92	0	N	N	0	2	1	1	2	1999	130	6	98	84	112	37	8.05	1	67	0
01CE5D2A916A9FB35E848C352994EEE5268B3E9FF57A5E5B4C79F384B619399609C144077458FBA94D673DE84B2D3EEA			195	184	114	113	68	64											160	71	164	95	0	N	N	2	1	0	0	2	1992	153	7.7	108	111	184	60	90.42	0	62	0
01CEB49D1C1A0319044F876D40E5230A11963EB1D3A6A7F08B8B8B8751793EE10158F88BB6B5966B6D21DCD02F8C3495			128	156	66	92	46	52											150	54	126	80	86	N	N	1	0	0	0	2	2010	140	6.6	186	106	180	63	86.24	0	78	0
01DE2EDD999548473B488D61C0201405294983295062619CB65B3C0F2ADA2BE5985295F2D13D3DA7C83201B3699653CF	1		180	150		80	58	63											162	62	147	73	0	N	N	1	0	0	0	2	1993	123	6.3	101	58	121	53	68.11	1	82	1
01FA298D51C03F17038D1F90828B2C960A6B96FC0C0BB100F3BB46CC5A3B1DC5384803170E93351E72E21D7253A55168	1	1	186	142		78	46	48		179									154	75	132	88	0	N	N			0	0	2	2008	104	6.2	159	65	125	44	111.15	1	54	0
020A5C8B4E11265152F8BC095533680F6841BD755ECC486D2B39CF284C0C76EA7D284A047957D7269C04FD2F63695815	1			145		93		44		106									170	77	132	78	0	N	Y	1	0	0	0	2	2005	111	6.1	60	86	131	46	79.71	1	65	1
02253A943B9902220F6DCEC92BBA399EEA6168491A5C15A1067D8C3C4B5A41C92CD44451E98652B2E6AD8EA806EAAE68	1		207	174		105	47	59		108									0	0	0	0	0	N	N			0	0	2	0	151	9	111	98	166	69	65.6	1	72	0
025C0E3A9AC8D2E836E8023121D4CD1E2EBC4BE3FA961B5F7DBEA424D15232F127AB0770DE1EC78063E74D620F93BD3C	1		183	194		91	62	58			1	1	1			1	1		157	76	109	56	0	N	N	1	2	0	0	2	2007	197	9.7	218	76	153	54	26.1	1	72	0
025C2136E6576004151AB217051287815FBF20F9F7B988F9CF0652D6D6D4E42134F9AC147941A5FC5CC626458A98FF4F	1		221	208		117	77	88											150	49	140	70	0	N	N	1	0	0	0	2	2007	108	5.9	85	104	207	95	84.13	1	88	0
026E3DBDFB29FC44AC065317C9D26C17A0F90744EC5DF142F9CC290B74195036437B6880127765F2115CA4E9D0B16204				111		57		48											177	63	131	80	0	N	N			0	0	2	2013	84	5.6	69	57	111	48	156.29	0	43	1
026F4717D27331E53B334FFB8052112909BCB61252DCE1CF1402E278681798EE65DD6BA1854230860FFA2564D12A8105	1		160	133	94	60		59	155	54									154	58	110	73	0	N	N	1		0	0	2	2001	105	7.9	40	62	136	69	106.31	1	67	0
027F937D6FE467E259347B57EF878A724D5D18EA4C4F73D6F9FBAAFA9923DE3A80D1658E6B06D3E1907025353179D73E	1		366	321	259	245	72	45	177	124									150	53	130	81	0	N	N	2	0	0	0	2	2009	191	7.3	132	197	377	89	140.56	1	48	0
02A22FB1001586B2610905037823C1EE74B6F453B9310A1F25ADAAAB2DCB4C76AD90E16F6885ECDFDF18C1F3AB5C3AF9	1		175	153	134	116	34	30											158	52	137	65	0	N	N	1	0	0	0		2002	137	5.9	147	126	172	31	58.78	1	67	0
02E683E31301E864150B7629FCCD098A5D9F126872A1A613B1E2C549BFF412F923C3E30D2EEA2FAF3DEE74C76D36210B				136		93		56											162	54	126	78	0	N	N	1		0	0	2	2009	145	6.9	165	81	146	50	48.87	0	60	0
02FB3F7CEB2BD848DCD3882441FCB6A885D77469160AC98565AA7C18516AD9E10BCEF39BC21D1D9129F420AD9C30B2D3	1		185	183		79	89	86											156	63	126	78	0	N	N	5	0	0	0	2	1998	107	7	68	70	159	88	56.14	1	85	0
030D0469074E373F8C9CFDB009BA8CBE24D1ACEDD5982CE1ECBBF1A9C3003E6C023EC0E2E363AFD79D3A19E44B4A02D0	1		185	184		93	78	81		63									154	47	120	71	76	N	N	3	0	0	0	2	2010	178	11	66	94	165	68	107.32	1	63	0
031267E22BEDDAE312D709C26ED17488A5F4147804E4B882EDB97A2801D39A8B002B7DEA06DACBBB539CCC88424B4975	1		205	127	122	67	63	54		68									163	69	130	78	0	N	N	1	0	1	1	2	0	142	7	111	58	122	55	47.39	1	85	1
0315B21E116B12FEC00588BB7107857FCE767368CBA0E78FE2DF28FFD1DD5B669233EBA7E70951C7D0CC2272443E1DF2	1		219	160		86	43	42											165	70	130	70	0	N	N	2	2	0	0	2	2001	70	8.3	110	91	144	44	63.99	1	69	1
0316B1171D31CD616C6AFF82A61003D6694E8999C38B6894685DF76E3B46EBF4DB9CCA8BE1FB8F27059C0648890FD909	1		172	129	99	75	30	29											165	81	129	89	0	Y	N	1	1	0	0	2	2013	137	9.1	206	100	157	31	145.58	0	62	1
0318B07A1F0ECDD60D5790BFBCD1672E6E8C66901A1C1C085D2E4D3743C90B728EE9128F8C0610735947A5EC20F5A1CE	1	1	238	204	160	133	50	47	300	177									168	74	147	94	0	N	N	4	0	0	0	2	2001	178	7.2	153	137	209	49	83.08	1	53	1
031C29E02A3CC8715CA856AA3DD9CD23C8BB9C12CEF638945CE90744260D2358D80A6DBABA465034720529E30E5F99C6	1			166		81		51											165	64	126	83	85	N	N	3	0	0	0	2	2008	118	6.9	110	78	171	46	44.54	1	80	1
032B6E95C4CA2C96693A2EAC032D6AE0F094F135E456A468015DEE2A990742B37CDF78C6C62A58F171A27568905D2431	1	1	194	161		99	42	41	354	173									178	65	142	78	0	Y	N	1	0	0	0	2	2013	159	7	177		168	45		1	64	1
0358E6E216424C68395BA3FB6F48CCC132CDC80CB2B44B86AA8B2368F99718D24919048862D891A6258CDB495B25C051			191	188	100	103	85	73			1	1			1				162	56	130	65	0	N	N	1	0	0	0	2	2007	121	6.8	78	104	182	72	88.67	0	70	1
035F3C0858171BB6B65AF7CDBE5D29E4A312B69B4E1D25870F601A9099C7509D64BE91E04E5723EB00F9760BF48F1B24	1		201	154		89	66	64		66	1	1							158	60	170	100	0	N	N			1	1	2	2010	123	7.1	43	67	144	75	96.52	1	90	1
038CFF277BEA630FC476F851C241E1EF3E91D3F8CEBCB0BF6847E8E9C748F02633E3450A8F34D236894C038DD87B1C40				166		105		42											159	88	126	78	113	N	N	2		0	0	2	2011	105	6.3	149	98	156	46	92.44	0	58	1
039B6829C915CBBF5818796EEC7893668EF5A08199B8199301F18DDE59E46BCFF0C0AEECF0A8D5095BFA41969BE43344	1	1	206	150	127	97	43	40		201									155	68	142	74	0	N	N	1	2	1	1	2	1992	206	11.4	202	103	146	37	58.96	1	66	0
03A49A04ADE09F54559F2BA88AE9C3C3400622A91956B44F9D1C5A38256EAE7FE7BB251C277461E939D1689FA9CBEBA0			176	159	120	103	40	43											174	86	126	78	0	N	N	1	2	0	0	2	0	78	5.3	69	103	159	43	88.88	0	38	1
03AE1776ED025836EA350E5B2D785B6603A53027790EA1A761D6C641412857F1FE5C20AEE427EAA52E02AC863F233630	1			141	157	72		56	150	103									176	100	133	89	0	N	N	2		0	0	2	2009	67	5.4	92	65	136	61	58.25	1	46	1
03CBE1408DB2127EA5FE70A995601858A66FE0B7F3331A8C7D18D44A623A4301E66CBB4F9C550161D081D55A84A71633	1			162		111		44		137	1	1	1			1		1	169	84	150	90	0	N	N	1	1	1	1	2	2009	97	5.9	114	148	210	45	25.24	1	82	1
03D47042F6A1A76AD688AF36E422D13C83566AB6D763099171E0BE658B2D2A5D660551FC4500FB08A5F617887E2E2F96	1		205	154	135	84	51	43	120	118	1	1							164	66	130	80	0	N	N	1	0	0	0	2	2003	138	6.4	129	123	186	48	104.81	0	60	1
03DAE591BA1E69AD780E5D1646A2E6013724C3FD9F5690D3CEB88D591B3675541688C52C4FA83CC53BBBE08CEA83DAD8			158	156	82	85	71	68											178	75	124	72	0	N	N	2	0	0	0	2	1991	116	6	51	82	158	72	85.24	0	85	1
0418605095CE7ED93C717AD7750B9E2B69708D7A889339A21EB4C861F016A5823D66A549005093C5C562A2EC5B6A844F	1		199	162		97	62	55		98									156	71	140	90	0	N	N	2	0	1	1	2	1988	141	7.2	109	91			33.31	1	76	0
0459FA84F1548EB17AD928AAB7310DFC1AD6AA05BAE546DB764B8AF7617631EFF8A4066F0A00593E9B31C49AE831207E	1		227	153	165	83		52	80	82	1	1							151	59	136	88	0	N	N	1	0	1	0	2	2013	145	6.7	88	78	134	52	85.57	1	81	0
0459FA84F1548EB17AD928AAB7310DFC1AD6AA05BAE546DB764B8AF7617631EFF8A4066F0A00593E9B31C49AE831207E	1		227	153	165	83		52	80	82	1	1							151	59	136	88	0	N	N	1	0	1	0	2	2013	145	6.7	88	78	134	52	85.57	1	81	0
0482DDC0AD86430EEFCC7332D3F0B1831EE44FE035D1EBAD9AF8CFE40503ACDA2C8EBA37C34B9235A6B9C774C1567268	1	1	228	182		103	45	45		195					1			1	154	60	130	80	0	N	N	1	0	0	0	2	2012	100	7	112	107	188	63	79.45	1	55	0
048A11CB363B9DAC6F1126E83E809F486C5C363E2CAEE16BB6963CE29DBEB35DB9D08B56608BE7C8A173F26F33410D88	1	1	257	171	29	103	12	39	847	269									162	60	126	78	0	N	N	2	1	0	0	2	2013	114	6	332	66	141	39	83.21	1	43	0
0498A8BF0CC71C62F5856E9F0B9F441E5AB32E37470B9142388AE6CCFF1C16759D198E9F1CC7736AF67F7F8F5C0534F2			144	164	85	109	47	43											182	71	130	80	0	N	N	1	0	0	0	2	2004	140	6.6	87	112	165	47	129.62	0	46	1
0499945E537DBCF57693039EE0428530F97AB945124F9F193652303E60F042970CE996131276EF239C38F528EF176792				220				76											162	57	130	88	75	N	N			0	0		0	102	5.6	76		226	80	92.68	0	55	0
04B1EB67CA349BE9B82E3C29B92476FCE1A83EE2D28683EE450BFD3A04866DF1E8C53C90386C6130607E954882E2DEAB	1		161	128	100	52	58	61							1				168	69	126	78	0	N	N		1	0	0	2	2012	180	10.9	172	127	202	50	95.33	0	49	1
04B38E7F06DE7214338721A456A5783C6F9511CD5C840D73B1FB8A3B3411FE0C7E15290C044276179751C9FF56ACDCB8	1		183	185	117	102	64	69											167	69	165	70	90	N	N	3	0	0	1	2	2000	140	6.1	73	93	160	59	78.29	1	71	1
04D0CA66E1C6EC23EBBD701B4EB226E07EB8A27923BD2884D184A5DAF0E198F395DF1FD614A0853422D41AAAF567965E			147	131	83	69	57	48											160	65	130	68	0	N	N	2	0	0	0	2	1997	144	7.1	68	67	138	54	51.75	0	73	0
04D5780560D42F6D85CA6C963F6C58ED6D652B6A9338502EDAB651235D4F824E028D2C8E28C8AB5BC704396B3D8CE5CC	1		228	172	165	110	53	50	110	179									170	100	130	80	0	N	N	1	1	0	0	2	2012	227	8.4	217	107	182	49	64.04	1	43	1
04D9F92A0C0E54B4B3F774C0B6D1B4B4A4D189B900773E48BE3AAC67E1D21A7D8748EF7530BB93997CC7011442439258	1	1	200	217		126	34	32		699									177	90	108	77	0	Y	N	1	1	1	1	2	2010	345	11.5	1657	94	262	34	29.67	1	37	1
04FDB11427F74FABE6EA6C364E7AC5B7AB9A133A060D028BA7028017C79EE129B721826A348A533250AA56B80ED2B8D4	1	1	196	142	109	87	33	31	892	261									167	72	140	90	0	Y	Y	2	0	0	0	2	2010	199	7.9	545	98	194	32	61.61	1	52	1
050B7FC253637C2D8967E67B0482D8AA1516D719F9E1E1612269C5E7ADF0AE90E7BAA9132093556BEF8A8D6DE7DEB3A3	1		251	183		148	47	52		133									165	68	130	80	0	N	N	2	0	0	0	2	2003	122	7.1	98	90	150	52	104.11	1	63	1
05465E382C34471BEFBBCE9D068F8D437CEA2A3DEBD6992C8D2B1563BC2C24971F58FF98C38119EF58E65EA31681D2EC	1		204	173	120	87	76	71	118	111									155	56	130	80	0	N	N	1	0	0	0	2	2012	117	6.7	54	60	150	84	51.47	1	76	0
055AB2CAA1F3F9B7B34CFB75E342A19FD67A81DE4BC0FD01DA4F35880905E11D356A406DA7A6E9B839B718AB32FBA499	1	1		156		87		63		70									150	53	128	78	0	N	N	1	0	0	0	2	2002	97	5.9	60	70	156	81	133.76	1	60	0
0561DD7CA528765C22853CA7E4895A696A14CA4DAF1217E80FCBF7F60EE8DB80BD183B2E97C5B6E784ADCB4AE99B7929	1		217	179		126	40	35		173	1	1							156	74	108	57	0	N	N	1		0	0	2	2008	242	9.6	270	96	170	46	63.62	1	71	1
0597FA536E5D8CDC3F366EA736D698A3A46E20057C94A45DA5564D1AE2CE46E6182D220D8F0B45498E4E83C96DE48247				150		93		45											153	68	127	71	0	N	N	2		0	0	2	2013	104	9.6	133	93	150	45	89.54	0	64	0
05A0DC29168B8E19F80C534A6E2FB3E4D83ABE4AB5DC8C762D275A858CE5C5B12468078E0F460F0F2B42395BA9A0132B	1		209	179		88	61	60											160	71	120	80	82	N	N	2		0	0	2	2001	160	6.6	96	78	174	64	92.12	1	58	1
05F58DC0600D767D4BDBAA2D3B458F907A07DAE82783C30F596BA32B2E4D18A91B6C21334B8AF4DE03F5ABDF2D2BA6EA	1	1		228				45											164	77	145	81	0	N	N	1		0	0	2	1998	93	5.9	92	99	162	59	67.78	1	84	1
0602C543B160C766CE26700127364FDB16BC024FE9F06261AB41B38DFCCBE2CA4EF143C86B885D69291EFA8CC034281A	1		197	148	139	84	35	35											157	48	130	80	0	N	N	3	0	1	1	2	2011	163	7		151				0	51	0
062B299A95D5E814F18351D2D9526FC2876D093935947F8E326E28A474C59A8C9571438FA8009D53A702D2F2099AF209			166	164	96	81	63	75											160	42	133	77	0	N	N	2	0	0	0	2	2009	175	8.2	61	81	159	74	114.9	0	45	0
062C4C44512F0649F48470F5B3F3AC99C7F3C5EE97551122C4A9804B311105FD794ABC626F69A272DE144952FB0E57A8	1		166	141	123	94	36	38	96	84									164	63	122	73	0	N	N	3	0	0	0	2	1990	218	7.7	108	110	164	36	86.3	1	81	1
062C4DFA680DD2060280ABC9C8CEE5D69BE4BA358E58563AA8EB1CBB41040EC070631A0925F06FAA009AC9D8C227EF33	1		210	160	128	90	57	52	163	178									162	61	131	69	0	N	N	2	0	0	0	2	2011	90	5.9	131	71	143	50	92.12	1	58	1
06C0FF239352C2ED55FB9DDA1B062ADAEC9645E73787CFE73834A04AF8C44271BAEF1A687B11C7DA7080AD91DD29D096	1	1	136	153	101	107	23	37	225	184									172	66	126	78	0	N	N	2	0	0	0	2	2004			115	107				1	57	0
06CE0D461CA6B5C4716CE4AB24C6C079414784AAD8BA39CACB4AA13C4F430AB64DE545A64545D594627669AEE2B5A651	1		149	110	103	59	36	37				1						1	166	72	149	87	0	Y	N	1	0	0	0	2	2008	129	6.1	128	98	140	32	40.58	0	64	1
06D8BB72E951506C003293872AEA74E4E242C31BCBD852CBB5A8ED5BC46680771F8D3989D4E63561D80D63F5253E68D7	1		190	158		80	65	66		159									167	75	136	78	0	N	Y	3	0	0	0	2	2005	145	7.8	129		172	58		1	58	1
06E4573B0BFE2BA960788B0AD2D12FF2979B9F65AE9AC4FFFE88E6EA15506856CA346A7BDD8517CA2C97E1D7D24CDD57	1		174	174		95	42	42											161	64	116	71	0	N	N	2	2	0	0	2	1972	175	7.2	149	94	149	39	65.42	1	73	0
06FBBA04535C578E1EBF25A4380251D865BBF76048D2CF9A46AB45C55C6D337F5B47AB35849C4D86278F6743C81D6AAE	1		200	174	140	114	36	33											158	114	126	78	0	N	N	3	0	0	0	2	2013	122	6.3	191		196	34	123.14	0	32	0
070B1783D716D1C9A6C8E0C9ADDD4CB99862A6EDA70407580C97EC146CA936D6E08BCF57D385385FC880D91690F1F9EE			138	146	88	77	57	61											160	57	140	86	0	N	N	3	0	0	0	2	1995	86	6.2	86	62	131	55	67.3	0	87	1
07660417471B9C53BA3910EBFE501A4928F20E12EA114C2F49374D24EB2E34F7DB450DF727E96E8A5D07DB256DFDDA0C	1	1		181		98		41		156	1	1							170	71	141	72	0	N	N	2	1	0	0	2	0	177	11.8	287	147	213	33	27.9	1	80	1
076957861E9AB821F1F971787D036BE203BC02807AC34E9D03BE1A68D4FD806B393C1549BDA6F0C7B5BE278B78DD2123	1		222	158	130	104	37	38		268								1	163	65	114	84	0	N	N	1	0	0	0	2	2008	109	5.2	267	120	179	38	91.18	0	62	1
0774A360C9E5C195A99C25FC07E1CFE70CBDBD7221C505E5A6A435037A2D44F3256FB85ECAB7A14D5D95F78BF9C0BCFE			193	177	121	113	49	44			1	1							168	67	114	64	0	N	N	0	2	0	0	2	2001	105	5.9	124	129	191	45	64.79	0	64	1
0791CC5B57ED81F46D0FBD82B99A9AE076EEBE90BE45BAE83B365147CCDDB4A2AB1D857A75665E0184DF8BBCBA93C5CC	1		217	175	152	96	77	71	92	91									158	54	139	80	82	N	N	1	0	0	0	2	2012	102	5.9	69	110	179	81	90.42	1	61	0
0795CACCD3D4DAF158E60310B0110ACE9272CDCD9BB860CA665D9076FBD065C12B76DD52F0458D8CEEC9D62DB72990F0	1		164	162	97	82	58	53											0	0	0	0	0	N	N	1		0	0		0	147	7.7	74	91	172	75	65.42	0	72	0
07AEABED9B0ED0E2DAAD971B92A016D3864576BFEEC89A12AC8E2ED57DD876A4D76483A9EBBADE2FC403E20603B03355	1		203	120	140	61	47	47		101									166	61	110	70	0	N	N	3	0	0	0	2	0	162	6.8	129	57	119	45	69.55	1	74	1
07AFC125F3566D26DF4989D24C05B2FF2F26F41558027DC61AEE837982997A15F41AC830742B12292AFEAC926210F5B7	1	1	125	161		105	34	42		187									172	90	132	78	0	N	N	1	0	0	0	2	2006	109	5.9	89	102	157	47	91.18	0	62	1
07C7A07367909B231DABFE4111C38C45B7B8188A771AB82C20BB0B4D65D4EC590D0F9A472906DFB7EBE3971CC3346FA5	1		208	157	137	97	51	52		167									0	60	0	0	0	N	N			0	0	2	2003								1	80	1
07EB19F13633062DBD00D49CAACEEA4E2B47743E2D7D5C1EEB82C97872D22DA75C98DB3A02286E47FFD6D95EA64222CD	1	1	213	205		125	56	60		287									172	65	136	80	0	N	N	2	0	0	0	2	2008	126	6	277	124	203	57	80.47	1	63	1
0800E00EE0D563E7D3F967EF73754D902A22EB8EFAE5132F6BFEC268620539EC6B520AA74D945DB95697519F0CABF61E	1		204	198	122	136	61	69											151	51	140	96	0	N	N	0	2	0	0	2	1997			133		199	66		1	52	0
080EAD1EB02748FFDD4D40BD6A42729A7651ABEC373ED1C310485EC0C910B0A943DE9E1FFCB666BB5B12F6F35A537381	1		199	159	158	99	40	40		117									159	64	103	52	89	N	N	1	0	0	0	2	2008	109	6.2	135	85	138	37	44.09	1	83	1
082166DE741E5081695159E4E3EC288011DACD1B69E3B86068B1B3967A73A2999AFB241898A0A990A0D88C75A0BD0814	1		273	208	211	137	76	70		128									157	66	120	80	0	N	N	0	2	0	0	1	1999	241	8.8	119	123	199	66	109.52	1	57	0
083A849E8485C687C270E1C71F65BE79BEE35C0433092F572DE9DE0188F953863AF07811F3899998BA22E12A9A4EB30C		1	188	165	109	117	37	41		125									172	93	143	94	0	N	N	3	2	0	0	2	2005	73	7.7	131	110	172	46	56.79	1	51	1
08A6B999C6A5040DD05C3E341BE6543CAB5D1BE3C191EA5344A72DDF62CE7E4DEAA752B344722DB35709F895FF055514	1		170	123	112	57	53	52											176	74	126	78	0	N	N	1		0	0	2	2007	170	7.6	315	108	186	53	72.09	0	62	1
08BCE04784BE9114524550A939969D19322165CA1226BCA21671A614903CB4FD4AD3EDC648699E86B80446911F9E92C5	1		246	168		109	40	43		117	1	1		1		1			160	58	180	103	0	N	N	0	2	0	0	2	1985	388	9.3	329	116	183	39	58.6	1	69	0
08F7866BCAD9E3D355F29E1923DAFAAE1EA7873AF44D62E81EE0D0A0ABE6169A776DDF3872F78D393ABAAEFDB07248DF	1		191	168	118	106	50	54	198	132									176	87	157	83	0	N	N	1	2	0	0	2	1998	229	9.4	112	121	188	53	75.62	1	49	1
0961D66E6CD9DF8D2EC30599BD57A0F9BB334228FB44D30987AFC5EF2F735E4AF1F379079040FCF604E3ACFCB353CC1F			152	138	65	83	48	52											153	52	123	66	82	N	N	2	1	0	0	2	1992	133	9.4						0	73	0
0996BA5D2B06B5370CA7E7D149F16776B5E172CABC30DC33FBC136E97DF841D713736EB1F8663BD3A8A5D75F7C1EF138	1		199	184	117	113	63	54	103	120									154	65	144	83	0	N	N	3	0	0	0	2	2003	137	8.6	106	149	229	64	134.22	0	59	0
09AD3267A3E8B53FEF513A671EC006D8CE8DCA37BFFEA8CC7FBF992AE0F2464F85D0B423923C63FD20E3D6C831C695B9			97	113	39	51	47	44			1	1							169	71	119	58	0	N	N	2	0	0	0	2	2006	67	7.1	236	52	117	41	51.64	0	56	1
09AE36BE70DD0E33BF2BD0753E0B34DCAD65B72B0BD70C5AC73EDF0A76F03AD285E5AA12AE17F07C6AA2E8E860F07583	1	1	186	188		115	42	36			1	1							168	81	140	85	100	N	N	3	1	0	0	2	1993	189	8.7	344	90	156	35	48.12	1	55	1
09BAFFA0A319A15C8298526D564347A478FA582FA8BD31B698215C0268417DCBDFBB2F9BEF99569920FE5FA92F7BAEA9	1		140	131		83	50	49											176	93	138	77	105	N	N	3	0	0	0	2	1994	145	7.6	157	108			58.35	1	68	1
09C6E59D49FA24F04640D288670D107C57B63F19F9A4146A31D16288C3173AB398DA606A71CD9E3152095ADC1EFC2B9D	1		180	155	126	107	45	44	69	90									170	71	146	82	0	N	N	1	0	1	1	2	2007	102	6	83	123	173	43	101.28	1	72	1
09DC7AB5C8F20717C14E1BCA2A130BE1EA7194DE7F3B63AC2037A96F25ADAF0A60F75A2B8CB6FBDFC579FDA8257D4C6C	1			155		94		52		67									174	81	135	80	0	Y	N	2	0	0	0	2	2009	103	6.2	61	92	151	52	98.36	1	43	1
0A107910A840C7048CD9C224281A9C12B8CBC601935CACBCB0099A92092B88970FC823240C394EC1DBD6E404A65F1C01			147	150	92	96	42	42											174	70	110	65	0	N	N	3	0	0	0	2	1997	189	9.3	101	79	153	47	79.71	0	65	1
0A330B24087120FB95AC754F9603C445953B5942E8379429BD6BB9B2431964F506AD036634288AB074551292F1D7DA86	1			134		81		36		110									163	87	127	78	0	N	N	1	2	0	0	2	2001	107	6.9	111	85	135	38	53.41	1	69	1
0A3B01CF23F7D93B79FA1C33C0021DF2685BA9961354F6F559CB49DB1C11CD986AC9FA9747585549FEBED2C74D70885D		1	157	166		116	38	41											155	79	124	74	0	N	N	3	0	0	0	2	2003	135							0	65	0
0A44BBE361EBFC0048FE2F16374539457C10617FD2271640C3DEBC4AA2078C1392511861372D25239CD6CA0964F4324D			150	143	94	84	48	52											162	56	140	72	0	N	N	1	0	0	0	2	0	119	6.1	75		155	50		0	83	1
0A4B4CE1908714017F4648CF21D1A551B62BA29344F6E18D6CA2BE8CF571222BC5023505255E51FE73E49D0CF146F940			152		92		45												160	59	121	81	84	N	N	2	0	0	0	2	2005	147	8						0	59	0
0A5129B4F5303130D78F35FBB6344C94DFAFAFB5940F593854733D2B17817054ECCCFBFA7C4924685AB8BD392E7558C4	1		215	187	147	96	72	64	108	89									161	91	140	80	0	N	N	2	0	0	0	2	2010	207	7.5	62	81	155	69	92	1	57	0
0A90868C4B6780DA9059BF41C70D95B158996F1D5856D294781463575C47392CED38E0C403AEB2583F190DBD5E7AB19C			148	143	76	79	59	56											165	53	126	78	0	N	N	3	1	1	1	2	1991	72	9	64	69	131	52	115.62	0	80	1
0A998B15969C327011B04DECC1F3FAFC6365EAADD46BDB96E055B0A5AE8CA446FBB7E78675348EDD8922BCF37C4EC3AB	1		167	134	104	75	44	41	154	99	1	1	1			1	1		165	68	130	76	73	N	N	1	1	1	1	2	1983	105	7.4	72	57	102	38	34.17	1	82	1
0AE022FE4C7CC96856314140D885782C3CB152A305A3AECAA28469BC7047FD841DD930344DBDF42971AA436343BC9B63	1		223	169	149	68	73	77	94	94									157	64	131	70	0	N	N	2	1	0	0	2	2012	65	6.8	106	172	151	62	45.54	1	54	0
0AEC4B17869413DF78A2D4F01EF1DADFD0B3CF89251FAB0EB53B1420067E9C97E8C0163FCC94538536400CA986E940F1			147	144	71	84	46	40											162	58	132	78	0	N	Y	3	0	1	1	2	1996	135	7.1	136	111	184	57	59.45	0	63	1
0B0254954C998CFB753064A2D79A001D07AE7DF3EFD6DE229C9441BDE73A5D9DB7F244A7F371B6DF337A5DC8785E462A	1		207	135	160	75	35	38	212	125									168	58	130	75	0	N	N		1	0	0	2	2013	109	7.1	205	160	231	40	148.13	1	57	1
0B1AEE1B9A8552F079467A7B57EC015090104181428B7C2BC274D53EF8AFF2EC4CD36126016AA40CDB736DEF398D0970	1		176	166	96	85	61	67			1	1							155	54	98	78	0	N	N	0	2	1	1	2	2010	131	5.9	122	97	169	56	13.26	0	52	0
0B3EE025BF1D5222B0A9BD4DDF423F169A85E6A952B2C76A925432A4296D5C5328B0BA88215B8E6C9C14F7792B8660B9	1		191	141	124	80	49	44	297	204									164	86	148	65	103	N	N	3	0	1	1	2	1991	105	6.5	259	130	198	46	42.56	1	71	1
0B74251AC5CFF82AAA214AD251F3A7F4EC06A0B52895341283A907126577D908B1F5CB809256243AF998479BCD52BF29	1		205	162	139	88	47	53	78	72									166	116	104	70	0	N	N	3		0	0	2	1992	194	9.2	78	141	205	47	136.15	1	56	0
0B7AB13B531D5FF9F71D1877571D728F1AE81F3116F3E7DE30A2FBE4D294E7B308459E69C488AE648D9E7F4ACE2BA90C	1		152	100	95	51	50	43											165	83	160	90	0	N	N	4	0	0	1	2	2006	258	8.5	70	107	113	50	102.18	0	68	1
0BA028AC62C03A472F86509E737AD1C50CA8422A28C0FDDEF26BD576D0140D477C9CFD7B6A5E6D2DE25576AC3EDAC0B2			133	138	77	86	45	47											165	83	152	79	101	N	N	2	1	0	0	2	2004	257	11.9					92.12	0	58	1
0BF68832A72793B21CC1D25B4A87386A11C4296D2CEB7FC07BE8F9A10D8A0836324C3FAA6C0EA7D93117765069F32896	1			134		75		45		96									168	68	123	70	0	N	N	3		0	0	2	2007	166	9	94	86	140	48	41.02	1	85	1
0C0E3A16806C48BF8374DAFA871BC4CB78C6BF30309BFDA0F2F4E7AEAB657EDC0B54C62EDD421B7ECC04D1F1B10FC3EE				186				43											158	70	120	70	0	N	N	1		0	0		2012	127	8.4	157		186	43	137.18	0	54	0
0C110147E7C500608011813581C10F90DDB5987FA030535CCACA0D7DECAB24FA191D1E1D41B8B30C9CE9376F5AE0BCDA	1		212	149		82	41	41	399	209									169	70	117	81	0	Y	N			0	0	2	2013	115	6.9	161	78	137	39	106.67	1	55	1
0C167D66127B09998AA915C10C43EDDA35D8F94D5D844EAB203AAD10C929A44D31A79899B2A2807BE4EBB3FA4E968E56	1	1		183		103		47		156									165	70	137	89	0	N	N	2	0	0	0	2	2007	100	6.5	223	131	202	36	46.34	1	66	1
0C24E90B9CD4B21E4F6A94AD0F4BBA3567C21363EC1F348D84FD73193C33A4A827527A56E4203ED65A67EDC1F0C00F5A	1		194	148	119	71	52	50		224									167	74	132	79	0	N	N	1	0	0	0	2	2007	106	6	184	61	126	45	93.46	1	54	1
0C27F5CC69CC5A3A791E0641EF66F442583509E104DA6077ABFE89A3FCB03E3A40A5108E5A165B92744B9DD8F3A3C2BB	1		169		74		37		133										169	85	105	78	0	N	N	3		0	0	2	1991	109	6.7						1	83	1
0C3648387DD0FA96E9D297430326A6583E3DBC0501FF5198EBAE56B591116FF0A59B51ABF9FDD2C01DB78D5CF390F4B7			156	137	100	84	39	37											158	91	144	89	113	N	N	1	2	0	0	2	1999	208	8.2	163	105	139	39	80.47	0	62	1
0C423DB936D167CF60237F9BCD731B06946CC13E1E52B463A7C008B0EE9EC40AE808AF84E1A5422BB837982F7AA997BF	1		195	138	142	89	41	41											166	81	120	81	97	N	N	2	0	0	0	2	2007	124	6.3	128	134	186	38	60.26	0	59	1
0C6763D10DC0FC9BA1A49962DD279C3B07C01235CF0E542A580FE545209E715FF3B22512CD4ECD2709BD0EF71EB5A2CE	1		190	163	118	104	42	41											170	77	151	93	0	N	N	1	0	0	0	2	2012	118	6	180	116				0	45	1
0C87DE8F463DFC0EF8F4BA3C82D95A087A17A8CBC151ADA6B2F1886D1AC18BA8A0B4263F8294F0E34DC9CAAE6CB713EF	1	1	233	158	161	98	40	38	379	271									168	95	126	70	0	N	N	2	0	0	0	2	2012	130	7.1	437	160	226	39	96.99	1	45	1
0C893B4D158560BE36AEA1B4BEBD94EAA4B1EE92842AAFE55889E96871020B5F9F868A5E7F13DA5A9ACCC695CE62C7CC				188		126		48				1							162	65	130	80	0	N	N	1	1	1	1	2	1996	149	7.7	195	121	188	48	37.63	0	90	0
0C8BEBD9070DC68B438FB77799464B6F7E9A0F6200E32BA03F692B6837728C86164AB56812F85D99DB9C85BBD0C391B2			175	147		82	44	33			1	1							162	68	120	76	0	N	N	1	1	0	0	2	2013	124							0	49	1
0C97ACDAF92C7271339565AB567CB80822FDA4F7C6ADDD109D31295EAB7C5F323B147CE88BCE672674B447EB8667F9D8	1		206	183	133	123	26	44	101	88									164	80	130	80	0	N	N			0	0	2	2013	159	8.9	104	129	174	26	94.93	1	50	1
0C99687242CC8C8A8C8145B4DCE476A09C129F6689E23E2085F515EAEEDC242C1E225B253668E24F05716C798BA79B85		1	508	216	136	113	48	35	1163	598						1			149	52	120	70	0	N	N	2		0	0		2012	145	8.9	535	117	224	32	100.08	1	38	0
0CA1D8000C41CFB4A466F0AF30E93FA08AC0FD25C894595D9D3A00C57BEF34BB8512652F1B96B7C18ABFE47D3F061C1A			97	85	13	38	38	43											158	54	126	78	0	N	N	1	1	0	0	2	1996	131	6.2	52	42	96	44	70.75	0	68	1
0CA7348A85A4C5BA8047581C1C0106145F9006BF57DEF2E04DA45B7CFD51FDD1EF87221D433B020E12ACEB9EDDEA2A40			169	152		94		40				1							0	61	94	54	0	N	N	2		1	1	2	1981	158	7.2	143	110	169	41	34	0	84	1
0CAB471F7E3FC3689524DAD0A6D8C9853EC39F8265D806B4F4B43AD2FE10BD4B0405BE642E5922FB0F2CCCBEE9599C35	1	1	219	203		127	36	37	586	331									172	88	115	73	0	N	N	2		0	0	2	2010	209	8.9	277	193	274	38	75.01	1	51	1
0CAB471F7E3FC3689524DAD0A6D8C9853EC39F8265D806B4F4B43AD2FE10BD4B0405BE642E5922FB0F2CCCBEE9599C35	1	1	219	203		127	36	37	586	331									172	88	126	78	0	N	N	2		0	0	2	2010	148	8	586	203	219	36	94.55	1	51	1
0CB4205B79A92A2CB1A3888680DDA624E8692190C1750DF6D75221CA11FC3E4E8870DFA0128C92B847AEB4B42F31CEA4	1		185	202	135	145	36	36	257	262									173	76	141	91	0	Y	N	3	0	0	0	2	2011	132	6.6	123	145	132	35	105.16	1	59	1
0CBDE189BEE3C1593F0F1D7D2D814D0BB7B69F4886B22778354337BF3C87025A1501B087AEFEB472587E8784DE658E22				161		109		39											174	97	130	80	0	Y	N		2	0	0	2	2011	120	7.3	194	128	200	51	142.72	0	28	1
0CC2804FACE65483847221C4BF4AC095853CCAB0A7FD1476D48B104BAF86678A3BDEB1633ADC0077549E6A9FF40EBB3E	1			145		70		47		110									172	93	140	90	0	N	N	2		0	0	2	2005	212	9.4	105	70	130	52	105.16	1	59	1
0CC4BED09515D6C4F66D7AF9CFE2B7753D0490C8433667AFA5B7FC581623A0986E8912042E870E49FF74453EC87C589A	1		158	155		29	60	59		129									151	50	156	100	0	N	N	1	0	0	0	2	2001	102	5.3					4.77	0	57	0
0CD18960C99CAE2F0F93B4831332EA829F53827B18C9C8660490AA8B27768C6A2885028204E1A6C6CC36DA3DCCFDB312	1		182	134	127	71	45	42	78	113									163	72	138	76	91	N	N	4	1	1	1	2	1988	150	7.3	116	125	113	44	66.09	1	58	1
0CDB55D504EFF477241A070F7BB878F975CAD81D4274C491CA5C881E2B21BDAA3EB4A2570888B7908E00A6B824B66C2A	1	1	221	191		140	47	53											169	87	135	84	0	N	Y	1	0	0	0	2	2010	96	6	88	68	132	60	67.31	1	53	1
0D0DE2E04587E7F5FE26901EED242C6573E13D4E76CEBCD716EF7C72194FB2A6D5E3B3DDD4E80C81CAF0E0E9489890E6	1		188	165	116	87	44	44											164	60	126	78	0	N	N	1		0	0	2	2007	153	6.8	238	98	163	39	97.07	0	43	0
0D107B59E08E921E02E1BDACDF1E8A682A3879A972E1488905FEE8135FEFB3343A28D09274D9102BC34E375C7B0350C4	1	1	226	167		81	48	56		148									166	70	128	74	0	N	N	1	0	0	0	2	2009	103	5.9	227	72	164	70	71.86	1	63	1
0D5BABABAE65104179AB2A8C9545734E1CFFF1262BF5F278C836F564BF18D23A31B9ED314B8D92F9030B040BAB4F2B36	1		198	174	107	93	81	80											161	63	107	67	0	N	N	0	2	0	0	2	1988								0	50	0
0D6610EDD0093A0F26459E2D87D394B3EC90771E3230D0850AC23E056BFC6433C05E80D0FAFAF9413200740FAA8D7F9B	1		169	136		64	48	51											170	79	112	64	0	N	N	2	0	0	0	2	2005	106	6.8	111	48	112	50	72.09	0	62	1
0D70CFC9A4C4239FC8B423A8E7C81292B10BBA746EC830A39D07C8AE35E69016B48DA78A3BD91CF72D1D1C4D43E4C9AA	1		202	160	118	92	68	66		41									160	53	130	84	71	N	N	4	0	1	1	2	2009	129	10.2	52	105	160	45	105.98	0	68	0
0D85CFC7FF785C393D0975733E8981F3003EC666EDD246D88DD8AB6419003505F30915121F833FE50E700C7BE267ACC7			151	156	95	88	55	54											169	68	115	68	91	Y	N	2	0	0	0	2	1993	126	5.9	60	73	129	51	70.14	0	71	1
0D9941313782CA553D51009233C26F865ED00D3D6C673B57EB83DA487B8EFA4A2FE806C104BF6181098661F4AEBFD68F	1		105	143	35	53	67	60		182									178	83	123	78	0	N	N	2	0	0	0	2	2001	109	6.2	89	35	114	71	80.74	1	62	1
0D9A6D7C0B8B9E91C1AB0A39AB5E79BC6B9FFB4A6FA6B21C7AF0FD1D28FA332A2D49533A52EF0AE1D414F3B8BCFF0659	1		180	176	112	104	55	57				1	1						156	52	130	80	0	N	N	1	0	0	1	2	1997	153	7.1	71	121	183	61	38.65	0	78	0
0D9E05FE275801240C3B2AA6A904FDE7DDC19B4375404A121D8339599E485E72E438053301C8C7AD2A92F229E663ECFA				177		118		37											169	84	112	61	0	N	N	2		0	0	2	2004	167	7.5	251	118	177	37	89.46	0	67	1
0DB6814B142F4CC9596D89438FC240D12FFE76788A9767BCC54048386383BE832595876D6BFBFE47C77EF50E6CC63705	1		175	146	118	83	49	57											154	78	130	67	102	N	N	1	1	0	0	2	2006	149	8.5	113	107	161	45	93.03	0	53	0
0DBC4D2E3F81F82D2013F8357FF1EAB80D53FE80B08D44397520FD9B403287400D8A2A96333B9BB41BC21FC7C82E497E	1		184	227	143	136	48	54	264	308									158	61	146	78	0	N	N	2		1	1	2	2001	91	7.6	335	114	215	49	117.09	1	41	0
0DC665A48F2B631E96D6250B4DA33003307267EE268046902F33C3C4D181405F0752B84FC15FBE66F4C339426D7D8BE1	1		174	145	144	73	44	61		102	1	1							155	55	123	67	0	N	N	1	0	0	0	2	2001	121	6.5	83	68	141	63	43.97	1	63	0
0DEC1369F1B06AEDB3FB2C6EF1CB7824924B5C9D8C8BFAAAD3565B921283EEA9120BF18024B18CBC50D86077263E22B1	1		182	141	108	65	65	64		67	1	1							175	75	155	78	0	N	N	3	0	0	0	2	0	107	7	57	68	139	68	46.94	1	88	1
0E1AD6E2D3ADE0BEAA44DC363DA5B40C2268137EF33FEF991A6007353DE4FF183386096ABC9AA0D692627B77A5FB18F7											1	1							178	77	152	92	100	N	N		2	0	0	2	2005	355	10					68.99	0	78	1
0E1B25D8B972EEE116204F15EC6C8EE5118E2629EDB9671E9045D3CAA303687376341ED0380BDF4F06CEC0963D711B4A	1	1	208	147		91	31	35		146									168	71	138	75	0	Y	N	3	0	0	0	2	2004	159	8.1						1	56	1
0E1D54803708FA2FCCFE4DB167EBE65701721E54F147D12A31CBD7390FEFE58DAF5DCA39DCA112099EE5BEFB0C9A0636	1	1	190	203		127	42	46		260									165	64	126	78	91	N	N	3	1	0	0	2	2003	158	7.5	237	130	199	41	66.81	0	55	1
0E24A52D9C7386135E1DAEAB2A42B018E601BBE7DF30D575FD68B58C0F26527FF003F172564C0AA50D77B5FBAC1F0AC2	1		254	208	160	127	65	69		101									167	68	122	78	0	N	Y	2	0	0	0	2	2010	105	6.1	101	93	175	64	19.43	1	56	1
0E40349C5E85086020B84EB0B5195C16E61E6A9A516BF7B6BA591D3AF870DDFE9A8BC1F070A9854C5B2FCEBD709EC13D			158	171	88	101	49	52											171	76	134	85	83	N	N	1	0	0	0	2	2006	106	6	151	98	167	52	83.4	0	52	1
0E498457137C548F4E1340982394824DE15ED0B63CCC3CF68B0959526EA9CCA1109122F7DA31C228D97419E5A1980239	1		177	136	112	63	61	53											159	78	125	75	0	N	N	1	0	0	0	2	2011	155	7.7	117	105	185	58	109.91	0	56	0
0E5DBD8AF865661C63C9C3AB0F0B29990057D1139F3FE46B31FBFF255B07E9EF4E6437B3B1103E61CEAF1175F4DE5ACE	1		166	109	108	49	54	45											150	57	130	80	0	N	N	1	0	1	1	2	2008	104	5.1	91	100	164	52	41.97	0	75	1
0E68377439217A1A7497A509A9CE6C06993D63E32AF5A9E1F8AF91333E5DE5E1C8C585B6D33166B459A562E064E2900F			169	167	88	85	68	68											151	66	138	78	0	N	N	1	2	0	0	2	2009	201	9	125	79	154	75	89.83	0	64	0
0E6D876C24ACDB87742F82749E8B6ABDAABF6EA57B5EB1BA9BC386E9AFB75EE9A891765F2C89AEA0AC59503F0719038E	1		160	170	108	96	41	28			1	1	1						155	68	116	78	0	N	N	1	0	0	0	2	2008	89	5.6	61	87	126	29	51.83	0	81	1
0E90C3FADD04408466562BB682C0A38D11730A0ABAFFE162FCBD74728DFB7441FED60B4995D3AC635BC657E28E9F2A55				191		111		55			1	1							155	45	125	78	0	N	N	3		0	0	2	2008	112	7.5	83	107	169	50	103.58	0	75	0
0EACDE57F25E09E97FCF341D872E7A997CDCC00A25FDAF1683D6B3334A5B84067602E601E7F63DEE7AFA73908A4F64B9	1		182	188		113	68	71											165	74	126	82	0	N	N	3	0	0	0	2	1996	150	6.8	77	98	158	60	79.96	1	64	1
0EB59826A97E9F74931C79AC1229FB9E8E91DC1CC7E50410C3DBE95181AEFF21078C1D139F0E970F5ABF60D50D622E04	1		238	170	169	89	58	73	143	58									150	61	146	64	0	N	N	3		0	0	2	2012	88	5.8	54	81	150	72	74.52	1	74	0
0EC439262FFFDEDDC483C09BDD4BD7AAAEB699C7288F480E134E5DC6971475208A711898C856355861A30EFCD7AD216C	1		174	126	117	69	39	37											175	88	130	80	0	N	N	1	0	0	0	2	2008	127	7.3	146	120	174	39	58.25	0	46	1
0EE0FAB2A2D93577AC35E2900F8B67A1DCFCDD5ADA7370EA95B9EAB718F15EEDEBC312827B11109330F2608112676A20	1		222	192		122	56	54	159	158									162	82	126	78	0	N	N	0	0	0	0	2	2013	115	6.8	168	124	192	55	78.86	1	57	0
0EEEBC2C94C94FEF0A94C541B14DB3A9DFA5986E1F7DA1E8DD5CD7F9CF3F7310A269FF5158CFDA6A1715C4185CC5E13C	1		143	109	91	52	39	50											158	65	130	80	0	N	N	2	0	0	0	2	2005	129	6.7	88	98	144	37	67.95	0	83	1
0EFF718E1FE6718D29D024C79F2DB927779E2260D4F83AC47824E6ADBB0CB7B6720B89035E94C87D4C647C83F820F157				136		102		33											166	65	131	79	0	N	N	1	2	1	1	2	2006	174	7.9	143	102	132	33	16.05	0	66	1
0F0FFCECFF9144863519AA536C13CD7B932A58E6883B8AC2AD961CB5A7AB242AE0AA7BFE129637795CA40B78AC9F8E34	1		191	151	137	87	56	53		91	1	1							162	60	153	80	0	N	N	1	0	0	0	2	2008	105	6.3					97.65	1	85	1
0F2887AE7386E2A03692A7A453977502CAB2007D0401C3858411A36A420AE1D02F6D5A48CFA1C9FA2A967593EAA0F06D	1		157	160	93	80	49	58											158	63	132	78	0	N	N	3	0	0	0	2	1999	185	7.4	171	78	174	51	87.93	0	71	0
0F37A26CAA8A84F76FB6523AA906D0B1985C29F1EFE1ADA99AF10E948A4B0D1C53BB8663361DA4CEC97948DB14B25057	1		225	214		130	89	84											150	51	160	90	0	N	N	1	0	0	0	2	0	144	6.6	87	117	217	96	63.71	0	82	0
0F4EA7BCEA766CC9C4004D4696B2412391793091747B156D347A2CE1CE0E2029FECEB22512F190FA767D3D80559E8DAC	1		167	158		97	58	50			1	1	1	1		1	1		172	67	145	72	0	N	N	0	2	0	0	2	1991	142	8.1	142	91	153	45	27.17	1	91	1
0F4F4058D815A557631508A83CC87983EDF54AC33A25F481B3050DBFE3862F5AFC2971B9335A4F832E5833D5A7399080			174	171	96	98	64	69											165	84	142	72	0	Y	N	3	0	0	0	2	1996	134	6.7	74	96	164	64	68.63	0	80	1
0F65E179150594029C749CDE51F05694ABCD74E049D97950D3F3FF15DF0C6E0B930427F5BDAAC9D9D7A3758CD4CBC25C	1	1	167	143	107	88		28	323	266		1				1			175	85	125	75	0	N	N	1		0	0	2	2013	113	8.7	371	97	162	27	59.07	1	65	1
0F7E2CC511C15D6FC3AA89F4CD3DA42EC05F68D85934EF1B458CC610B731CBB25E441290BA511EF9815C68067041E270	1	1		168	78	96		49		107	1	1							153	71	137	75	0	N	N	0	2	0	0	2	2010	136	6.9	81	90	144	45	70.14	1	71	1
0F8C6886124C223F9003E66D734C36C8FABFD6B5576141BF3B92D59BED063977A1D2E1FB1E251543CDD140FD07DCB7AC	1		228	146	157	86	62	47	134	123									161	54	130	70	0	N	N	2	0	0	0	2	1997	155	8.4	169	64	125	45	77.5	1	61	0
0F9D65E44F2B5407CFED3500AD8044D17019EE8A537C40F05FB0C96530084D1C65F19E7B5E5E08559519C18CB3ADBB8A				125		62		39											171	52	126	78	0	Y	N	2		0	0	2	2013	221	9.9	97	89	142	38	162.96	0	36	1
0FBA33E5A497FE227294AC687BBAD0C793DA4CC9D8C62E5AED2BD00FB9B0667737D25A02A3FF6C54834564C07AEBF3EB			144	149	83	76	61	57			1	1				1			175	95	131	66	0	N	N	1		0	1	2	2002	106	6	47	96	158	56	25.63	0	76	1
0FCEF0914B7447F9379F0007B6D558A081B931D67AA0A857DA3BB6DE3F38C6DF4379F9B49EEB164D6F0A9BB91C85E24D	1		206	162	146	108	53	47		79		1							151	54	157	93	0	N	N	2	0	1	1	2	2001	116	7.1	81	93	148	45	50.54	1	82	0
0FD0CD9187977599E22CFBD92DF5AA05F79851F7AF4A57667A987937B993F3C18036A29C0EAA7DA3306DBA216B80B410	1		196	166	116	91	59	56		195									172	73	152	90	0	N	N	2	0	0	0	2	2006	140	7.7	216	74	167	55	91.8	1	59	1
0FDE47219DF7FCB6EBDDCB1C93D1DD7ED82033C513A08BC3A9B8273888C313826CB87FBF790730EB18C50AAA9D3B90FC			163	156	97	76	58	64											168	50	116	60	0	N	N	2	0	1	1	2	1988	112	6.8	109	104	171	62	40.45	0	66	1
0FF758AF4669713CC55292F6A8105675C658B008AA27E1F05D6C6C82EC137ABC11185678DE9D3A998FB20E5D58462F4E	1		208	115	132	67		33	190	99									154	59	126	78	0	N	N	1	0	0	0	2	0	98	5.6	88	54	95	33	63.4	1	84	0
100312910D9F8F9689E45CEE04AFED201103B71ABC5CF35F9BF4F851898E26FFCC75A417E980F492E98EE83DF3B70942			125	169	74	94	49	56											154	60	121	69	88	N	N	2	1	1	1	2	2007	393	11.1	140	72	131	42	74.32	0	75	0
1009D70D088EA5E1196CC283C1CD06EA17EA9F62C2FA155FFAD9E3BDB7123A769019C043BCCA748435CBDD0E1D90F66C	1		174	145	113	78	48	54	120	80									160	50	132	66	0	N	N	1	0	0	0	2	2008	102	6.1	143	100	161	45	68.59	0	58	0
10349CE273AA3D0C17A36F2691BF2F1ADF91A4B0B44B2C2AA395BA0374B078B0AB22F8B2872E12C9CD54E67D94A46E55			159	142	96	82	51	50											160	62	130	80	0	N	N	2	0	0	0	2	2001	113	6.5	62	81	138	48	102.48	0	67	1
103D1A9882BCB3F3CF2A2DDC50EDA44B5216A7D3037814B133CA3296415DF937AE864785BE15CE2D0745C5B6BADC9B31	1	1	226	228		152	46	42											180	105	130	80	0	N	N	1	0	0	0	2	2012	118	6.5		139				1	60	1
10539CE79B6274592CDFE11FA8724FF01DDA1E50239B7CE5178E858ACA9073C0B58ABC84051892E4F3CA4E55FD2BC892	1		185	132	129	76	44	40	199	144									167	60	134	88	0	N	N	2	0	0	0	2	2007	141	7.4	143	79	127	36	66.57	1	56	1
105C2C871801D1C829F3250B30BF8B9751B63B24FEF4BF52A023EDB9640F77811348A48C526F5FBD8CF5B93151CA130A	1		186	144	113	81	68	55	100	107	1	1			1				160	54	130	80	77	N	N	2	1	0	0	2	2007	106	7	81	50	115	58	108.38	1	61	0
10D080AB15D0F22DAD4C82F457650F38E77EBF715A46F2174F2C21934661068923C0828A867626DD0AA6612FE4356AB2	1			103		52		29		209	1	1							167	92	150	78	0	N	N	0	2	0	0	2	1996	145	7.2	261	69	134	30	51.14	1	40	1
10D486E2921F88ABF4AC8EB8FC89073AD917B1EE42E6FEF8795C3F4EBF860A2A403A8177A7DB0CA69E87ADC9B6E792BE	1		160	150	105	93	36	38											162	69	140	84	0	N	N	2	0	0	0	2	2009	186	7.1	155	111	161	34	111.11	0	46	1
10D6B1EA1DFE8D39C9D7E2C06AC7B755081373808319760CE50EC99474806E3052A72A4B64E1C7A1F0A142053EA7FAA4	1		199	181		122	51	50		108									175	71	134	74	0	N	N	4	0	1	1	2	1999	78	5.6	121	131	196	51	68.63	0	80	1
10F15CF3830C15E3F90E02DA8396A68B76A5EAFADBE6686D66B9565A14DCFBE87003CD91B069DA05911FEF9EDF8B9BA6	1		209	195	140	110	59	62											160	52	130	80	0	N	N	0	1	0	0	1	2002	340	10	59	143	210	65	92	0	57	0
10F7E7645B366EE3522035C37D1112160B68B9B42138209B67AE3D0629276A31E049F929A2C70012587A526B57956E8B			182	151	116	93	54	65											160	50	131	60	84	N	N	2	0	1	0	2	2002	111	7.4	100	97	151	65	78.98	0	69	1
1107284AC45B1B3E8666EFBE4166B59CCC5DB1BDA2A68C480CEED05E8BA0D2232E008ADD26243CBFDF0616E3350297CE	1	1	329	119	83	66	29	29				1	1						165	68	135	86	0	N	N	2	2	1	1	2	1996	214	6.7	500	104	210	36	41.69	0	56	1
110D93732CA1D0E6CA1F5C8A55849D27E5F8C188B0AE71992B500817390E1C1188B0732AF7558AC09B32B6C2E9AFF563	1		141	86	97	48	35	28			1	1							163	81	116	60	114	N	N	1	1	1	1	2	1999	250	11.9	135	97	146	34	67.62	0	86	1
112274A74023B6F86067B42D129F36FE4FE67F71D0CEC0D1FA61EDCA2E6E1E3DF93CFEABCFAA6F61AB58F61A693363AA	1	1	246	139		67	61	62											171	77	126	78	0	N	N	2	0	0	0	2	2001	102	6		63			57.25	1	49	1
113ACC5900632EB0CC038EA22E2FA20491AC0A536F7DB2F68DE260BF343B3093D2B1F730D4B599B06E4FCCA29AD1264D				169		102		62											164	47	105	62	0	Y	N	1		0	0	2	2011	124	7.3	65	115	140	52	107.07	0	54	1
11513FDA5935BC4DA41AFBED2591903A1AD3D0FFB59A946F1BF41423D9948AED9A448D960BE0AD514A53BFA3DEBBB743	1		219	139		77	41	41		94									0	66	128	84	0	N	N	2	0	0	0		1999	118	5.9	140	73	175	40	86.24	1	78	0
1151A9B5C7408378AA7863B03B446B798D43558FE6F7BC64B54E06986147E17006E49341C5229BDE84F727851E3445D5	1		252	190		113	52	52		85									171	65	129	62	0	N	N	3	0	0	0	2	1999	92	6.8	75	150	163	50	65.42	0	62	1
115B4C0F994AD69509B6764CE6007C345A3DA24E84FC2A43ACF10A7829464D65115FBE2FD07DCD052D945CEDA90ECD42	1	1	273	251		145	51	48		1394									162	76	132	84	89	N	N	3	0	0	0	2	2013	167	8.6	215	142	214	49	113.89	1	47	0
1178630039457D3F78BC33F4E87577E37339E4FEC9701F80F869F933B74D8C5BD92FA521D1B521A203186657A3D72C4A		1	172	177	125	104	33	28											170	96	160	91	100	N	N	3	0	0	0	2	2005	138	7.3	253	100	169	33	74.42	0	54	1
118EA2F4D7BB8EE18B1A8E166B4D0D0035033B2F6861CCB82B1666FE6424358C8C1C564AF448C43AB5155F0A8182862B			136	120	94	81	38	31											172	74	125	75	0	N	N	3		0	0	2	1997	100	6.8	65	83	122	31	52.51	0	75	1
11C3B76DEC010A671455B63BAAF70DBBC823D71F099EC54C903C5A0134A7C81C6F32100CCE5B918341D891BAF6C73681	1	1	314	216		106	40	43											170	82	122	75	0	Y	N	1	2	0	0	2	1998	137	7.6	758	163	177	43	73.87	1	55	1
11C6723B02A825789D96EA763FC5045ADC52827048E943BE0CB538C6600CB34442CBBE03AF10567A9A07534C2D0CB1C8	1		165	120	108	63	39	40											163	65	132	82	83	N	N	2	0	0	0	2	2004	144	7.2	228	102	158	36	138.81	0	50	0
1200C166D497C6FA7614A96B44B13BEADE909BE64257A4300D0684B7662F02D85B67A9C85AF4EBC3B11BEFCFB44AFE68	1		216	166	178	103	45	50		113		1	1						172	81	142	98	0	N	N	3	0	0	0	2	2007	143	5.9	122	105	168	48	93.46	1	54	1
120A7BAFCDE51B28033DF332ACB7FCE0B2B57BADE25FFA5296E887F3171281D2753420E20BBB14E66C34E6B07BC52060	1			209		139		68		88		1							158	65	117	79	0	N	N	1		0	0	2	2011	123	6.7	78		213	66	59.71	1	62	0
120D9AB5A1B83BFF956A337F8A381BB7426B3C2344036356EF480582A16374DDD0EA289DCE7558EDA4027E3BE70E6994	1		204	186		114	42	46	150	164									173	90	141	88	0	N	N	1	0	0	0	2	2011	117	6.7	112	105	165	46	113.23	1	41	1
120ECC962BDE96ABB1470AA9834F49F2AC8EB80D0C113C30652080E7856F9AFA078445142C9E080E3C0C87792E272206	1		170	137	119	65	52	55	151	84									163	68	167	88	92	N	Y	2	1	1	1	2	1996	95	8.1	96	67	136	59	67.15	1	89	1
1216209665A95FD4ECC624EC01F68B62629177CD011AB500DD72CFE725ACBF53DD8BB6E633AC04690397A1D688E2D061	1		248	175	190	107	58	54		96									160	78	130	80	0	N	N	3	0	0	0	2	2008	139	6.7	65	104	197	68	48.62	1	74	1
12165E3312A21DD85CF1EAE6A9CDD7A1493F172B13EBF64EE051EEF2A4EC32F13C16B896E18784ED90560F37ED96C540	1		207	157		91	47	60		137									157	79	130	80	0	N	N	0	2	0	0	2	1989	219	9.7	118	77	182	67	52.04	1	72	0
122A1CB2B8E123A24233D071850C673F12E389B500F3DAAF1CD116AD54512C328BD3F3F0A0103B971290F242259F6EBA	1		224	131		70	46	49		106									169	65	140	89	90	Y	N	5	0	1	1	2	1994	135	7.2	100	56	125	59	107.48	1	54	1
12393DDB63C35B7904C98BEF80A59BF923D6F47FF076ADA23F2EF9F2D1E399C33D3056F299ED9CE2506C805777C39A7B			181	183	107	107	55	52											160	45	112	78	0	N	N	1	0	0	0	2	2003	90	5.5						0	90	0
1250DA9DFF9EBAEB0F32BAFF21870F132E866BCCF5466A764029034B6651DEBFAB677F3F4B0EA511E4BB27A5C85437A2			180	174	118	118	53	46											180	77	136	90	0	N	N	1	0	0	0	2	2011	118	5.2	55	114	158	45	102.67	0	34	1
125B17538CA26F70AE49B88A54FD877234C402F7F40F10BB117F7D4437EA10D867A7D6D9FA51733EE10CF6E5E0EE333A	1		166	124	104	63	53	55	68	76									169	81	120	75	0	N	N	1	0	0	1	2	2001	141	6.9	92		126	51		1	62	1
125D0D2899E0A19D04F94A1A98D9022E417199EEFB7A04F120ECEC632A33063F2A9580C51A0C3F7B4F80F87E8A764558	1	1	280	237	182	145	53	53											155	70	130	80	0	N	N	2	2	0	0	2	1992	256	9.4	236	174	250	54	90.72	1	61	0
12690486A6F60EBEBC9A845BE28E5F12C777CF03A973064A60110B7D3637A436DD5ED45957AE6B2137D6BA1F4B21C3C0	1		199	168	143	112	48	51											144	70	128	78	93	N	N	0	0	0	0	2	2009	188	8						0	37	1
126ED0C03E24256DBDDE03EE4AD00405CBF308E1C458BE6592F47B2B593731E940B38B0EA63A5AED937361B29D61B777	1	1	185	189		98	56	60											167	77	135	84	0	N	N	3	0	0	0	2	2004			146		180	64		1	64	1
12C4013FD0D20D38E64DDBBF287D6418A82AF6A846C74358BC4CE84E9BC39043DC75B71B308C15765D6B41A12FFBF68F			192	188		121	47	55											163	60	155	90	0	N	N	2		0	0	2	2007	137	5.4	84	133	191	54	45.39	0	72	1
12C77DB523668D798C694FA727826EB34387BEA30058D560229C810A44619E374A010CE337FD237C186A775E46B70240	1		217	215		117	74	68	84	100									163	64	0	0	0	N	N	2		0	1	2	2013	158	6.2	60	65	163	86	61.46	1	83	1
12CA566174145B3EA3DD138ED13A061933972A273005C0872EC5693B3612FFE4B131C2EF07F0FA83AEAAD385997E864F	1	1	197	201		124	40	48		252									154	83	149	90	127	N	N	3	0	0	0	2	2000	125	7.3	204	111	181	38	61.18	1	55	0
12DCF614736CB95DC6C3CB75374AC563088308FD4F4BE466560FB2BCAB57834304927CFA7459F13BEB87ADC339A3E29E			186	172	100	97	65	64											140	49	140	80	0	N	N	0	0	0	0	2	2011	111	6.3	85	91	176	76	57.29	0	76	0
12DE3107195CE79D5DFDC8A2A0312371901D23064600FAE3DFE2428BBE76B2935190D2FBF110FA39BA1AEFB143DC9407	1		166	116	101	52	54	53											155	68	123	78	90	N	N	2	0	0	0	2	2009	116	6.9	68	87	161	46	111.58	0	53	0
12E215A7308F7492C9EECE66F74E4315B12ADC7167EF77995FAE605423DC2DF16762987EA561B638A6B31C055177C844			147	158		71	53	63											171	65	126	78	0	N	N		1	0	0	2	2013	192	8.2	105	68	138	57	158.6	0	40	1
12E4E429E2AA638EB16C7DFC294A433892A389BF59FE4343EF6ACE1E752D95C5ECCC3F2956824DDBF960F125478A5601			128	136	66	82	42	38											160	62	147	80	0	N	N	3	0	0	0	2	2011	170	8.4	102	76	134	42	81.01	0	61	1
12F6475C6CA12D5DFD3C248799512A6309CDED8307C2B6F0EE88489053EF14C4CD78EA663B77A0BAE0BEF87C88EFCE16	1		175	158	118	109	50	47	86	119									156	75	126	78	97	N	N	1	0	0	0	2	2012	136	7.3						0	64	0
12F97FDA7574C98FF4D76E6037CBBB11A00C3579940BBA752B206A0EE947AE6E7C3F80BEC045F74971D9C768F5F200CE			134	183		84	54	51											159	57	126	78	0	N	N	2	0	1	0		2003	193	8.5	75	72	134	54	103.77	0	64	1
12F97FDA7574C98FF4D76E6037CBBB11A00C3579940BBA752B206A0EE947AE6E7C3F80BEC045F74971D9C768F5F200CE			134	183		84	54	51											159	58	130	78	87	N	N	2	0	0	0		2003	131	6.7					46.48	0	64	1
133000055AC1D40D6CA3F0A45ACB1EDEEEC01A1A0A962AE0C78339401744EC2BF7F25D84882C504DBDB960C87EA3973D	1	1	191	171		90	36	36											148	56	143	66	80	N	N	4	0	0	0	2	1997	223	10.9	150	72	126	34	176.79	1	55	0
13305468C3D1DAC74D07140DDC441B5B13D69F545A6FF6F289ED0FD508971AA63856207B521D5711AC0D8D8ED5EE1505	1		193	160	136	88	47	51		68		1							173	71	128	78	91	N	N	1	1	1	1	2	1981	166	8.1	68	95	161	60	47.5	1	84	1
133873A0DD7D710F46E56A1A0B27DFA23DE64461F6CABCC877843F909ABABD562C00F4C0E588826D849554FFC64120D1			132	82	76	47	35	9			1	1		1	1		1		151	63	126	78	0	N	N		1	1	1	2	2007	205	6	92	49	85	9	21.68	0	81	0
13404373AD0093FBADFD62F0C91B171EA2C1FEB2734FD62396F3147C99144EA86859C9ED8F60FD39F710E9484A3AC551	1	1	220	177		107	41	46											157	59	148	85	83	N	N	0	2	0	0	2	1988	219	8.7	186	107	172	43	34.17	1	67	0
13501D5634518F0C068D57978F9FDEFF65014F10EB2DC48F9942ABB818C03C9B7AD421C78BDC961C6754329C693647CB	1	1	239	187		129	34	34			1	1							174	73	127	69	0	N	N	2	1	1	1	2	1992	121	9.5	191		142		43.88	1	85	1
1353596546EB35B73EA383BA7B3FDD4A63698B3C57C63A019316CEF8F90CC7030B396F1FC15D3A323407A8F59CEBA0DE	1		217	165	138	92	55	59	247	183									174	77	137	85	0	N	N	0	2	0	0	2	1972	107	8.6	144	88	165	63	55.92	1	56	1
136C28C837A408331A318F9DACEE55B329797951378784F49D2EB9E6EF0C46C5FF86DA6CBFD7661E5DCD8FD2BE6AB693	1		202	144	130	82	51	45											155	63	140	98	0	N	N	1	1	0	0	2	2000	77	6.6	175	135	198	49	76.75	1	64	0
13BA5E5CB09EB3B748C6DA07ED654C4E6327E269D2A5DBF827AE85D90373322716E3A01F8CB2B4F4C59158E79E85087F	1		184	156	119	91	49	53											170	60	120	61	0	N	N	1	0	1	1	2	2009	358	10.4		125			68.63	0	80	1
13DF5472AAEE58FCC8C6011975B1C88D7345176F97A6F610F0D26BB943912652E61A5DEAA91946181BDC34E16B488EFC	1			177		101		43		131									178	74	121	70	94	N	N	3	0	1	0	2	1993	145	7.4	110	71	118	35	56.74	1	78	1
13F056EF7CA9343EDFB48185A80566E277E551DB5FF9841AC92064CBB1F9B8D9014C6634F167C83413F108B820BEF2D7			177	155	105	94	72	61			1	1							160	63	147	73	96	N	N	1	0	0	0	2	2007	138	7.3	133	121	195	66	132.88	0	62	0
1409F368F951A124A0498A371F564038F70A68514FCB8FC9861EB279FDC4FD012F182DF972FE8207721781E921BAD601		1		246		64		36		1689									162	88	150	98	111	Y	Y	3	0	0	0	2	2009	148	6	2684	90	380	29	125.87	1	53	1
14270D91DCD327FF6F2B168F6F7081F6DBC2BF5B2A23E9FF6B77F1BE2D29CD03BC2D6CB0E268667DD928648C80D29127	1		198	153	146	95	48	38	127	147									150	61	130	80	0	N	N	1		1	1	2	1999								1	72	0
14272B6F937543124124C207B4507F351570EF7254B7F851231ED71CCCE87B240A71CB195DC1821E3C9C9FD73B58AE93	1		199	140	133	95	43	43		166									154	60	130	80	0	N	N	0	0	0	0	2	2009	143	8.2	169				74.73	1	74	0
1427C13D4F8FC5A47CFC11858F2327FF11340F5E1C0E2C137193D08AC76EB7102239A04AC213BF108540865023CD9010			179	184	98	104	72	75											180	81	125	70	0	N	N	1	1	0	0	2	1988	106	7.1	61	102	191	84	46.94	0	62	1
1432AB85F6FD77EF5F09ECA1F8003A22121266ACD5C69576944C2E928FC8CB8EF47580FAF26F37FD6C6ABF69BA5B92C9	1		183	177		101	51	55											165	83	132	78	0	N	N	3	0	0	0	2	2001	108	6.4	79	84	155	58	62.4	1	77	1
1443A2E63C16F6F3E175B085902BF3C083AFE720165B6D81D05C83352D9564593C9A72E868531CDC4784501437FECFFE	1		206	177		108	40	40											172	73	123	78	0	N	N	3	0	0	0	2	1985	173	7.2	118	120	166	44	64.38	1	67	1
1458CAAB6CBB6166DDB8B2D15C96E0F4543139D03CB774478D0FC7098EC8D977BC5B4E944D48D83A0343385BDF0A3C7D				140		77		55											158	70	120	70	0	N	N		2	0	0	2	2013	187	9.3	75	105	175	61	196.6	0	32	0
145BF0F62FAC08C0E0A077246E97BD2704A3527227509F35262AB5F7AE095C06B28AF9321F9A351B520253F5A8FFA1FE	1			125		70		41		104									164	69	130	74	90	N	N	4	0	0	0	2	0	124	7	84	58	111	39	69.36	1	76	1
145FE34D0F23398A5A4EA11890C963E8F919267F439FED8018CD18BCB990A921FA29F9E666956A53F10B3797D790A74C	1	1	191	162		69	41	37		151									165	70	130	80	0	N	N	3	0	0	0	2	2003	163	9.1	159	69	126	37	104.45	1	61	1
146B9A57F1BACCC123B214B52196C63605CE47F99FBE39F0BDEA6DCE8FC01741FAD1F46D79EF5C3D78D7F7F9F6CA6DE8	1		225	164		68	87	83	70	79									150	91	132	78	0	N	N	2	0	0	0	2	2007	123	6	101	77	166	79	58.78	1	68	0
146D4C1F88415A24411FF2DB64BC2A21E2F6A386A5275BF5A7DFD9CB4480316BA6BCE1407D72FA6E11DD313DB487F964	1		243	162	165	86	63	63		88							1		166	89	142	88	0	N	N	3	0	0	0	2	0	147	7.3	88	93	139	61	123.55	1	57	1
1486A1FC490041CE5DE52E4052A6591DDBDEF4760A64C8449BF4E8B3A7038AB82C99B8424891DD895549158F66E7C1BC	1		234	193		131	47	53			1	1							155	67	130	80	0	N	N	1	1	0	0	2	1991	82	7.8	176	80	145	45	63.87	1	82	0
148C36D5EA06D09391ED73ACE10EBBD64770358DFA9699A4DCAA482C2C1B70E8072B33284C12044971EEEADB456AC316	1		289	250			55	52			1	1	1						170	68	115	67	0	N	N			0	0	2	1991	103	6.3	189	89	149	36	7.82	1	56	1
1494DAC41BB8FB2F7B5984F60E3261C39066ABB947CA7FC87C3438C3C0E373195B3C6F269DF4918E1B87922A55961255	1		175	131	108	65	40	52											156	64	141	68	90	N	N	2	0	0	0	2	1991	144	7.7	264	81	145	34	47.07	0	71	0
1498E3E2279E8B31A33AEA45E2DD40F1AAC55237AA89CDEEE80FBA24CBF02563C27347047282F7F54B1858D58E1A222D	1		180	141	131	88		48	75	92	1	1							163	82	130	80	0	N	N	1		0	0	2	2008	97	6.2	37	53	103	51	42.66	1	51	1
14E55A7D542666E6E044394289649716EAD9FD7ED273C2620790A6542DDE15B9EF2E6337EBCB86854A5CADF1DE3A65F9	1		166	146	102	88	53	56		75	1	1							158	72	152	99	90	N	N	2	0	1	1	2	2006	99	6.2	59	81	138	52	36.28	0	62	1
151E650639059968B1D6A6E7FB44765A91CFDE1AB87820774B3D1E7424734ACC18AF6B515F3925E1C21F29034E7421A3	1		178	133		74	45	41		173									162	74	120	80	0	N	N	4	0	0	0	2	2003	118	7	84	67	119	50	31.77	1	68	0
1535A1D15EECFA7246D868466EAEC806EB1670A99838187770D6F000464E4649D1D27B3B55177E95791FCBB02D07812B	1		222	211	158	137	59	50	77	160									164	67	133	84	85	N	N	2	0	0	0	2	2010	99	5.5	74	172	238	60	113.89	1	47	0
15577A3ACD41F26AA2128A4B7FD7673692D8044EFC6F45D457897C8BE6AFE416709C0E130EB0C015FE39EDD4288AB4A1				96		57		22			1	1							160	66	126	78	0	N	N	1	0	1	1	2	2012	230	10.3	85	57	96	22	119.56	0	67	1
156053B654EA09BF3865518911622AD151BDDB3F82E7315044DE4C14EC056ED0F7451DEE48490047A9899A61E1681650	1	1	188	149		91	40	46		113									160	84	125	77	0	N	N	4	0	0	0	2	2001	141	7.1	100	89	136	47	93.76	1	51	0
1565F8F3FDFF1887C2BA0ADED174EC96D9261B42569344A3D57813BD93847FF1BC43BF0A4BC1F028F1656047C3B7A7D1	1		216	171		103	56	58		128									157	82	132	78	109	N	N	3	1	0	0	2	2008							117.09	0	42	0
159DA3EADEBDA54D6760E0CA09AFC6C10782A1F044B4A87035B274518E806E16327DA3D80111E4571A2DB7B649902232	1		269	196	218	116	74	64		217									164	79	146	87	0	N	N	1	0	0	0	2	2009	143	6.3	296		196		89.26	1	65	0
15C6EB4CD27B2D959E8241722DD3DC1510E485B4F8C3EDDBA0E74B29F1AD437C1AA3EDF2395172291E9AC5DEB370AE4C				136		68		67											168	53	126	78	75	N	N	0	0	0	0	2	2012	100	5.4		78			85.45	0	84	1
15CED189DFD45D9BE23850B711F47D0AD209AAE18B9C421A1FF908B5DC57E761D86E5AD2F3DDBDB0C0254690741AF65D	1		172	162	86	102	52	49		202									148	83	142	88	0	N	N	2	0	0	0	2	2005	162	7.2	213	86	170	49	90.72	1	61	0
15DF357758778C695BD0ABAEB37BD7162E60DA2FCD9297D93F51DF01BFFBE2C32CB90847894E844D105574122DCE5A27	1		185	125	132	83	39	39											167	76	125	72	0	N	N	1	1	0	0	2	2011	179	8.6	88	142	196	39	109.66	0	48	1
15DF357758778C695BD0ABAEB37BD7162E60DA2FCD9297D93F51DF01BFFBE2C32CB90847894E844D105574122DCE5A27	1		185	125	132	83	39	39											167	76	125	72	0	N	N	1	1	0	0	2	2011	140	8.6					127.93	0	48	1
15E8AEEAF712044B3D83D3C33D55DC686B3E74591B8F7884ED3A1CF3BCA12660195D1071A3EC9207D6BF05DE0EAFDBC2	1		182	146	123	89	46	47											165	65	126	78	0	N	Y	2		0	0	2	2009	121	6.6	51	129	178	45	76.42	0	80	1
15EEBC3A67C2A6F845F86F4DD12B13F37056E141B3E0A5F4C6CE629981911B84E7346B1869426BE4A145A75F5878BB5F			161	151	84	83	67	57											165	67	126	78	81	N	N	3	1	0	0	2	1996	160	8.4	53	92	162	60	70.97	0	68	1
1619C862C28DBD5F7E06693A09B7690BE62FA6D3F9C3FCC6D9D13FCB85118F2BB459690026A8498D23E6F83E49E7A9D5			167	175	97	91	73	70											153	47	123	75	0	N	N	0	2	0	0	2	2002	227	8.3	61	109	197	78	93.03	0	54	0
1627694012DBC36BC384E98A703180CD09EF3F4EF2E0F84806CDC95372E5A5A18C4989F831F1FD8C21CF19AEB263BD01	1		197	194	130		36	46	239	133									152	62	139	72	0	N	N		1	0	0	2	1999	162						89.54	1	64	0
1628B881A89C0435E9D56F885B1CDD1062FF7BFA86BBC7861C5149EF0D6649122A0652CFD81473E6F055D0BE5EF350BD	1	1	207	172		76	53	54											147	63	129	69	85	N	N	3	0	0	0	2	2003	127	7	241	100	178	58	76.51	1	66	0
162FF204FF002AB85572F71E7AB2EA79E7540D8FA8782EF9C7E364059DDD5B30B440B36EFB072F07AD08314516F1831D	1		224	192		116	43	50	648	281									158	63	140	90	90	N	N	1	0	0	0	2	2013	141	10.2	648	116	224	43	77	1	63	0
16300F7641A5DFF848F7EE2B43DE992DF9D3077B9F778EA222913C217161EB68EB8EDD75E921F0619DC6D29A8BA7B257				219		107		98											162	44	144	94	0	N	N			0	0	2	2013	151	6.5	84	107	219	98	76.51	0	65	0
163BC11A69D11BC85CD84D91CE29BB9E542FDFB515D0DD5C0D78791E11B8EDA1CAB92C10B61041873E251E0FEF0A35A7	1		224	191	145	118	59	74		101									159	88	112	68	0	N	N	0	0	0	0	2	2006	147	7	99	103	197	76	78.86	1	56	0
164BB015D1EFB33DC7E4D20DB29EB52CC4D66D3FEC9D098B950A3DE3BF0D4FF5484F87519DEA621A3EAB15362F29B659	1		257	179		119	52	50		191									183	84	128	78	92	N	N	1	0	0	0	2	2010	130	6.7	128	75	138	49	98.36	1	43	1
165A5836665133F74F3F1E39B5A0BA77CD21119FD46CBE8EA6FA73D0802ECF93BF85E15153BF26418F4CADE5E67CECC1	1		208	136	132	83	47	39	93	76	1	1							165	69	130	80	0	N	N	2	1	1	1	2	2011	109	8	69	84	135	37	36.16	1	83	1
166905A9EAC7D9452B3B7F9EF906D88FEE430F9C9190994DCDEA5C4736E52620FFEF70074A590E14D147146EDBEF4730	1		205	142		76	46	50		73									160	62	125	67	95	N	N	1	0	0	0	2	2004	101	5.5	66	115	137	64	79.71	1	65	1
1678528D42C9B3460615C4753C185220005FF237BC86561EF13D0086C4F313A9168D70EC16672421E0DAB7EDBCAFF0BC	1		176	178		89	56	62											150	66	127	72	0	N	N	3	0	0	0	2	2001		6	126		178	61	51.75	1	73	0
167A94DEB830903EB06771E08B2122195A9815A707B64EEDB4D8690CA7F745CE8B2A303B2E1B543CC8AA127D7E2968DA	1		153	161	101	101	40	48											172	72	137	77	98	Y	N	3	0	0	0	2	1999	141	7	73	87	135	35	78.98	0	68	1
167DBDCCC2F2CA9D8D0514F692FDCDA9DD363F8B6211D2997035C94C38D3131D66736D092686C334DD19103AE3F9FF0C	1		240	168	172	120	51	45		163									169	80	129	85	0	Y	N	3	0	0	0	2	2009	122	6.5	110	95	146	44	83.08	1	53	1
16960F275DE90EDABFD4AF9BF15DE1AA811088704EE2DCB8B234EF5F5E37A76E9BE5F3E80D3A1AB3DAA789A08E1B9A86	1	1	239	160	154	88	45	45			1	1	1						165	84	126	78	0	N	N	2	0	0	0	2	1995	168	8.8	137	99	168	55	21.03	1	74	0
16DF345CFCD3AAA689EFE00D8AF5700ADAC62A32CB0C0FC7DD7E2F459605C760D88AC04989D811B0D1492283CAA6A542	1		190	163		107	45	45		95									164	67	150	81	0	N	N	3	0	0	0	2	2001	141	7.6	78	101	168	46	90.88	1	63	1
16E59911FBE6CDCCC331940208E0B4C0A294D8118B1DED972E5078E117B043E2F46389585C0EF0434D9463445F78CBEF	1		220	160		91	57	56	150	130									174	80	130	80	0	N	N	2	0	0	0	2	2013	167	6.6	117	89	158	53		1	50	1
16ED0EC593EE21187C110E58529E5E651309F8B1A5D335857686789CF0EE5266BE114525909A32AA807EDC0175D306F7	1		191	140	125	48	49	54	191	123									156	43	135	85	0	N	N	3		1	1	2	2013	135	5.9	191	122	191	49	107.32	0	64	0
171954308E94B9AC22AC2A50AD76778120B0538E908B12A6E86CDAF03DB416B3BB7B6D052DDBBC96B999C227DC51A5A2	1		243	161	159	124	53	41	149	91									167	71	115	75	0	N	N	0	2	1	1	2	2010	119	6.6	89	163	178	49	44.22	1	58	1
1745A8491317FA514E573F3572568DDB7F16A8AAE28375C01822D2AF51A4F1E9D83C1F462856A1E47CCA59C7A0632974	1	1		194				55		153									156	63	130	80	0	N	N	0	0	0	0	2	2013	100	6.2	131	128	131	50	87.18	0	74	0
1745AF33785C7DD0F6B40EDB72ACE124710607003C373789005ACA85EC812CA8BC8FE76664471E08C616DBC88E02AE2A	1		181	134	131	79	47	45	91	76									169	68	112	69	0	N	N	2	0	0	0	2	2010	102	5.4	87	132	190	48	121.86	1	61	1
17696A8F48F0814DE2E711BECBB3633611475C4A720DEC9F62A996BB5C445EE316AB1C6A1475CEC167AC2C083FEE34EB	1		123	125	60	74	41	42	189	147									165	78	126	78	0	N	N	0	0	0	0	2	2009	87	7	189	60	123	41	62.57	1	77	1
176BA37100C17BE1A56F6D0D108E1A8C66E0F2CE0F168E9D35499C135A69692E0B03F588F2B6DE5633F1D5C15021738B			142	142	94	93	40	37											164	67	141	70	0	N	N	2	0	1	1	2	2001	174	9.5	48	95	146	43	77.85	0	73	1
177419462C1CB5BBF8F1EA0B1102253C91EC7CFEBDA71D1C869C0EF265FA16F98460AA9B1FDF24C5415B220B3AD6AB91	1	1		197		134		50		147					1				160	60	118	66	0	N	N	1	1	0	0	2	0	229	8.7	156	161	231	52	72.09	0	62	1
178C0A0994B28E81DB1F315DA18708EF05583417C98360FC82CCD14D37294888FF4160A3446A889AF457ED7230F690FA	1			159		105		54		71									165	74	137	70	0	N	N	2	2	0	0	2	1988	85	6.4	66	90	159	63	45.65	1	70	1
17A568F68E78CB60314A10D047F53C9EB0390B096CAFEF2CB3A3D46C24A812C8C07D60A5EA9B960D0A23EFBB015EDADF			201	203	99	96	98	104											173	58	111	64	0	N	N	0	2	0	0	1	2002								0	30	1
17A5822D7AD3098FB0E776F2AB3D40FA8882ACA4F014986DBC684530FB6ADF9053C820D130242C05D01F9F59E422A6E0	1		234	185		107	51	58		229									152	76	142	94	0	N	N	3	0	0	0	2	2000				93				1	54	0
17A5822D7AD3098FB0E776F2AB3D40FA8882ACA4F014986DBC684530FB6ADF9053C820D130242C05D01F9F59E422A6E0	1		234	185		107	51	58		229									152	76	124	69	0	N	N	3	0	0	0	2	2000	121	6.6		87			110.73	1	54	0
17A8D64DB03DA78C10B6C60C585D8017F35C9AC857C65DF7EB4C80EF4C76D6DBF141A356BEC2E5AED36FBB75A9E1E18B			236	245			70	84											160	70	126	78	0	Y	Y	0	0	0	0	2	2013	127							0	53	0
17C7D6ED79224D4E6BFC3CE94D76D4971BAC771AD801A25DB99420DDAB6261E3712849E79A75BCA99277CA8823C53270	1		342	147	228		49		234	221									158	80	164	90	0	N	N	1	0	0	0	2	2006	130		209	228	300	49	3.92	1	66	1
17D20B7396DF0DD16DDCDA9A1281E1EF9D5ADDDA74D396799743EA092AF12925F9258F0B878B2CDE053642A01F88827B	1		254	199	172	125	43	47	308	205									165	68	130	80	0	Y	N	0	0	0	0	2	2012	119	5.7	226	114	185	44	105.9	1	58	1
17FEF1656EB0098F598FFDB455F469DF148D37CAFEDFAB8CEB91DAAD6B18AC421D2743E47AA4BB61320A93B8E7F043A4	1		182	180	132	94	64	61	101	124									150	63	130	80	0	N	N	2	1	0	0	2	1999	136	8.9	76	89	164	63	42.92	1	71	0
18032FE1685DC0D3B09139E400E2438F38EFDC0F5ED984F15A1857BAF892CE1FDEA20292EEB16BE2EFA7339A526E2146	1	1		143		60		29		264		1	1						172	89	120	70	0	N	N	1		0	0	2	2012	101	6.8	275	68	131	32	81.01	1	60	1
1810A476E23D80108B850C39A1557BB2B4FCDD1ED66B8BBC46B28CE7D087CA9EEBF7A4C959135D8CC0C9A18631E64E7F			170	182	108	135	42	38											159	71	130	80	0	N	N	2	0	0	0	2	2007	82	6.6	76	119	161	34	89.26	0	66	0
181516B077C9D644DE7431C4BE57003A7875EB81C9D631D8A909FF8BF3ABAEDE18CE201CD5E5134FE2BF9B8ABD26E00E			172	171	111	103	49	51											183	109	130	80	0	Y	N	2	0	0	0	2	2005	140	6.2	171	102	174	56	121.47	0	29	1
181EEA5611B14FD5F7EBE991E5F68AA083725B50428F64423959091B39183EE6AE9E407EAD26882E175FD28BA07D0AE3	1		197	242	123	161		47			1	1	1						157	73	136	78	0	N	N	0	0	0	0	2	2001	175	6.5	269	123	197		27.62	1	73	0
18664DB98FED5F819EC90D5D77EE2A16AFEB598E61DC80D3421A5FBE9421166A6D74E4092E86158091AC007D4D9872ED	1		199	162	93	97	45	51		147	1	1							172	84	132	78	0	N	N	1	1	0	0	2	1999	153	7.6	118	140	159	57	75.01	1	52	1
18781623F12BEE4B5BCBD9BAB09C8AC1D0C102EA30BFA76E2EF3724536262BD9264CA50CB14602D54B9FF82805F4AE27	1		171		93		73												168	78	144	87	0	Y	N	0	0	1	1	2	2012	124	7	75	111	178	76	56.17	0	83	1
187E5F0AC678C88FA802A004D6B3CC0F84306B5E4CA2601FB6767C46BCEE0F41B003CE1B7B6AD03806B102024260AF86	1	1	178	154	85	71	74	72	209	101									161	58	143	86	0	Y	N	2	0	0	0	2	2001	127		69	77	160		70.14	1	71	1
1882322B9B4290010FC6EAC7D36BD9C6D30B22F03E23DD4F44D80399A82709929083111AA8754F36CD21D8B70F6E3804	1		184	195	125	137	47	51	118	121									160	67	114	68	0	N	N	1		0	0	2	2013	110	5.3	131	117	181	47	105.16	1	60	1
18A00F44C5E96DAE3C704EAE9C2BB3751FA32E5F86AFA09D3738CA6F58B99DA5BC897023C2D6D65EBCCB52E1FF59BEE7	1		149	130	87		56	56											162	67	148	76	0	N	N	3	0	0	0	2	2003	172	7.7	116	93				0	71	0
18ACFD9139E9DC8C84C091C49DCC0DF9D0192F81B6E4A170CA683437E5D4ECF9B3998567454451819900F9F4469532BA	1		188	135	134	85	50	48	102	78									154	64	175	103	0	N	N	2	1	0	0	2	2003	167	8.5	100	94	142	42	78.86	1	56	0
18AE44918BF819AF92930D18252B81DCF86B1F1F32314F742C846C353613990C89D367A92D2A823C061925371CE21092	1		211	171		90	62	61		132									158	56	132	73	0	N	N	0	0	0	0	2	2009	115	6.6	107	119	184	59	104.15	1	73	0
18B20E6810D6EA1EE25FF1E6171CD5DE1F59559953557849524C2C782FCA9D5429E2237D7C64AAB855655F35D261D188			159	150	69	78	67	75			1	1					1		164	53	151	81	0	N	N	1	1	1	1	2	1971	134	7.6	49	63	144	85	33.84	0	86	1
190B2955812F07D7D0FCCB95DE102E8A1720088282D17A5C8E020B10B606B377226BC32C62A5482A76C2BC4398E7FA66	1		221	151	137	84	45	48	273	130									143	56	125	80	0	N	N	3		0	0	2	2007	160	6.8	109	78	124	45	58.09	1	71	0
197B312A8207955BAEBC7A3E5DD5ECFA7B18230B96192C5D884A48B9145AD9BF578E6725C04D9F75791B6E19FF7352FD	1		193	186	121	122	46	40											157	74	126	78	0	N	N	2		0	0	2	2013	146	8.3	166	125	187	50	110.32	0	55	0
197E8791427ACD222B6788F4C366392E7C3134132F74F03F1AF9F256DA673913D470B600CE314842796B6228D6AE336D	1		136	141		77	52	56											165	60	126	80	0	N	N	1	0	0	1	2	2000	173	9.1	65	94	169	57	68.46	1	80	1
1984A858E2704339EBA139F0D02E2617D4D8DA12CC87698F67F6042F6A4777A10765702E2B15DFC6C54D50B76B2F300A	1		206	194		117	65	72											152	61	130	71	81	N	N	3		0	0	2	2003	185	9.8	148	127	204	67	133.32	1	61	0
198B8C641F601140EB862ACD4940B5870411BAC249AC9BD273471EA05F4998D13F2A6E185EE53F57F85246DDDF10BA9F	1		163	136	101	93	47	37			1	1				1			172	62	96	65	0	Y	Y	1	0	0	0	2	2000	139	6.3	137	107	157	38	91.18	0	61	1
199D4EC68333783F7746CCA35302450AFCDC5E44073CE6D11D32CEA851F80CD7B96D820D7E8DAA8D80B5856C21B930C2			114	126	69	74	41	42											155	52	96	70	77	Y	N	2	0	1	1	2	2000	82	6.3						0	68	1
19AFF6CCE361F7570F620B4F07A988740B092B634567472F3D4ACA7617710F7F66395551F57A4292C7C48DB3112A2ED2			146	150	99	100	37	32									1		150	48	136	71	81	N	N	2	0	0	0	2	1996	200	8.5	144	97	152	30	63.4	0	85	0
19BADB14E58B27AF091FAC6CE8747E5F6E680F35E56986D2FF304DDAFA3B1FB5FF159B045D64E14C6312208472CD6958	1		155	148		87	47	49		83									171	62	123	75	80	N	N	3	0	0	0	2	1986	128	8.7	27	64	128	63	70.34	1	71	1
19CBC2D1374F8BE88D77486313C2D288C2323213AA339569F08AAA6C19C4856B8C8DE2892DF28C926E7DD20C475408CB	1		242	216		149	36	39		120									168	75	130	80	0	N	N	3	0	0	0	2	2012	133	7.7		140				1	57	1
19CE08F65C67D78171961207FE8C9AC2B2AAE98A32B2C5D38CA1D9EAA579CEE730D7035228018643C865D50F05EE7E50	1		233	168		108	59	56		164									178	81	130	80	94	Y	N	2	0	0	0	2	2011	118	6	81	106	186	72	130.21	0	45	1
19F0779C63A18E4AFDA63D88B1F86D474AAAE394CB4594BD33BB38EF30184E1FD3CE76FD3615DE1135F4006349F5C438	1		180	133	114	77	66	52	63	64	1	1	1						158	54	130	80	0	N	N	1		1	0	2	1973	121	12.8	61	125	195	64	13.31	1	75	1
1A023268F1E2D27030A323EAD9261926EC2C771513F7D837A6171B3EDF56D7C156B15D1B08837C1FE90685638133BF62			130	133	78	74	47	45											168	67	130	80	0	N	N	1	0	0	0	2	2007	113	6.5	59	66	111	43	73.08	0	58	1
1A09CD9D59110015AA5142C70D158B0EEF7F06E51E9911500A7DDFB8FFED5F4290C1006682CF8DCB7E27B69A8B9461EC	1		196	153	158	61	65	76	79	56									171	69	130	80	0	N	Y	2	0	0	0	2	1989	121	6.7	74		126	63		0	67	1
1A10B093E1997FFA6A8A82AFB12559B586635A0D58EF01C05A401BF621F34CFEE0F70EA526632B2BB25156FD24DC0E23	1		159	149	80	76	64	71											167	82	154	71	0	N	N	3	0	0	0	2	1995	137	6.5	65	118	194	65	51.57	1	83	1
1A4FE425E84A9238369EEEB6DBF0749FBACEF1B82BC08F9C5D00DCC5434660943935AB83CC1C0A581A588598A563623B	1		250	177		80	81	74											160	49	158	81	74	N	N	0	0	0	0	2	2003			139		226		53.1	0	72	1
1A77927B3E9581F26F728D05465827BAE1F05E47F969A438E9B5878FC5445E7A91DCDD50D9BCFED6EA210E0B78D158C6	1		213	136		56	55	52		94									155	50	130	62	0	N	N	3	0	0	0	2	1965	128	9.1	84	56	117	55	50.29	1	84	0
1A82C3ADB5C1FF8758A01E8723156563FE2C816C0EF62CFB6122A7B2DE2D2E1C67319DDCE106035BE7EBE7CD53FC38CB				126		89		36											166	65	130	80	0	N	N	2		0	0	2	2013	117	5.4		76	126	36	87.91	0	73	1
1A9263E4724F8B482B7CF229ABE87D5437F297FB8D45D81AC555821F91F8076F21FFA699A48F68041F203F808C601B6A			190	213	122	138	62	63											150	63	143	75	96	N	N	3	1	1	1	2	1995	158	7.1	127	147	220	63	60.32	0	60	0
1AE4AA05D240A643A3189575F4E25DA6589888C2C9D1657D81F89C245CADEEB58898B512F6D7A3931DCCAFB90F154DE0			129	125	78	81	34	27			1	1							152	48	130	80	80	N	N	0	2	1	1	2	1991	173	6.8	214	94	127	27	46.68	0	75	0
1AE6327694897A0A4EB37999943B900B47B5E23702B31112730A05443CA71C44C565969CD785E1E983A6AFBCFC742350	1		209	174	148	100	44	45											166	62	137	69	0	N	N	2	0	0	0	2	0	153	6.9	169		208	42		1	71	0
1AE98E10D0B9172178903B5DF35CFFE740C8B2665DE012999CC15F2FA5868AD898FB7CF22E6DD46AFC26C94B1390D8A1	1		174	165		109	42	43											175	76	121	77	91	N	N	3	0	0	0	2	2000	247	7.7	110	79	124	43	90.88	1	63	1
1AEE53DC46557585620B95BB29056A1D0F4DC8C894D78541E66AD8058007B4492AA318C3177D79BB890A268C925DB861				134		100		57											0	0	150	90	0	N	N	3	1	1	1	2	1999	146	9.6	92	68	134	57	51.06	0	78	0
1B06521DC726C17F52B007EFA6EDD9FCCBC6E02FEB959DE7EC0A41217AE7BACCDDEA03903D5F458E71E7AC5E703C28E4			112	108	56	56	43	39											160	70	128	80	0	N	N	1	0	0	0	2	2010	151	6.4	149	56	108	42	101.58	0	71	1
1B29A6C0DFDA7D1011D7DADAC1407F9D5F4A6BABA08708C3EDF9BE024F483987C15EDB4E42C06FF64A1D76D9EF669DE0	1		219	135	135	73	69	53	58	53									167	81	183	105	0	N	N	2	0	0	0	2	2011	90	6.3						1	48	1
1B3F1676028C2D9835E1CAF84DD80E51043AA023A76FBD9270558212644DC48A4ADF50C339B9F9A00CCC5D3907FC123E	1	1	137	139		78	36	43			1	1	1						166	83	120	65	0	N	N	1	2	1	1	2	1981	190	7.5	237	78	141	37	57.84	1	72	1
1B4C64A5A8033407999B5B862CE88A338B3DE81D67D7CE76CBCC8CECDBA959B4E5443834BEC7DF226B6E59C67A8A7972	1		166	180	104	108	46	52									1		152	45	112	78	0	N	N	1		1	1	2	2011	100	5.4	131	96	159	49	92.68	0	55	0
1B6921641F8517E430FAD2FAA0E334226F716F29D6920C58F9699166E5B517E1579BC013C7F7E59B5E1BF993CB9D3056			162	134	101	76	31	33											174	75	120	70	0	N	N	1	0	0	0		2011								0	54	1
1B817957EE935B161766EB9390C4F63E3B0A95B34FD8432C609191241AE3C4CB7C5103749C3733FE50B14D73E37D72DB	1		150	140	95	79	36	56	113	58									0	52	140	77	0	N	N		2	0	0	2	1999	198	9.8	113	95	150	36	56.6	1	80	1
1BB47B9C7347A1C1AC46DB4B2BEC56ECC510AE37642E756C9B543463BD8FF7861A709BD16F0C7D4FB06F762009155A41	1		197	190		89	43	46		105									165	56	126	78	0	N	N	1	0	0	0	2	2007	131	6.3	65	118	128	41	76.51	1	66	0
1BB8E146A28513EFA94A37D3E95BC1623C7826C73B1F1C0252182B7065C6A96B20CEE4252B43794275D86555A1BE0C39	1	1	181	154	119	108	39	41											153	46	144	82	80	Y	N	1	0	1	1	2	2007	109	6	314	116	229	35	40.77	1	61	0
1BC4CFF3814679DBD87D9EB03C7459CC9F771A98B76A155F810413B232B52ECD6468D77075112FD1AFCEFB334B6953DD	1		244	156		87	48	60		114	1	1							153	56	121	60	0	N	N	1	0	0	0	2	2006	126	7.5	79	75	172	65	89.54	1	64	0
1BD8E0B46DF8E6024345BF24DAE78C37E0077BBC678B984A927A2BAD4444AEC1E162EE6BA63B3BC67CD592175705ECFD	1		155	165	105	90	43	51											158	49	131	77	0	N	N	2		0	0	2	1992	132	6.6	65	116	171	47	58.26	0	70	0
1BE4F34DA9D0131BB56BB2A8CF27CE213A790A842709112098CAC5DEC92646EA04CB7DD51E7486E2B9E91FA435584893	1		231	191		143	48	49											160	65	121	78	0	N	N	3	0	0	0	2	2006	133	7.2	114	134	194	51	107.07	1	55	1
1BECE141FBBC9A5E50C19FAFA21D890A8DF6760095D3746A45B2FBCA846FB432C0D0B6EFBC699F2C6A69E2E5486FCB67	1		196	181		106	89	76		41		1	1						155	35	118	73	62	N	N	2	0	0	0	2	2005	132	7	41		185	89		1	65	0
1BF05606BC1D4109D56E26C73A7C72783A99535C8A5D0CC02F3FB9673EB6F5907D9CBA96F3A25E6818DA9F43E8F283DE	1		182	93	115	51	53												168	75	135	67	89	N	N	1	0	0	0	2	2000			91	129	192		64.19	0	67	1
1BF1B4545D3233A255B827F691366D1FA4AABC0D30152E672AD704BF1A2FD28FCE76547EC2353D38D03F7666D8453AD1	1		170	146	113	72	51	57	79	67									165	79	147	82	98	Y	N	3	1	1	1	2	2001	216	8.3	107	137	197	53	89.46	1	68	1
1BFEA99BDF68D894D874CB0CCE0147F06B6E92B7FADE25BD2CA8768840D21B71A99F2D4FACD2EF9438D6CC505CF89DA5	1		203		139		50		108										159	74	183	94	109	N	N	2		0	0	2	2012	113	7.2	101	139	198	49	107.67	0	62	0
1C07AC81923C81993911A5A71D6AE5B6FC7F5C35FF5FA855CAB4A75F1AFA22DFA939865D109317CC37109D9C7D4F1481	1		205	141	147	92	45	50		66									172	74	123	73	91	N	N	3	0	0	0	2	1998	116	6.4	66	80	131	51	78.75	1	70	1
1C0D5598B1586F76F3F99767A630DDF60705C1867E10AFA83F691BE0554E48A2C6B8F55EFEC887AEC57A413628F2585D	1		201	173		129	51	51		204	1	1					1		160	62	140	80	0	N	N	1	0	0	0	2	2006	103	6.2	172	94	159	48	51.83	1	81	1
1C10F87E9E7F707D47F8D7C93FE77BA0AA91D14347315BB36B6C82E11E234B9EC38ADAD8ED4DB82F1F2BACCE07D6220D	1		165	159	107	96	35	35											179	95	130	81	0	N	N	0	1	0	0	2	2013	191	9.2	137		177	36	112.67	0	43	1
1C15D1DE788374274B4ABECB1D04A4360AB4A44CCB0245985159DF14E7ACFAF0D1E00724BAFADE2F5950E17260726747	1	1	227	173		114	37	41		232	1	1							164	80	130	80	0	N	N	1	0	0	0	2	2010	98	6.5	261	143	208	39	51.84	1	55	1
1C387A400B33F95E01E3EB2ABAF6EF60EEAE1F8DA0E1D5EB78DF7A5DF647B64D0639E983BF57278D320E37A21754C5A5		1	285	203		137	49	53	479	132									157	57	136	78	0	N	N	2	1	0	1	2	2003	137	9.3	113	151	214	62	58.43	1	69	0
1C75B1497D8924F8D582577B450421DECDCA145102DE7107FA7AD7A33C84DBE67A940E999E5D9EAF241A0A580BD72EE4	1	1	201	198	128	110	36	35											165	72	126	78	0	N	N	1		0	0	2	2007	109	6.7	193	139	204	37	64.58	0	65	1
1CAFCAAE647980B0B0B9F575FD26FDD97438546E50E4D038FB0CE5CA315DAAD42F546AE2C8341F0B61347258912F3894	1		194	151	147	90	39	40	263	159									157	52	0	0	0	N	N	1	0	0	0	2	2011	113	6	140	84	162	39	77.5	1	61	0
1CB8100346264772CE1D188C73EBE2D7C40310FE9C064DC5DD54584787A4811191A36FB4CF3634E7B5C31D81E253C252	1	1	185	152	131	80	48	49		146									163	72	150	80	0	N	N	1	2	1	1	2	1991	222	8.1	184	84	153	49	22.71	1	82	0
1CDDE71155511EAB0EAC3D70E2A7B98BD7845107E1A2F280B57D897F47C1F5780F394324F4D5100AC4355A40FD92D322	1		181	158	118	89	56	50	144	146									154	67	154	92	0	N	N	1	0	0	0	2	2012	134	6.7	137	123	197	60	108.75	1	60	0
1CF43720D383B5CA6F24472B185CB3E89A1B2FCA78A19ECCB04161498FAA05252B0C9CE97D7913D72D2B7B078B26970E			151	147	104	97	38	34											173	74	139	89	90	N	N	1	0	0	0	2	2011								0	51	1
1D0753FF17CD7E8A41752A6BD9F309DD3DD25BFAE65483F0F0C7D2ECFD2568ABE3BAEFEEDCFA9DE599738205F1DFB711	1		205	191		106	63	63											160	65	144	64	85	N	N	1	0	0	0	2	0	110	6.9	126	99	173	59	87.67	1	71	0
1D1E566B53519A0721B77FDAECD98C6514E65AAFC0F8624F64CEDFFD953C26F459E29DA3FE0AA1859D4C3FD2145E4259	1		268	185		113	55	53		181									160	77	139	82	95	N	N	1	2	0	0	2	2005	187	12	169	82	153	50	136.15	1	56	0
1D263E33CE4F3D5CDBA664941880BCF8F24F80D35BD7A1F803988270713B8C0DA55DA31432837C79AD5CD3186E0106DF	1		188	117	119	49	51	47											170	76	126	78	93	Y	N	3	0	1	1	2	2005	113	5.4	104	106	175	55	87.1	0	42	1
1D3E5370B2233210E30FD6AB6F900B5FDF60401173EA936EE69489192DEA401D4C6C81F462D2D947460E4D545E4521F8	1		206	188	120	107	71	75											159	68	124	71	0	N	N	1	0	0	0	2	2008	113	6.1	128	122	206	74	65.98	0	69	0
1D4E41BD37B0E62398BCBE9EDA75EC90A7649F6BD8D210539FF0D19AD0C85242E42BAB2A3CC2CD7AF5801E44A6105D62	1		144	157		96	54	59											156	55	119	75	88	N	N	3	0	0	1	2	0	142	7.6	92	71	121	39	104.45	1	72	0
1D5556BAA05043011BF0827F565D2892EE70BB57474F4ED554E2494AFCF6F79542865D2979AFA38AEB00080BF885C1CC	1		247	148		76	59	58		114									166	61	160	71	0	N	N	1	0	0	0	2	2009								1	81	0
1D560A591C57349694BAE82C9B12367C9A4ED8A28D41D439AA543476BC02C58A05CE83F32F5F019843EDFB607329285B	1		208	175	161	132	37	42		115									176	76	120	80	95	N	N	1		0	0	2	2009	142	7.4	111	143	201	40	92.44	1	58	1
1D56CC4D82051751093F6F568DB53B7D7066E3CC3D6F8878DF9D81F188FEBD813A4B273503823F690D3EFEF9803B0E66			158	160	117	108	34	33											163	68	123	63	0	N	N	3	1	0	0	2	1986	118	7.9	107	107	157	33	72.57	0	61	1
1D80CB8B5620A40FDA7115570D635BA89CB0A850E9A6AE9BF62FAA895A9588FA8EA20194878F385B45A0B59B6EEF4D7A	1		187	148	132	94	44	46											176	85	113	63	0	Y	N			0	0	2	2013	118	6.5	86	149	213	50	116.26	0	36	1
1D8715AE3D681A101A2F618F59775B2B6F7D54FCF6AEA26E4535559310DDF3826D87C5D5A9440DE862D164FB78A0117A	1		130	125		83	30	34											176	79	120	70	86	N	N	0	0	1	0	2	2002	129	6.3	122	91	137	33	98.86	1	80	1
1D97180BFA41BBCEDE98695E4EC259492985F3A1936C3597EA9D98C16505D8F2C1BCE64DE21F5A29B317DD4C1862FDD4	1	1	190	220		137	43	44		194									162	62	130	80	0	N	N	2	0	0	0	2	2008	220	9.3	174	68	161	46	93.82	1	53	1
1DA4834FA3E710EE0A2D62D2DF9FF23D3F27B3173AF753EF9E1DEC7713BD6F8F52522A95F945C2DED36D16CEF01A9EAF	1		252	239		143	67	72		250	1	1							158	75	154	96	0	N	N			0	0	2	2011	152	7.3	244	124	260	67	74.73	1	73	0
1DB315420578E29A5F5049C9C49193C2A4722E1B859270DC76DEBF5FC98BF7D66A7CE421D794E9346C2E6B41015B7584	1		170	149	113	62	51	57				1	1						169	77	113	73	0	Y	N	2	0	0	0	2	2001	161	7						1	58	1
1DBD0B4EFA138942B924DB3711AF06B729EE050D27BCA86B694F5839DE053375EB1CF1594844C99A0BA966E81FD07631			172	173	95	95	68	70											159	62	121	74	0	N	N	1	0	0	0	2	0	146	6.9	61	102	175	75	76.04	0	68	0
1DD163C2679C77ABB3BAE893968B07661148AFDB5587EB315436626B22B5B2FCC78D4073E7C58C5E41704B0E0967575B	1		184	151	127	101	45	50		64					1				160	65	150	90	0	N	N	1	2	1	1	2	2007	123	10	32	74	128	53	94.18	1	53	1
1DD8B045A668B574FB7CFB60C9DB213DCA5172D90E58FA8A19E2A893FFF341E53AE0356AC1520AB5B620D0396B063F05	1			210		94		77		173									147	61	152	78	0	N	N	3	0	0	1	2	1998	123	7.5	161	81	166	66	12.53	1	80	0
1E074AB6D6DDB9F469C004D3DCDD27B4A9C26312962C2D7B515568BCBEF6838070A6A7C0A6CD9CBB3FAC010911F4BAB7		1	211	193	129	121	51	49											152	67	142	85	0	N	N	2		0	0	2	1998	245	9.5	256	127	197	48	87.93	1	70	0
1E220EB4D7E12253BE70498B16B6BF3B3CCBC1837AD9E787A4443D456179D3B0C5C9585EEEF464AF9CC19DD00BE30728	1	1		182		121		47		254									168	81	138	80	0	N	N	3	0	0	0	2	2008	170	7	201	100	167		122.27	1	60	1
1E35B753B5EB06868478C16D4FB6C56515D8D4E97538ABCFEB36EC6DEEF55CC2F7FA39402897B5BE202515ECAF6AB891	1		189	153	97	91	49	38											156	60	140	90	0	N	N	3	1	0	0	2	1991	245	12.5	199	88	158	48	51.33	0	77	0
1E52CCDCF53B7C71E6CFAE05F326CAFC836343805FD2F00F972AF3FD9AB50E42A6C45A40E6BD419DE2821BEA3493E96A	1		192	177		103	61	59											159	56	138	72	0	N	N	2	0	0	1	2	2003	104	6.5	69	84	171	76	105.35	1	69	0
1EB0ACB2C5FB419E4C1F323B820772975F3F5C359DF683A2EC1541D4B4CCE9169D041E8EA29206808DBDA73A1C0EB62E	1		151	121	87	79	53	42			1	1						1	170	82	134	88	0	N	N	1	1	1	1	2	2009	109	7.2	96	91	139	57	55.12	0	91	1
1EC8D5A9A3ECAABDEE586172BC6620193DF79E633A9E21EF5B21B01D0E60DBF202960D93EECCB9D238A74417DC3C8DCE	1		245	226		181	45	48											175	67	110	80	0	Y	N	4	0	0	0	2	2005	280	12	138	120	275	54	150.97	1	52	1
1ED928190D7BB0BFB29D8D1935258D01A0737DD1C30E158C636262E3A0E08EAF6CF5052A52030FBB450F8CD390961219	1	1	160	181	133	121	35	40	511	251									168	71	140	80	0	Y	N	1	0	0	0	2	2012	125	6.4	322	171	232	35	96.56	1	46	1
1F0666AB90A4E54232E10E0C04BDFF9F9AF177BCDEAFC936CE2796D07488F1C3BDA0AD9581F1EAB859D81B3BC967E495	1		140	110	97	57	38	40											168	70	130	80	0	Y	N	1		0	0	2	2013	100	6.3	51	96	132	35	93.82	0	54	1
1F53306794C6FBC1E90351574B4CFB1FF18B22B930093BE8EC8967FC0031A5E87370E33AAAF574FE72F9EAAA1EBF5F0C			161	109	78	53	75	44											160	53	130	80	0	N	N	0	2	0	0	2	2011	99	7.3	33	41	90	46	108.41	0	26	1
1F6B9840AD31464D38D81099DFB9B7F091C1D52B69AD9733CDC021590EFE8E5982808D6CF592A306FDA891CCB077A357	1		194	167	149	103	51	55		78									158	57	142	68	0	N	N	1	0	1	0	2	0	147	6.8	94	95	168	55	88.98	1	67	0
1FAA9ABC003E8003FB5A7BD80EEA8032A2503AA2D9CD7715190BEE84A94B63EEDF65370360714319FAC85E0C34114618			136		83	75	39												152	47	99	64	70	N	N	2	0	0	0	2	2004	374						57.35	0	45	0
1FC844D992FBB6D0AB4F9D7F6E3864F11B83FF8E7BD368959DEC943A2595B856558807C98F06F54DD803514C7EA7D4FA			75	177	24	95	13	19											0	59	130	80	0	N	N			0	0	2	2007		6.6		93				0	80	1
1FE62C4C8DD37A54BBEC2C4FA32D9865A86FC93865E7D3E76DAD26135C601589228176E4E89CD5109765CD015749D95C	1			168		90		67											166	83	120	77	104	N	N	3	0	0	0	2	1992	142	6.3						1	72	1
200E582BC5113DCB846F3E0C01EC406012BC5A95A0C388E3FE2D73CC2146F3059BDB4312E074CF953248E6AE5AA76274	1	1	252	189	102	106	43	43		169									171	76	133	86	0	N	N	2	0	0	0	2	2006	148	6.3	367	121				1	51	1
2033DC301745A94547FA1C4BF10D9A0BDF303FFC48B2DFF309A1AB3B6F12EC81F6139747C54F1838364E230E6CBDD177	1		226	166		108	43	35	218	183									160	63	136	76	0	N	N	2	0	0	0	2	2005	62	6.8	133	125	130	37	47.07	1	71	0
2049E58BA7E617789CDA9933FEF77541AAD1866E6750EC9DE5825995172664A5C7C9DD3B08745FEE95230951550821AF	1		183	153		78	49	57											168	73	131	74	100	N	N	4	0	0	0	2	1997	135	6.7	114	88	163	65	71.4	1	66	1
204A18E4E4284A6B02C13F3840E9CAEB15A09201CC6AC109D6B9E7AF02B8195EF6ADCC98DD52D886D30CD752C3F037E3	1		201	143	127	74	61	49			1	1							156	60	140	80	0	N	N	1	0	0	0		0	127	7.3	90	115	187	68	108.02	0	62	0
2072749B4F1915ADEA202D09B482CF2EB67B23B4144A65AB14A05B8C077C662321877CB07F85AB2CF97D69D38976FD15	1		203	168	113	95	64	72	148										154	54	91	57	0	N	N	3	1	0	0	2	2007	94	12.4	91	100	179	70	88.18	0	69	0
209C925AA736730B85FCE91E20FE3E3A0C5AFBEBA70B95EC8481E10D00B638F6F264B330C3216F51959A1C7212E0FE73			170	158	108	106	49	48			1	1							160	76	116	65	92	N	N	1	0	0	0	2	2001	165	7						0	83	1
20A8D4280C29F4E978F47D6F11997BCA7DBB7B663B18372F732F84FACC6F8A876E1ECE644EB7D00AB339AE8D4DC5C942			164	149	99	95	48	45											170	77	128	78	0	N	N	0	0	0	0	2	2010	111	6.9	106	114	177	48	66.33	0	57	1
20AAE1BDCA5ABE7AB836C9C91B72F581B28A3B870051B3AD8705E886409344D61DF6260A948AC74674E15224E99BAC35	1		202	162	156	102	34	26											157	0	120	70	0	N	N	3		0	0		2003	108	7.4	191	156	195	29	37.22	0	72	1
20DBC50CC47A86996DF8E00D4B9028747A315ACAA606E5047ADBE8B055CBDC986C2DBF54D9FC750C69219B11C980E1D3	1		209	136	123	64	66	60	83	90									164	80	130	78	0	N	Y	2	0	0	0	2	2006	84	8.5	61	56	110	55	80.21	1	64	1
20FBA91F8ADB700F8A4FB7FA2DA1DE7E0F2B1F7DD699BF481EDDE6CC5992AAF47E951CF9D813368F244A4EEF9DF449F5	1		178	147	100	64	67	67											171	68	126	78	0	N	N	2	0	0	0	2	2004	150	7.5	78		181	65		0	56	1
210D12BDDA0262CAC37E9408E598ADC37D726F6ADE94B097B0780EE2DFCAAEA1A3738462A6710A7C8EADB95B33600FCE		1	169	144		89	35	33	552	303									182	107	120	78	0	N	N	2	0	0	0	2	2012	185	9.3	548					1	33	1
213F23B83A32E3846D0083AC4216F45733410106D465F9E821799BFC7A52CB1796B3009C20DFBCE97D4CADC027F43EAD	1		183	182	124	112	43	42											170	73	160	98	90	N	Y	1	0	0	0		2010	159	7.2	175	129	182	41	82.76	0	54	1
2144655C8400B9849215F85CDC02FD44AA66680C46DA23DE1FD4C80E7C8077CD96ECD95B7FD6B6C478694F01F9E0E53C	1		155	165	98	74	33	38	180	185									165	68	110	68	94	N	N	3	0	0	0	2	2006	159	6.3					63.8	1	69	1
217CFAC9C1FF615B2D95DF4B595E01981F9AFE4A842095F07F79B04C3A16F6A240682D51FA340729136141936E7F850E	1		231	143		95	31	28		135	1	1							164	64	149	62	0	N	N	1	1	0	0	2	2002	178	9.9	223	150	203	28	33.07	0	74	1
2191B92B49A221F1358956E4D942BB0128AAF420606428BE41179EC8AFD5E205953F1C3810B551851A585D7552BED202	1		168	161		99	43	60											155	57	130	66	0	N	N	1	2	1	1	2	1983	113	8.2	114	89	161	59	89.54	1	64	0
21B1F0B7E2535341ED93FFB0E6C73EF0AE11FF083FBB9D11310D43CA6C7B9884E0DC4107684596E379FBA2560D5B7069	1		229	183	147	114	47	45											151	83	130	90	0	N	N	2	0	0	0	2	1995	95	6.4	219	106	176	45	137.18	1	54	0
21E1CEB7D07061AD3C9C2EB57FAAE266448E7C3EE14E20ADD705E05D329C752D6755652A4E345A05CA2509ED765A258B	1		176	128	117	77	52	46	94	80									178	76	120	80	0	N	N	1	0	0	0	2	2012	101	6.1	103	121	176	47	81.57	0	58	1
21E5EA5567F402E521A44DA0312413B52B161A3DAC7D6191F20E1E61307B23EA3BA89097D34D1EBB812CAD3F7DA5DBD2	1		176	205	114	102	36	50		101							1		164	45	119	58	0	N	N	2	0	1	1	2	2003	132	7	106	181	272	69	52.51	1	75	1
21FB36CC5D7E122A4D523E6A4915EC4F9B2454DBEAC3F5AC6AA6E639D03F69448261F85F6CAD0D26719F9521584B8A9F	1		188	157	129	96	56	50	110	95									167	65	121	61	88	Y	N	1	0	1	1	2	2006	118	6.3	102	117	180	56	92.12	1	59	1
22015D03E84F4D67CA44F1DEC516038CA404DB4B3BAE9B69C1B4B29B09FD21D62BEF782350701673766846766706A3F5	1		227	241		123	37	36		535									168	75	100	55	100	N	N	1	2	1	1	2	1991	333	11.8	968	108	280	41	82.44	1	45	0
2212A88323065930DB7C7735FE6350A0CB84147D5FDE2E69ABDE4038177873AD1417E2CA41F5D2B856D819D35FCCF1A5	1		193	148		93	43	41		133	1	1	1				1		170	89	142	89	108	N	N	3	0	0	0	2	1997	85	5.9		87			38.12	1	87	1
225ED0EBCF701C46E23FD9B643FA5A388512AF929A55E67FB56C304E8E95BBEC1EB1111C126257AB24C839A68021F458	1		160	131	115	72	39	35	83	78	1	1						1	180	94	120	86	0	N	N	1	2	1	1	2	1991	105	9.8	63	126	172	37	59.45	1	62	1
2260B77DB605108D4A5AFEAB2A44C56874FDD8A6CC8B5478E7BC5CCFA34A90C038DD0AABFA8BFD2B0AD8065A89FAE67C	1		235	146	137	82	50	57	383	138									155	61	130	80	0	N	N	1	0	0	0	2	2011	113	6.4	98	83	151	51	111.58	1	52	0
226E2CAFA159606A7649BB310E234206157F6819F28A047C306909BA2C220316C61A973B548A7F91BDE6291C28DBD2E7	1		185	193	118	126	56	60											160	55	122	75	80	N	N	2	0	0	0	2	2005	139	6.8	167	103	170	54	91.35	0	58	0
227AEB6A0582A8BD6996458CD5038890117C9C2889DC38D316FC59649A0B3409F4B85ECCD89B435A74164C1A2886AB3A			155	185		126	52	51											152	59	90	54	0	N	N	2	0	0	0	2	2003	158	6.7	166	120	185	51	101.21	0	36	0
2287B765543DD12B617E631F00E7E3931365D5D030EBF2212A1457F3DC631DAA5774CB4D0542FE386FDAB4259FCEF183	1	1	212	185		124	23	34											174	80	105	75	0	N	N	3	0	0	0	2	2002								1	46	1
22903E2E7C6913D6299B9BF6F88C2F22B8F790813B72E5F38A19551689CB522874697E058224A5825B02CB571487B2EE	1		259	201		125	63	62		78									150	65	135	73	92	N	N	4	0	0	0	2	2002	140	7		70			75.37	1	70	0
22AEF43BC56AD044E34EAC39F5E2556E81044106F244FA73512D60566269BAA326AD95D890EC1F4DA5E667F9DB7ADD78	1		198	159	116	81	48	49											172	64	137	79	0	N	N	3		0	0	2	2003	140	7	167	91	153	45	79.71	0	66	1
22AF3980EBE7053333935EA231C7AD8524DBDB71ECBD3581C7AC0D294F186AECD87B5C3C7EFA07D0843AA18A808E7BD4	1		185	182		100	57	57		106									155	85	130	80	0	N	N	2	0	0	0	2	2007	127	7.5	93	101	165	59	109.52	1	58	0
22D3D08BF469D937E87F027AADE963BDCE900CBC222F6E719706AE68FEF137FCA7DDBC572788FCF4F6FAD14B508FB8A3	1		169	122	99	59	60	58				1							162	50	106	62	0	N	N	1	0	0	0	2	0	121	6.3	93	90	158	60	105.05	0	70	0
22D9CA2C466493505B9552C97F4FE34F78125EBF537DEE22A87E329D796E5F2C83148EFBE83FAF68F10C1CE95AEC9617	1		208	170	142	124		44	86	119									168	59	123	72	0	N	N	4	0	0	0	2	2005								1	55	1
22EB674354C6EE52592B3EABC533F5FDB7835CD8F2ED83EE444385AF5257403F332AD536BC031EF7B56C8841247746FE				201		133		66											160	64	126	78	0	N	N			0	0	2	2013	118	9	59		147	76	90.58	0	63	1
22FF767B07DEEC607E099D3314494AE5F9AA6C3C17F461915799BCB2A83AC051E67B725D5A67C8BECF8A1B052D3ADAE0	1		163	145		89	43	54		105									162	60	128	68	81	Y	N	2	0	0	0	2	1987	86	6.8	110	111	168	51	75.66	0	84	1
23060C71910F22F6EABE63A8ABFD6B5C211EC4CC729807916257ECE449B0B3B42E08E2B023A2D8C5AB89BAF3E97AC2B2			132	147	63	80	53	45											165	61	149	72	0	N	N	3	0	1	1	2	0	63	7.4	117	76	146	51	76.51	0	65	0
231C2B7570DFC92E6BDDB8C91CB78A1A0FD6F743A0F629E5A2678ABB48751967EA48849C2B142CCF833CE0BBB2278C42	1		195	170	111	98	64	61		126									165	75	124	76	0	N	N	1	1	0	0	2	1998	144	7.3					132.02	1	65	0
231FBDFDFF68CF244BE56D93CAC48CF757F47D424CBD6D41AC6E305E620235186FA15E3D2DAF9AD2E787141B8679A07D	1		228	165		112	40	38	229	131									176	68	126	78	81	Y	N	2	0	0	0	2	2012	126	6.2	102	79	127	36	111.62	1	44	1
23215E4C2A852AA0428BB357EF67FA0A3460A7E148544DFE703D1E528C4BDD1A2B015682051D25D4665C3FD339F00928	1		231	177	169	106	50	59	146	107									168	89	145	100	100	N	N	2	0	0	0	2	2012	117	5.9						0	49	1
232902CD9C313AC925D36E0422AF15DA12B17F097498EC1BC41EFD7CDBFD6E8DACA321397CE8BB852E0E0950CE2745E6			108	83	74	52	35	28				1					1	1	173	95	0	0	0	N	N	2	0	1	1	2	2007								0	91	1
233477330E69A48A4DE24D68023BCB05D18B570F6065CD42611DE75F519A6BCD6DE637EBEAB6F7D7374E9C95CB093348	1			168		116		50		115									153	57	115	61	0	N	N	1	0	0	0	2	2005	103	5.8	147	106	172		9.7	1	83	0
233843FB7DC88F8DA130227EE37A6360E859618B4B8DFFDC08830C6592550174050F4DE740E9483A7F82C8EA9E939CA4	1		179	127	104	64	44	43	276	155	1	1							159	81	153	76	0	N	N	1	2	0	0	2	1996	223	9.7	277	59	138	39	92.78	1	57	1
234F47EA9A9A79E71E56A901EE1C1D6EA564597551E3D9E3A302B166AD1ECD4CE565CCF4BD059ACECAC4719589E68FA1	1		172	141	139	93	42	44		68									167	71	132	78	0	N	N	3	0	0	0	2	1973	158	7.2	84	115	176	39	70.54	0	69	1
235A1A80DA6B8E218B17FEF3E8513C0336982F5023DAE9CE8620316A398E79B794A23E729C938E3DC948DF99E605464C	1		178	141	114	81	42	43											159	105	138	82	0	N	N	3		0	0	2	2007	150	7.6	219	99	164	38	117.68	0	40	0
23771F931C2620DD7BAA45B989837076D614DD221DDC5C7DE605D5B4682D4FFF952C9B99381D22B45465A4CF48566D3E			150	169	95	101	47	49											168	70	131	80	89	N	N	3	0	0	0	2	1998	124	6.8		114				0	57	1
239E26DF30784C0B278C7FBC0D242E9A4CF950D68FB8193F85CCBADFEFC7F74F26F56E15B025EDBFFF08CFB4DE9948FA			176	161	99	86	87	72											155	52	110	62	0	N	N	1	0	0	0	2	2012	115	5.9					67.46	0	86	1
23A1CC8909689DEBBB8DDF812442CED4A024D01CB6BA1D82E0476AFAF356FA565717511CC732325424F3BA38491D6621	1	1	184	193		143		24	441	325									170	106	146	88	0	N	N	1		0	0	2	2013	98	5.6	405	130	215	9	92.04	1	33	1
23D23142AFEDF70C5AB44042A64D0A42357CF4038606393892EE8BD4A846FF585EB81A7D9EE985DF30FA30144DEFB96D			180	143	122	90	69	67											156	58	126	78	0	N	N	1	0	0	0	2	2012	173	7.8	91	116	188	66	66.18	0	69	0
23F17C0549EB787E0D5317A8B7D922C9F6684D2EBADD3FEEFFD9FB1E96F45D49DA1675F8D50467B8344A4EB681C79C33	1		210	153	140	75	64	75		71									170	97	140	80	106	N	Y	3	0	0	0	2	0	135	6.9	63	71	148	72	64.58	1	66	1
23F7A4D4FE432AC2A00720FEED24E5E658D266B8163FC343ADA72D7A818B81DE9331904E8F3E430D34A599AE4A1A4596			138	115	82	77	60	51			1	1	1		1				170	54	120	60	0	N	N	0	0	0	0	2	2010	93	5.9	60	77	137	57	44.31	0	81	1
23F8A621CE543D753FFD9E7AA606885A1F11A9C169EE2FE0DE39F5F57FCF22369D4B3F21E8643D3FDF2AB4CF2C547F83	1		194	172		119	67	64											161	63	120	70	0	N	N	2	0	0	0	2	2001	121	6.4	185	104	175	59	86.74	1	78	1
24028D46818CDE5D27B86B8B16D210DB9C208A5B2C17A76F22BA1E19D6573F4379664FC3D7C5B1EA64B19BC185AB261A				138		97		37											130	37	87	49	0	N	N	2	1	1	1	2	2013	75	10.1	60	97	138	37	108.02	0	61	0
243B724E119D5E14C8E5DCED42E12FD0570B55398987DCBB06481A0F8CDA1994DB8DD54A2CF5F12FA94EE052F494ACB2	1		161	121	112	68	40	39											168	79	145	91	0	N	N	3	0	1	1	2	1995	143	6.9	113	129	154	39	71.63	0	64	1
243BB5670DAED8BC04DE07E8B52580C13A12E1E15399E1FC6A8F3FA80FABC28E1F94761380BCF48FE345C8B2EC6A2404	1		238	139	147	74	38	41		231									166	74	120	75	0	N	N	1	0	0	0	2	2011	105	5.8	144	59	114	44	68.4	1	49	1
2441BA1D9FD9C0B32A106DF7D914868E7A2B8BE156277A52F3698399882EE76FAF505A3EFCA11FF1246728CD51F0D0CA	1		186	148	119	78	59	54	97	85									169	87	130	80	0	N	N	2	1	0	0		2005	106	8.3	70	69	134	60	109.66	1	48	1
2450F90FCD8BA87508FF2EC32EDAE709FF16889C6D6E7DE2190599D59AA8A17B5DADF927897DDDC0F596AF773745D7AF	1	1	189	144		84	34	29											154	60	124	73	89	N	N	2	1	0	0	2	1991	117	7.5	190	74	150	28	48.9	1	72	1
24754F00B7EAE006E61DD42534EAF81339A002045818EFAE430C1D91534031F048E80B7EAF189DF7AFDA4D03481BBE63			127	128	57	68	53	53											166	81	130	80	0	N	N	4	0	0	0	2	1991	129	7	43	74	151	72	106.67	0	56	1
247BAC8D427D92AA96B21DD01D5D615ECE194B702F0E8997EDB2335AD09A64E16EAFC6E54B7BB7A67071DAFF3C7E64DA	1		181	171	107	79	74	75	109	121									155	52	122	71	0	N	N	0	2	1	1	2	1992	131	5.5		66			66.18	1	69	0
248E916762F04D3CA7535E4BD5A05C5DBC76DDC78109F3B5FDB0935AFF70CF920119A4D7ED59BE9848F87DF21EBF9EED	1		178	134	124	84	42	44	148	138									158	90	125	78	125	N	N	1	2	0	0	2	2003	219	11.5	113	68	124	42	92	1	57	0
24AA39645EA3C6A2B4D45C45B4D1E0F86F867EF39AF2ED92D3BE0C167636B054F74D952FA74D9D9565642D402642C14A	1		178	155	103	96	53	54											163	57	107	61	0	N	N	2	0	0	0	2	1989	152	8.5	126	98	160	49	102.76	1	78	0
24C344D3A9467B65741BE1FAB6234F5F8D3AD017A9106F678A09D02C8FE3E82BE5B083DAFB363B9D10471A5E5C785B0A	1		221	167	158	107	55	52		138									156	56	156	86	0	N	N	2	0	0	0	2	0	108	7.7	122	98	162	52	103.31	1	76	0
24DC2C9CE080B949AF9DCE2AFDF50817FC8DD54C32C94E74CE332DC477D12A82BC6818767A38E6DAA7C3C180032E5E9B				122		83		22											162	58	114	63	0	N	N	3		1	1	2	2011	77	6.6	82	84	125	28	40.97	0	61	1
24E1B1B40C368E3DD3B2AFF2C889415CABC60972D80559B047D4353BA884501DC8AF160479ED9FCBFD3FB39E9E069DA4	1		198	212		96	52	77		120	1	1					1		155	81	120	70	0	N	N	1	1	1	0	2	2005	96	6.8	70	105	231	111	17.59	1	61	0
25062F444A4F337A196CBAF8BE478C3CC37871C028713F0E9CC93B632ECD14F11B122396DCBD419E36A1726AC3787CD1		1	324	258	136	171	45	43	967	437									163	99	132	68	0	N	N	3		0	0	2	2011	213	9.1	654	114	224	41	113.89	1	48	0
2517DBF5F0568C5E104B3A034DA35C2450B3712ED0511D441F0728E3A0D3FCD1D0C1B379A895F2A0AF4D2CFBB7EACC51			179	171	104	97	73	68			1	1							165	56	110	70	0	N	Y	1	0	1	1	2	0	125	6.2	38	89	170	83	85.86	0	83	1
2523441786DBC6A60852C641FEABAEBD6EE4B082BF7529E01DDABB61ED4A32DB6906B0E2DBBA7032E50F0EF2C9192FA4	1		188	68	144	30	17	15	97	93					1				162	53	126	78	0	Y	Y		1	0	0	3	0	250	7.3	93	30	68	15	127.4	1	49	1
254BAEDFBDE3BD0697362E3780465C4BA2E1A307B5D9F35FF63344690558E439C81039C73F8F99A541E058580F28A6E7		1		138	132	89		49		110	1	1					1		151	63	136	80	0	N	N	3	0	1	1	2	2001	171	7.9	118	73	121	29	15.31	1	69	0
2562E035B6DA25210C90586D8781187088D6CEA7FEF060D37934589FAD55EF5628BDE06C2E480BCBDA52AE2141CD9DAE		1	142	159		90	43	46											152	75	154	70	0	N	N	2	0	0	0	2	1991	94	6.2	163	90	146	39	105.98	0	68	0
256537871EB68D8C9C04B8DECD7E633F277756A1D85211DA23E2C0A1EC7345232C38753C5A109933400C5476E006E2F1	1	1	182	149	120	104	39	37											160	64	120	65	0	N	N	1	0	1	1	2	2002	124	6.4	133	87	138	40	97.89	1	84	1
2596721A45C44D02E6DC6B6C96DCEE9D3DCAEA82B1ECB63B66A362744B38EDFEF9E0968DD09785CB9B7F1874E062682B	1		199	181	120	91	27	33	418	529									179	98	126	78	0	N	N	3		0	0	2	0	353	8.1	529	91	181	33	124.2	1	26	1
25ADF4417D6B8AAE4F36B7140A36178E397682FFF1CAE708362C0A82CD8040A97B79D5ECDD63FC87832772E165B8EB00				204															143	53	122	78	0	N	N	1		0	0	2	2008	165	8.3	159		204		110.73	0	54	0
260D8ECF86E5E45942DDA0149ABA4470D4CBB24157CB672F1ABB9594C9FAD5A5EFA849A3817CA7E9A880FC22483E676E	1		172	127	104	59	68	64											166	54	90	60	0	Y	N	1	0	0	0	2	2007	134	6	90	102	179	74	143.72	0	65	1
264F4AB238FD9E9A73BE4C4E2A2E00F510411E1BDB34430616DAA367C4DCB9999F65EBA47FBF2EFF49B99C378CC88879	1		172	120	119	65	35	48	108	82									150	73	140	59	118	N	N	2	0	0	0	2	2008	105	6.1	113	130	185	47	45.83	1	81	0
265FD2A6C21F7919291DE8138D836930EA2BB43C5D3B428CE5C60597F6B7529732ACE1138F80915244DCA12CBC1A5749	1		206	142	148	78	53	52		169									180	84	140	80	0	N	N	2	1	0	0	2	2005	189	9.9	183	76	139	50	145.24	1	41	0
2663DA6D3998D4DFBD910D2C4C45C406A6F285FD0F7812AA20BCEFB691E2D8F58D2DCCE5081EED5B64A713735AD40449	1		181	136	121	71	56	54	45	59									165	50	114	72	0	N	N	1	0	0	0	2	1995	109	6.3	66	84	153	64	91.18	1	62	1
266D5A7F3AC27E3F8E70E4D8C76E15449CCB658DD6EA1A355548F705DBF513466D42EABA6ACE18B0175A8E563E76356A	1			166	91	101		36		174		1	1						169	90	130	86	0	N	N	0	2	0	0	2	2005	215	10.6	128	130	141	33	43.48	1	64	1
269B6F73AD04B946F6E596E443A2ABDFDED177834020DFD56128C8D29C86A9D85F8FFC82BB75C958FDFF797A7221707A			186	203	104	116	51	52											152	56	126	78	0	N	N	1	0	0	0	2	2012	120						97.53	0	42	0
269CF2C52C0036EC4564B59CAA150D3F445FA765280B0A3C60B6A640FDF3696E2FCD12E76E4434ACDF437DA3EFC165AC	1		186		133		58		105		1	1		1			1		170	73	130	80	0	N	N	0	2	1	1	2	1986	56	6.6	107	179	264	64	32.8	1	76	1
26A4BEF75C05088D9CC12E4347E3C6C12772213FA9AB95688962AD86D21B3BFC9729BE5D5BEF8744650C7A004A11CBEB	1		221	128	133	64	51	53	331	105									148	43	114	55	0	N	N	2	0	0	0	2	2010	97	6.1		65				1	74	0
26AD428E52BFBDC777371C88C5B4F0E79F5BF844EA803D3518A41FC2DCF89FFADB67F62B603B10605927040F71493FCE	1	1	200	183	120	99	53	61		152									156	58	134	68	87	N	N	3	0	0	0	2	1998	157	7						1	67	0
26CBA25732FAD36664811256AFD8C4B52E487E4BC6FBC3AC7CD7B1FE7127088299B43ECCEB418163048D28422B3A6C01	1	1	173	177	118	103	52	44	155	216									157	59	130	80	0	N	N	2	0	0	0	2	2010	136	6.8	255		164	42		1	53	0
26CFD8247C22B148BE0E2AC40B28DF6D90C7ED3D25A5BB4081FB83E266568B2B21EE9D46B909DF296884DBA1D1BE4269	1		221	191		74	12	78		170	1	1							159	60	128	88	0	N	N	1	0	0	0	2	1996								1	61	0
26D715969C2F8AD7EC1F793428196BBBC68EB6E193E385D756163875FF95042F5B2869917BE4BFD4D1A04FE3AE0221F8	1		184	128	133	75	46	50	80	61									167	74	131	61	92	N	N	3	0	0	0	2	0	108	6.1	76	88	145	48	103.44	1	65	1
26DB6303C79BA6EA0445F84ACFEAAD887CD2E716D3F20EB56CA2F06C228C61CA2834131374E981F0D3C6C68CEE6AFD9A	1			203		121		67		139									160	71	138	89	88	N	N	2	1	0	0	2	2001	146	7.2	163	132	208	68	77	1	63	0
26E803439359C8700672053BBD60904F2AD5E7E22136369DBDAD254DF1AE09610FA7AD73098451E15762EB5C7C0B037F	1	1	167	158		96	43	50											148	54	140	90	0	N	N	2	0	0	0	2	2005	123	6.4	118	94	157	53	89.83	1	64	0
26E88F6E8AF2E7B7672EBB850BE0E17EE070F9343FBF32FB9583FA3E721D65D513012D4FF0BAC481FF5A169F921C934B	1	1		171	127	85		38				1	1						167	65	132	78	0	N	N	2	1	0	0	2	2001	198	10.8	788	84	221	37	41.22	1	82	1
26EB303758F1EFB0D2CC973A00A0FA29FD7F76BE44C231E6C2D7985E631AA64868DE5FEC95D6D320894CDA60032B087C				111		43		36											168	63	140	90	0	Y	N	1	1	0	0	2	2012	137	8.6	114	38	104	38	112.67	0	42	1
26F013E35E744FE12818558AF660F388D1798F01E15B73780705883F66AA17FAD220F85746FE5C8AA217EE9F54EECEBE	1		162	146	103	86	51	47											177	92	126	78	0	N	Y	1	2	0	0	2	2013	70	6.2	81	114	184	60	96.13	0	47	1
26F7E2ED419CC8C86E276BC67D74194BCD93E94CBD81F46740C0A6E42A88124D67EC4DCFF58950BB64A730F25D08B428			141	122	77	67	59	53											163	65	137	60	0	N	N	3	1	0	0	2	1996	114	8.1	58	67	122	53	113.92	0	86	1
273CF68C023B755E59DC27FD340A050D93C7A9D1DC6033EF792584D1B2ADF6CAB99F86ADB33600E86AED5EBB010530D9	1		238	137	184	83	41	43	141	83									167	71	130	80	93	N	N	1	0	0	0	2	2012	143	6.6	84	78	137	41	84.77	1	48	1
27597B15853CE74B8E9DD4626D3424D68A42777D28006AB44E216E9C7FB51E542428777DF33EF34AD623497C78530CB7	1			167		94		62											165	70	119	56	0	N	N	3	0	0	0	2	1999	140	7.1		73			52.95	1	72	1
27A2117C8C908BFC02CF6308B5A1CA1F68D9CAB5050BA110BC1AD70D8932B1DFE7B6E09269448B4C0235FBF996A8AAD5			135	126	52	55	80	69											156	53	125	67	0	N	N	3	1	0	0	2	2006	155	11.1	35	57	131	72	86.97	0	78	1
27AC19C691D735E055C9C5D367E8E134F36046C1C3BF5E3F59AA6B1DAEB3E083D8D14E76521051E14E5286698149307A	1		192	176	124	95	76	70	130	76									150	49	115	73	0	N	N	0	0	0	0	2	2012	133	7.7	85	94	172	72	88.45	1	69	0
27B9B1A134B75A8EDF34D6290CDDEB9352FAB32D54787021D2830525D64D3AF1314F0456392B1279B8AB32C14A8FFF07	1		181	176	122	121	53	48	81	74									169	69	135	80	91	N	N	1	0	0	0	2	2010	146	7.5	81	122	181	53	83.4	1	53	1
27CE14D6766BD18FF96BE00F5855DFA90913465A7FDABF0520CD1258538EA996FA63CE3B0B150156D118104C9309491D	1		204		121		45		96		1	1							167	62	126	78	0	N	N	0	1	0	0	2	1996	199	10.3	83	121	178	48	187.84	0	50	1
27CFFA84AF55BF30008ED6C1585747CE056BF2F4DC7C32215FA4D2A5A5AF251C3B595AB0AC7E7535AD73CD95C3E740CE	1		193	170	143	114	40	44		98									171	88	132	80	0	N	N	3	0	0	0	2	2009	183	8.4	103	92	142	40	123.55	1	57	1
27FB444D686E4AA5C241B8B3AD92DFDE8756102EFD77573B55116EAB2C9C56844976B27F04E45ACBD6C9AE10CB8ED3D4			151	165	67	83	84	79											162	57	104	59	0	N	N	0	3	0	0	1	2000	99	5.7	36	83	174	91	80.06	0	52	0
2802FA918FED16242F86B332D2376E875EA244159C76C63A0FAB60092B1B7001EC0B9EFD8B1EC74C5EBE443BFA7D6989	1		210	172	127	94	43	60	180	181									156	66	126	78	0	N	N	1		0	0	2	2012	114	6		137			65.79	0	70	0
28080AD0728296A3AB9AF5E4628359EDFBEF8F816CC91AAD57FDF899556C133F07927E2A826B8E163A5EFC95C6049816	1		189	131	111	60	56	51		130	1	1							166	68	133	65	93	N	N	2	0	0	0	2	2008	144	6.8	68	56	115	52	85.86	1	83	1
28089603055A5C53C1BE84638AD3701DBB938E724D6EAB8C0365CFF5F596C2337765361ECE986702AE38DDED6C8861D9			167	163	89	74	75	76			1	1							146	56	144	79	0	N	N	0	2	1	0	2	1991	131	6.3	104	91	176		23.85	0	84	0
281D82627590550E7C8518D951D545FACC0FC1B0DAA252E25B8BE3DAE2729C682B5E15E48EADAA0BAE6CB6BB4638FE7A				141		74		56											156	64	130	80	0	N	N			0	0	2	1999	128	7.8	80	70	141	62	47.92	0	66	0
281D82627590550E7C8518D951D545FACC0FC1B0DAA252E25B8BE3DAE2729C682B5E15E48EADAA0BAE6CB6BB4638FE7A				141		74		56											156	64	140	80	0	N	N	2	0	0	0	2	1999								0	66	0
283A7208D64801DF439D36E7810A388DECD1AB0AEBAA6B969255D514D8C63ADB3A8BCDA7DA1FD9F5B56786724F8E61FC	1	1	229	160	143	96	60	44	213	268									158	62	126	78	0	N	N	3	0	0	0	2	2005	129	7.7	221	138	150	41	107.67	1	62	0
284E7AD17F901B266C05D4AE50F910CDE0256A72041BA7BF40BE95C66988E855DC84D40116B7406B330D8805DE9699AA	1	1	254	184		120	49	50		207									164	84	130	80	0	Y	Y	3	0	0	0	2	2007	160	7.2	340	160	227	43	95.33	1	50	1
28516E23A92F882FC06A5D8EC30FD80FCAB3D50D5955EA8AF3AB1DD311E3576157549A7857F42A9CE4AD09FC406ECE86	1	1	185	154		63	31	32											166	63	130	80	84	N	N	3	0	0	0	2	2010	97	6.9	155	48	102	34	123.55	1	57	1
285B25F7E958BE82F75599AF7860B4CD1EE5A8487A40DE6E4A28B166E7D683958707B0252D71DB0C31686DD68ABA2F3E	1		209	151	115	89	58	59		98									174	75	128	83	0	N	N	3	1	0	0	2	2006	141	6.6	117	63	204	67	109.66	1	48	1
2865762B15AE12F116CE7D3C27F4B56C3D3AF5C805BAF2CA3983502417158577D83060B92B22D2FC5B7AB4FB4DC01500	1		210	182	139	101	51	55		102									160	73	120	82	93	N	N	3	1	0	0	2	2006	188	8.4		99				1	53	0
287206F3866371792501E8D361C9819A178C4A360C412307C25FB9F8806D05A03C64CB1F84583B9F719BF39C609E21EE		1	205	178	95	100	39	43											170	63	126	78	0	N	Y	1	1	0	0	2	2013	181	8.3	280	106	185	42	96.13	0	48	1
2875ED26DB39A230923452B81BF729EB200A14018E66E27DDAF128C55EB5CD884612965C06528053E5BC58851A5E04A5	1		245	115		60		46	203	131									170	70	126	78	0	Y	Y	4		0	0	2	1996	93	8.3	62	54	147	81	95.33	1	50	1
28779D3ACEB355E4F343251FEAB86B5397E289528288C9F87523DE27026AFD0508CC2EB8093E47E32322E1CD94E73D1B	1		216	144	125	54	88	73	89	95									162	68	115	69	0	N	Y	2	0	0	0	2	2002	159	8.3	102	46	132	77	79.71	1	66	1
287AC49B7E351028325AC8944A35C3FF3FEF0F80A4D08C9B2506954FCB29241068E611AD02F312A5FEA0FDE09B46727D				116		37		70											174	70	110	71	0	N	N	1	1	0	0	2	2013	144	10.9	102	30	99	58	133.44	0	39	1
28BD03570E737350CBE2095F3D171C3E5ADC568AF5FADE1C36591EDEDC059EB1DA23F7BC9988F2A8261C76C01C27E11A	1	1	293	183	212	100	46	41		320	1	1	1			1	1		160	82	145	74	0	N	N	0	2	1	1	2	2000	140	8.4	253	112	180	39	34.61	1	77	1
28DDCED91540B5C81571D6002D400B0CD595F565B8781823A2BBFD4BE666963C4C8B426E34B7ACC79E08484BDA49EB82	1		165	132	103	70	51	47	109	104		1	1						170	64	120	70	0	N	N	2	0	0	0	2	2011	144	6.6	69	63	135	55	30.46	1	84	1
28ED692D378B927FB9E58903F0C7267E27BE405AF70CECAE9CFBBF0FF663F22E774B240B3D5CA9B211E7EF99E24ECE63	1		204	136	127	66	57	62	153	61									167	64	123	76	82	Y	N	1		0	0	2	2011	125	6.1	153	128	204	57	95.72	0	48	1
290063EE25618A1A8B3C1BB6077D594DBB39BAAE9FB657A5F6A69A2AAEF22534D0C63684FE42A6DF78497E9EF005905E	1		170	144	116	85	42	43											173	86	136	78	0	Y	N	2	0	0	0	2	2011				99			56.13	0	54	1
2903A176D81C23428348B902752224799B07699279F1710DE487DD1314FBA034BEAC5388607EDB4E271A14DA040A3F29	1		241	149		90	49	51		107									176	95	140	90	105	Y	N	3	0	0	0	2	2010	154	6.7	123	88	145	50	75.31	1	51	1
2913E49DB83005BBCDE42C262F1877A20B78A379114C23705B40E67A9826440C965EDA67FE30E87A3A3C502007BB94E0	1		209	166	124	97		50	203	155									170	71	147	92	0	N	N			0	0	2	2009	121	6.4	150	137	199	57	48.87	1	50	1
29412D64DE9474B4ECA4CB51F2475C34304EC0A5E252746A3CFBEB945EB247C98EED221F3B3B7757BAE9E2CC5658690A	1		170	170		87	57	56											165	64	186	103	0	N	N	3	0	0	0	2	2003	203	9	108	80	144	56	168.71	1	68	0
2942E6B631F64C53877F809B084FA719E620ABADE2B79AE9C139C0A4FCCB89854D7F8DF0D72110CD6398AF4F9271B5F5	1		193	143	134	96	44	39	147	145	1	1							168	68	140	80	0	N	N	0	2	0	0	2	2011	101	7.8	199	81	151	39	47.98	1	80	1
2945039EE59919880813140AE2695808DA24266E05A615F44BCED550A2590D6D372CF51BD96CE8B5BD40940787A34589				134		56		59											166	75	150	78	0	N	N	1		0	0	2	0	115	5.9	126	56	135	66	91.35	0	58	0
294F0C5A9862AFE4A70E9FCEF0FA7F93F80A7F969BE1126C109D746B45A3A5EAFC4DFD09D4F9FF47D471491CD7E31FC6	1			238		142		51		204									152	67	130	80	0	N	N	1	0	0	0	2	2011	117	7.7	162	168	234	53	107.67	1	63	0
2959AC84102B4E675D444218B680072E0A90F0072F5F4569005E85547A81FF3CCC3EEC459CA0747C0DB0816A72B656AB	1		209	161		102	39	56											156	58	129	69	85	N	N	2	0	0	0	2	2007	133	6.9	45	82	150	66	131.61	1	65	0
299020237A274FFB64AA1AAAF61220E5B417D35132BB4F73DDA5F277E94D620A470256F0113899E280BF2D323288319F	1		213	192	128	118	45	40				1		1		1			180	88	123	78	0	N	N	2	1	0	0	2	1989	352	8.6	276	123	195	39	125.38	1	54	1
29BA7EE2512A2A840A0913197E06C83FE9B1882631A59A1ED36CFF9890C38392CD9DEC9FE5AC83E75CA42CDAD2135C53	1			157		104		44		109									163	67	132	78	0	N	N	3	0	0	0	2	2009	143	7.3	98	108	146	42	111.58	1	53	0
29C190AE9186BCB49D1F98F84DC174FA59F8FE13C476D694B4ADD345BA336DD4CC7ABE68E3EBAEBCC3B6472C25B58171	1		162	137	104	87	32	37		196	1	1	1				1		167	60	130	80	0	N	N	0	2	1	1	2	1989	120	7.3	185	129	188	37	29.08	1	82	1
29C303475E9B5F65A6734A462B560CDCBBC1BE419B84C15F4DAE843813490F9820B72BA27C7FC066E4D7C2E21E813A95	1		171	155	112	82	75	69											172	49	126	78	0	N	N	2	0	0	0	2	2012	84	7					92.44	0	57	1
29CAD5FCD1E95BCD9095F45C5818D90203FACCCA387F7AB2ABCAA3410E54C66E87AE91C36B42770A6F1DD7281414B203			135	142	52	55	74	68											160	61	116	69	0	N	N	1	0	1	1	2	2004		6.5	102		134	66	133.32	0	61	0
29CE86F0397DA8F7F550C96C88E5A1E93B7F63C15DBA0A080AAB0D5AEA5D1D9622106A7EEA6F1C476EC7B9B0C8F45514	1		175	124	112	62	51	48	98	122									168	65	126	78	0	Y	N	1	1	0	0	2	0	162	9.4	81	112	174	50	105.53	0	59	1
2A2D696D4B1C48D9942DBF31CFCCF24BB8FB70CD5D43A985857EFBB51328D74E8239024B359EAE42BE1CD040CC13B3F6			162	109	94	83	36	41			1	1							160	60	126	78	102	N	N	1	0	1	1	2	2012								0	88	1
2A39B9A59A851373B7148783180A402F65A7CF206AFA63F10337B922C13F837139C2002CD1A3D8C5E5CB07E78A164915			178	182	126	118	34	34											166	58	97	59	0	Y	N	1	0	0	0	2	2009	191	8.2		119				0	50	0
2A64B5EBA001661E1F5677F5659CE25E66B716B4D67647B39004E42055CDB98B83DF0B8BA3A8EA44283D44331C9846C9	1		173	122	115	72	49	46	116	86									156	83	130	80	98	N	N	3	0	0	0	2	2008	133	6.3	103	79	133	48	98.5	1	40	0
2A69284D4EC04FC0068668FA3CBFE1AFA01F567CA7E3FC266C4794961344E8A8D29004BEDC1DCCB58339BC1F49EB46B7	1		185	129	135	75	44	42											165	65	120	70	0	N	N	3		0	0	2	2004	173	8.3	119	126	182	44	74.71	0	52	1
2A78BA1DDE1E707344A34CEEA9455FD052B4072DE91A963162DAD79DCAD949E3E199ED8FBE09E625D4CBC124BF5A8829	1		213	174	146	105	49	47		138									176	82	130	86	0	N	N	3	0	0	0	2	2000	155	8.3	175	135	169	58	49.03	1	72	1
2A8FFBF56D9E0880E00C1809C1D3BA48581A30A63902CBE342273232D09D91FE507C7D786110B5538D38552B4F0523A9	1	1	165	159		101	36	38											163	79	154	91	0	Y	N	2	0	0	0	2	2001	161	7.4	262	105	145	27	49.18	1	70	1
2A9C9DE76D444DC13B31E3317B998ACE20F6DDD8AEDF6FFA821A869F46B1D269DCCDCCCF3ED808C44767867BCFBFCC7A			168	168	96	101	71	69											0	47	150	85	0	N	N	1	0	0	0	2	1986	111	5.9	48	91	163	68	84.73	0	84	0
2AB277FDD6A07CBEC2053876CE3A6C42AFBA0A73BFD42D997BE6913B83927E0764F87C127600D90691C1317CD7FAC0DC	1		176	147	113	80	67	60	54	67									158	62	120	80	0	N	N		2	0	0	2	2002	151	10	54	113	176	67	134.69	1	59	0
2B1B379101F202E1FA5E6E1D311F97F310DAB542C9649598F4D28646A2B7FF4352B4A3FE4DDCEF3A16090515608C91CD																			163	53	172	78	0	N	N	3		0	0	2	2009	163	9.7						0	58	0
2B378B553C31EE91F8F8AB1727D81629BE54388A7B4C338C7E3C781786197CDA8EA45C7015875BA8D1CECA7AE8DEDDB5	1		212	210	155	135	50	50	115	169	1	1							177	78	126	78	0	N	N	1	1	0	0	2	2006	162	7.2	135	156	239	55	57.84	1	71	1
2B62D02109FCBBDC3036E97AD21ADAC04703E331163B65473FD8AAD386CAA85646CA5591DECD1B90AEF383588266B914	1			140		74		45		168	1	1	1						167	85	120	80	0	N	N	3	0	0	0	2	1989	136	6.7	216	80	149	44	58.35	1	68	1
2B79BF8D308D1FB987B4EEC45F14140E8D34BDA7B5237E88A3B21E1DAAF1C70F8633C6E24F3F4813352BC461B3FE35FF	1		177	151	125	88	39	41											177	77	120	78	0	N	N	1	0	0	0	2	2008	139	6.6	188	135	199	40	73.33	0	57	1
2B7ED2E8B19F1BB382E10BDC58B70F3A93EAE54F8705A994AC46C5453A3FCCCADE06D74CAD658B744CE9797449B86BB0			135	127	76	72	54	50			1	1							163	65	135	81	0	N	N	3	0	0	0	2	2007	114	6.1	51	70	126	50	61.61	0	82	1
2B824DAC17CDF700B1B7B1F2B3CC91E6EA3FDB26690127202063A0CC8B4BEAA1E8C2993DE8E03E16AD20C6E410388484	1		171		93		51					1							151	56	126	78	0	N	N	2		0	0	2	2010								0	55	0
2B8C8F531B04A4E9936A03D7D77D83CC8077984F982227D4D6C441135026EFD979137AD593C5B61F6ADFB4BD2AE7959B	1		296	231		136	66	72		178									169	72	136	71	99	Y	N	3	0	0	0	2	2009	214	8.2	199	147	200	62	69.94	1	72	1
2B9615EEA30E3EEFC1C158DE89548BF4B5E392C9BEA5E7DC3584AB17C85B4D7220199C112F33EC893C99802E86E40A98	1		169	136	114	72	53	52	59	57									176	71	110	72	87	Y	N	0	0	1	0	2	2012	107	6						0	50	1
2BC7C33CEA9F8CA328D7D6029AC00A81AA29A7FB08659F482E17F94D05315C583F25096053BAF82A138A362C8DA743F5			183	177	129	123	44	42											164	66	135	80	0	N	N	3	0	0	0	2	1996	150	6	63	137	189	41	41.97	0	75	1
2BDE11378B1D92678026F28A840FE670358FC964C3B2928A884B0575D8A24DD3C6AC9C0B6A3C79B9BD0876FE086C55F8	1		160	136	107	77	39	43	105	106	1	1	1						151	56	107	68	85	N	N	2	0	0	1	2	1998	142	6.8	94	89	136	43	56.99	1	78	0
2BE2CD3CAA36A3B06037BD55233712E3C5BBB40FF8C1A9922C641244F80563B3E7061D3FA901EE98031785F206EE613A			124	143	75	85	52	52									1		168	60	123	74	70	N	N	0	2	1	1	1	2006	56	6.5	40	73	132	57	81.29	0	59	1
2BE68B26AD868266890513643D786510F624C273627101F89C09578327018AFFC3AAF9279E578799B35AF2AE8E12B247	1		202	169	120	103	76	76	86	72									155	51	107	74	74	N	N	1	0	0	0	2	2009	134	7.1	54	88	165	87	112.47	1	51	0
2BEDDD9EF64EB98AD26120C572056F837C43A9C8CC9D1D2DA6B4A0F9BCBBD8C4FAE64FFE94EA8962AB3F647E76F31D50	1		175	175	107	65	65	62											160	64	127	80	85	N	N	1	2	0	0	2	1996	260	10.5	105	126	207	78	94.93	0	50	1
2BFBC4F9B07F2057F29BCBF94E83F761FB26902083862D57AD1A0695CFB51933F790DDAF1ABC48B5E391E6AFFF6F2551	1		219	186		112	59	66		154									154	56	120	70	0	N	N	3	0	0	0	2	2008	112	9	172	123	191	57	107.67	1	62	0
2C0B9EEA8D7A7CC19173D548E77F1A6E2AF1E5E0F8A3932A7CDE9FFF0E79A5B8C8A6930C2AE86CC5E47D65FD216AB47E	1		188	135	138	78	43	44	176	136									168	70	122	77	0	N	Y	2	0	0	0	2	2012	156	8.3	144	76	131	45	87.1	1	42	1
2C202E0D0326A57E9D7D88696FFD7826F90D3457B8CAF8C88C192CC345BD2AC6DA705284A83FBC01D16A3ACA83685BFA	1	1	196	162	128	103	35	36	355	220									170	60	130	80	0	N	Y	1	1	1	1	2	1999	143	9.7	303	105	213	37	74.14	1	55	1
2C2E07429F4CAE9D119791E5B53D8170929F5029BF538829945061016EFC56D5D8A6D092EB2055467A1EAF71D81A81F8	1		268	144		75	67	60	170	110									152	64	122	63	88	N	N	1		0	0	2	2012	127	6.7	84	65	129	56	97.07	1	43	0
2C32D650A0BBFE44E78599F832AD93C117014C504A04285D60C4DAB7EC07B2F23175277CD1EFC18796930B25A4EAD31A	1		177	179	106	102	64	60											178	90	130	80	0	N	N	2	1	0	0	2	2011	142	9	102	117	187	66	161.13	0	37	1
2C3AD4652456FFA8950DE24354DDA864D1571D999A2462987ACD2AFE74B22339F78227ABC4FD2BBFD86D7A129ECBA96C																			170	72	126	78	0	N	N	1	0	0	0	2	2013							53.25	0	71	1
2C540C27E7543C7D28682F69EF40228382D6F5E7166D4D11C8E16BC2E5977019EFF362FCE20DB3D75C7F166963B18592	1		162	130	106	67	49	52											155	52	130	66	82	N	N	2	0	0	0	2	1975	89	8	72	109	166	49	87.18	0	74	0
2C643E1629A0D131ED9AD26EA507EAC92BFACF2BBAE40AFD44D98CA80A76425E8BB07538DB86FF7B898446AE958EAAC9			180	195	122	96	64	72			1	1					1		171	78	157	66	0	N	N	2	0	1	1	2	1996	63	6.3	147	110	183	61	35.18	0	72	1
2C6CE27BF946A41874E1718E6AED5B5D98863DF73603508A55E39D27DC2F08B11FA60AFE3A86E6545117733F38E644E6	1		218	159	149	88	49	58											168	66	110	78	0	N	N	2	1	1	0	2	2003	90	8.3					78.98	0	69	1
2C6CE27BF946A41874E1718E6AED5B5D98863DF73603508A55E39D27DC2F08B11FA60AFE3A86E6545117733F38E644E6	1		218	159	149	88	49	58											168	66	110	78	0	N	N	2	1	1	0	2	2003	109	9	125	136	218	41	58.17	0	69	1
2C836C7CC44C0E0CDB3A7E5BD76A10D844544D226CE0CAADFCF137FC14282EAB6A983B1A4D676A533E5AA9A2B447D9E3	1		181	147	133	84	40	41		86									166	64	121	67	0	N	N	1	0	0	0	2	2009	154	6.1	96	73	123	40	55.5	1	87	1
2C93A8842BAFA0DA3AB87F825A4AA17700E8735B50ECDCBE19ED47C1B28BD0FC23FCE29DC8C7401ED0A967818342C6A9	1	1	190	166		104	43	39		178									155	59	131	54	0	N	N	0	0	0	0	2	2006	85	5.9	187	100	176		30.3	1	68	1
2C975D79B2311BD9F872F11E7F850A5DCF12915CD711AB11831D91AAD7B1CBA36C47AC082F4499107512A5D7F333E0DE	1		302	173	194	84	91	79	135	87									157	76	126	77	0	N	N	3	0	0	0	2	2012				87			91.35	1	58	0
2CA2DA2FA101B77669CB99C81767F02065E2B5AE5587E0136BE1A376570CF143801B14A95F42AF4FD3D4B12E5828DBF7	1		207	197	119	108	81	72											158	54	132	75	0	N	N	2	0	0	0	2	2000	243	8.9	63	138	222	76	90.72	0	60	0
2CA2DA2FA101B77669CB99C81767F02065E2B5AE5587E0136BE1A376570CF143801B14A95F42AF4FD3D4B12E5828DBF7	1		207	197	119	108	81	72											158	54	132	75	0	N	N	2	0	0	0	2	2000	240	7.8		111				0	60	0
2CA73C7D5141CCE41371319BEFC4F4E170005B89797AB5BC71C8D1B6F45DBF5865B4656CE9AD21A1060575EACC232515	1		296	177		113	44	60		75									166	64	132	87	0	N	N	1	0	0	0	2	2009	122	6.8					25.84	1	59	1
2CB517D074072D15FEBBE46C43943CCCE999084BE6A04F18FDC97A6886CE1409EE0F0F48B44E8F91475EF4D2E2AB021A	1		171	162		83	65	68		96									149	63	134	64	98	N	N	2	1	1	1	2	1987	108	7.2	132	102	205	76	64.88	0	76	0
2CD8D121C7F16E416EF3042789754555DD4B5F34602221E78A6AC61E560BA9F8F56E8B5A2C3AEEC867180376A064E907	1	1	209	183		113	37	43		264	1	1							152	54	127	65	90	N	N	2	0	0	0	2	2008	118	5.9	123	147	200	47	46.18	1	78	0
2CEBC5531BE0253F36216CCD0C4FA44DC51546B72AF9E0537E6028092566AC23B318161024428ECBAE9760F383242DC6	1		174	125	135	71	43	42	199	113	1	1							153	68	132	78	0	N	N	2	1	0	1	2	1991	289	10.4	226	180	213	39	31.06	1	77	0
2D015C07FD743EFFFC0188743AB46FD14265E6F38D8EB6215461F9CE840FC03E57EBB0CBE0D8387619910556BD8AFAC5	1		230	175		114	47	48		185									169	70	135	82	0	N	N	3	0	0	0	2	2001	122	6.4	104	100	157	49	35.18	1	72	1
2D3C68E9CC6598A558A8A8A48CECBA442883EA5E169AF0A66A881CF21B094D79B8071F1DBB46691B4840CE0057BCAE14	1		185	137	135	93	51	51		86									0	64	125	80	0	N	N	0	2	0	0		0	212	10	97	99	157	52	107.67	1	62	0
2D5172C2648EB56F2405C231088D074674EBE441A95E85803E4249836BA3941B4647B70C017A86C18A973E8218AF5E30	1		216	141		81	41	52	431	122									159	60	123	69	0	N	N	3	0	0	0	2	2012	100	5.2	65	87	152	61	89.26	0	65	0
2D5CEA8651C77D2FBD77560D26DB983591C7F6A6F47A5CF45E20FCC1904B9C7A50927C8DBAC1F73A7F87D659754294E8	1		222	185		124	42	50			1	1							165	71	128	78	0	N	N	2	0	0	0	2	1997	159	7.6						1	59	1
2D5CEA8651C77D2FBD77560D26DB983591C7F6A6F47A5CF45E20FCC1904B9C7A50927C8DBAC1F73A7F87D659754294E8	1		222	185		124	42	50			1	1							165	71	128	78	101	N	N	2	0	0	0	2	1997	112	7.4	106	103	165	52	105.16	1	59	1
2D60C0DEE5FE72D8431C1367002965D1A650D854B812E72965704DC373B804278EC4D83868DC926540E49D6792C7FB59	1		175	138	93	51	78	74											154	47	126	73	0	N	N	1	0	0	0	2	2002	156	6.2	79	102	188	84	76.04	0	67	0
2D80044461303A9A46A3F2B95258B2B77542649678CE4B6001C6D57A2124437D190E6E0757DEAD7E55870F107A14026E	1			133		67		56		76									168	86	138	72	103	N	N	1	2	1	1	2	1990	162	8.7	86	72	140	60	46.05	1	67	1
2D9FA7B8115D0A43130638148EDE656D380D8A872ED58B3E9CEF942B213DEBAC05C3AFA91952B6F5F8F1A19D08F7263B			131	136	66	61	62	65											166	63	125	79	81	N	N	3	0	0	0	2	2009	151	7.2	150	74	151	61	91.8	0	60	1
2DB8044EE37966FFD7F25DC147F9BA0C009746BE8D031C8CC8AACB6E1A00F2494BF7E9097EDD891ED9AD8FF63F91EDE5	1		212	197	116	85	61	88	371	134									160	72	153	87	97	Y	Y	3	0	0	0	2	1997	106	6.2		68				0	62	1
2DD50422C50BFB56015E79624E31752A1D66F7F4259DE358C470E870D58AF4D0ECFD8A2284628BA66934B7C9A4666EDE	1		211	215		149	54	58		168									155	61	152	72	86	N	N	2	0	1	1	2	1991	124	8.1	113	81	145	54	35.08	1	86	0
2DE3A7373B829615F3B11242DA8C8F7FBB30677BB4FD97D7CB52F99BEB2976E945E349C5D147ED9F1AF3B1338425AB3D	1		175	170	109	94	60	57											151	54	135	77	0	N	N	1	1	0	0	2	2002	143	7.6		120				0	62	0
2DE83F264EFAF9E3DF885976898BE631E12319F8F586D544DD13140C067A30BC67948196FDD89C3016BA34C6848677C6	1		175	160	103	90	55	56			1	1					1		158	52	151	124	0	N	N	3	0	1	1	2	1989	97	6.2	82	88			83.94	0	88	0
2DF768700EEF204E0F437D095CD238D9622DCAAEF12BAEA11BC167E1F5D520EA7ABA853A4548DDCFB4E9778534CE93E1			160	136	92	89	48	39											169	70	143	70	0	N	N	2	0	0	0	2	2006	137	7.1	64	82	136	41	78.07	0	72	1
2E22121BDA6A14C8AC9ECF2888C370E7F5010E00EA1BC7353ABB7D1BD6734D550CA277F7BCC8EFC7FEAAA6D3AE1D4205	1			174		107		53		123	1	1							147	69	161	76	0	N	N	3	0	1	1	2	1998	174	7.1						1	71	0
2E2271C62BDEA83B0433CC4F3C9B4C51E249EBBB23D504F47AEF3C2DCFB2B9BD06CAF42A50201D716FDC9926E32A9490	1		163	128	118	78	45	47											163	74	112	70	0	N	N	3	0	0	0	2	2009	145	7.6	58	121	182	51	120.67	0	64	1
2E6A609AB8228B37CCDC2F73DB8EBC704019CCBB014E4F06741616C461C91EF77B8EE252F6D3E148C0659F187DB1E3E0	1		169		106	80	49				1	1							171	80	111	77	0	N	N	1	0	0	0	2	2013	140	7.8	81	96	157	47	78.98	0	69	1
2E72FC175819A1EE143D20F6ACCF2DE8DE226538A762B5381DC1152ED00BCF427628E7CB86EB7DB8230B0BE06F935A64	1		204	181	99	86	91	83	70	75									167	60	130	80	0	N	N	0	2	1	1	2	0	140	7.1	83	99	184	82	87.42	0	72	0
2E849BCE34ECE0D83DA444AD30754661F2177FE5596B16311DDDDF6837913AA07E36DFD6E78F312D8257164FAF5E5DC1	1		189	220	130	135	48	34		297		1							156	56	132	78	0	N	N	2	0	0	0	2	2006	161	7.8	450	141	235	37	52.65	1	50	1
2E8C2F4580C8B8D32A3B4BB57BFBA1464D3D4753DDFBF6BAE4B98EAAC33D4018BD9563A70F20350DC5089F7D9A03065A				181		71		52											148	52	126	78	0	N	N	2	0	0	0	2	1991	107	6.4	78		191		63.55	0	83	0
2ECA4D37827B27D9BC44AF7B9E98F88AE678CB452012988F84EE1B9432593E2F585186FA179D8F34A75D5AB9471775FA	1		185		128		49		74										172	83	132	78	0	Y	N	0	0	0	0	2	2004		6.7					81.57	1	59	1
2EFA95A5B5C328E6E365A208BD350B408A8C0CFE11BE683CD67221D292A03312784BCC1393B1D29840E2852CF349698D	1		197	165	139	77	39	38	233	187									168	86	130	80	0	N	N	2	0	0	0	2	2008	120	6.8	157	55	106	37	109.2	1	49	1
2F1FAEA928D8FF0582CCBF67A12D9B4C5882F99A4774AB8D74532DCC174B5DC0F8699D95F9FB4A9D176AF58C6618C601	1		225	184	179	115	50	53		127									135	45	125	69	85	N	N	2	0	0	0	2	2008	133	7.6	82	91	158	59	76.51	1	65	0
2F22223693108D24A1C468135BAAB4190B81948084DA93E079E5D77A7B67C730787F297F59DA397EC179CAAEB8F13C0E	1		181	122	139	68	49	46	108	94									161	82	126	78	0	Y	N	2	0	0	0	2	2002	165	7.8	105	139	191	48	84.41	1	50	1
2F30F05DEA3395C951A47B8B5107B471EBEA626DBD23804F6F4D6AE41683CC37D1ED3A7D49E347F0A8CA64A515F0E7F1	1		172	144		112	33	42		49	1	1			1				160	81	158	97	0	Y	N	0	2	0	0	2	2001	196	8	103	148	192	38	72.09	1	62	1
2F322FBAE7AE2862300B270B008C75AC2471471504F41D3A6C045FE706520BE0C61BD4A848C0A0F1AE1E8547DF340F77	1	1	212	171	140	98	55	42	195	264									170	75	126	78	0	Y	N	2	1	0	0	2	2013	106	13.3	195	140	212	55	125.87	1	52	1
2F344F579255C2B95D57E41C318C860E2A8146E479029522CD449B9F0C04EE9FC69E5B5910AA75EA42B9B09986803F81			146	170	85	91	39	57											174	59	117	74	0	N	N	2	0	0	0	2	2001	132	7.7	52	84	145	55	52.65	0	74	1
2F63965DDD87C38B31A36B2B514FD1C102E0AA5DA50268C747ABF5AFD866042A525551AD1875DD15E28CAA610C3D7F7B				166		134		33											155	64	120	80	0	N	N	1		1	1	2	2002	185	9.8	116	117	180	46	23.13	0	76	0
2F6600997CC20A37B0DCDF461CEF7BD24A1FD9AAE1291A1706FE9EF4EDA34101824E13E398A05A8E9D3937F274B0B09E	1		168	186	113	102	32	44	158	124		1					1		154	55	120	68	0	N	N	1		0	0	2	2013	99	5.9	152	134	193	47	43.17	1	70	0
2F6790C61EF5DD314473CB8C1E2A4F2DBCDAAD499AB5A51834911B5B3435561DE1C283F6D869A5FA9A6470824770A7E4	1		204	163	97	65	96	84											161	50	120	70	0	N	N	3	1	1	0	2	2001	251	8.4	50	96	199	87	55.37	0	88	1
2F995A538BCCBA62137FF72EA153BBD906B976166FB464EB84BCF7D758A984B0D210EDBB75B7A09FEFDDA9F900512584	1		181	132	111	76	48	48	93	84									172	78	142	91	96	N	Y	1	0	0	0	2	2013	196			67				1	56	1
2F995A538BCCBA62137FF72EA153BBD906B976166FB464EB84BCF7D758A984B0D210EDBB75B7A09FEFDDA9F900512584	1		181	132	111	76	48	48	93	84									172	81	130	85	96	N	Y	1	0	0	0	2	2013	137	7	98	114	175	52	93.12	1	56	1
2FDB5628AF656CEB6BB61E52FA4057584DCFD5C2ADE47944A75DF27BF28F76670859434AFC8C9AEC8C48C14B5DF438C5	1		186	138		94	50	39			1	1				1			155	54	128	65	0	N	N	3	0	1	1	2	2001	135	7.4	68	61	118	50	57.61	1	75	0
3001CB7E40134AFBCF36F6C9498C1AFC42440B163749465ACBF702FC34B9727190328E2934830B28E251CAD7F8EA8038	1		160	135	107	77	41	41											164	65	140	85	0	N	N	2	0	0	0	2	2008	93	5.7	244	76	137	35	72.33	0	61	1
30344DC03265945162D7287C03A36B3B4E234CE221F1034572B76100190BC00BE2A66EC0F2995B10464E83C8383EBA12			154	122		76	49	43			1	1	1						163	58	126	78	0	N	N	4	1	0	0	2	1996	90	7.3					68.99	0	78	1
303E9775C97BC5CDB027CA1A5242AF4F1F4EC6B58AD91ACF038DA104E4F94B41058E0FECDCD105F5182A464C647C2455	1		178	172	105	111	55	52				1	1						154	54	122	63	93	N	N	1	0	0	0	2	0	155	6.3	140	116	171	53	41.18	1	88	0
303EFD85AB78E2AD58A425E4351BF97A8D5CEB603049BE2A960023EA58D6DD51DB08A9CF610A440D712534EB1A3AE5E3	1	1	207	165		92	41	44		224									161	88	136	80	100	N	N	1	0	0	0	2	2007	103	6.4	370	95	166	36	93.03	1	53	0
304C4CA5D246E97C75F69A6929EB125A6A01CD2E284E0B7279D9A344F47F051B39969BFDC6BDEE7A74BE8FC36986E21E	1		190	183		97	51	52											151	48	145	80	0	N	N	3	0	0	0	2	2000	163	7.6	180	86	140	46	47.92	1	66	0
306F4C371E4677E4B3154BB18482CAB5B4D6D7DB8EACEAE40953D15C7097EA879ED7B08A05004B92D213DA281D5895FA	1		246	191		118	43	46	179	195									168	85	142	80	102	Y	N	2	2	0	0	2	2005	238	9.7	179	134	246	43	81.86	1	57	1
308131B15B817196E814D89C1F2B41064032E45A536BA468F75A1A54089925C7254CEADE60BD66528C9D42DD046093F2	1		180	141	111	75	48	48											158	60	126	78	0	N	N	4	0	0	0	2	1997	248	8.2	109	117	207	50	91.03	0	60	0
308173EB08951603990AC635E6F570D245D17E1B4B182F1EEB0AF529620E5702F2402C8D9C00D59E0CA814BD97328F86	1	1	182	158		92	40	37		260									158	59	139	81	0	N	N	2	0	0	0	2	2003	113	6.3	305	109	179	42	138.25	0	52	0
30D8F5F0E5867AE3A991EC80E6702B23C029B0262D936CFE587B0586ECB0F50EE11FF3D9A389FFF4B0E0BCFBADD350CE			186	166	118	90	72	72			1	1							169	68	148	80	0	N	N	2		1	0	2	2001	146	7.5	57	98	181	77	99.11	0	80	1
3108E1B1E002F3DAA78DF8DB3CEE27193535B41A8A02C292A3B55CE5762785378E8006495BBAF7A5B87DA0A6E1FC12DF	1		212	167		96	50	51	404	274		1	1						149	54	126	78	79	N	N	2	0	0	0	2	1992	138	8.1	307	97	179	52	64.03	1	81	0
310AF7D25EA02B137025E9F30081EA3DC2AF91338A5058EAE8B104E26B2CEDDEDC9594AAFBBF5EFC26B49F770366DA2C	1		204	99	141	45	48	42	135	86									0	60	126	78	0	N	N	2	0	0	0	2	1993	122	6.2	72	46	100	45	79.96	1	65	1
31149B2897FF464F711C354D30D32AEA5F73303FA0C637D0F68E3912A2331098EA103DFFA9E37A28DF153F5577988A5B	1			158		111		46		202									161	64	126	72	92	N	N	0	0	0	0	2	2010	111	6.3						1	54	0
31253702A26AF66D1B596DAA858916AE73760F79EBCD7A39CDE4EB6B8AC26B5DD6E3A79E15C2AD01A9CB9AD7F1A272AC	1		179	149	126	88	54	63	190	115									148	52	131	82	86	N	N	2	1	0	0	2	2012	165	6.7	205	134	204	52	134.22	0	60	0
315ED6E8D16DB8137F167A02CC762036ACF471CE4EFB6EB8DF3BA21B234EADAF7A416D089C77A303B0F0203895E1C81E				120		108		29										1	0	55	126	78	0	N	N		1	1	1	2	2008	109	5.8	159	108	169	43	74.44	0	91	1
3165B05E1F83BC7569AD4DF0FC2A916B89892F35D44CCB43DAAD53FE5D02DD47F934441A88BFEC25EFF5415D8A504F53	1		165	111	102	63	37	33		132									182	88	126	89	95	N	N	2	0	0	0	2	2007	136	6.9	132	68	105	33	67.06	1	54	1
31694E79AAC70D06C6CD25722621BC08AAF0FB1A3AC8DDD865C525199CAD2F398BCFE204AB2DCEB730DC7867EBFE8135				226		158		51											176	88	130	70	0	N	N	2		0	0	2	2013	171	9	130	158	221	58	120.64	0	30	1
3187095B4EC7A3AC0689BEC5C1A3BD506AA4EEC572E921993A8458A1926FD0AEE81615D1ACE58B13A116D0B8188F9A55	1		237	156		82	61	61		108									157	58	110	68	88	N	N	1	0	0	0	2	2010	124	5.6	112	75	136	58	92.68	1	54	0
3191BAF38CDB46769A8EA2BB2347FB26B7EC5A73D694C85B9D997B18A4DBBCBE78838452A8A03EAF59CF51FF4688F489			145	194	92	102	48	49							1				162	54	130	80	81	Y	N	1		0	0	2	2012	96	9.4	99	124	199	62	41.11	0	61	1
31942DD4085C48F7506365D22BD1B59BA37ADFDC1D881221E010850D2846EA4A8E82AB7787A10E47F573FF983B0DDFF2			135	154		68	41	43											168	67	130	72	0	N	N	1		0	0	2	2010	149	7.1	144	58	162	48	75.3	0	87	1
3198728B088035ED55C7DD9EAE3B0395236AB190131C4336803C7267CAF32338821AA018116A25FC55B3E8ABA82799FA	1	1	230	197		116	60	51		218									170	78	130	80	0	N	N	2	1	0	0	2	1994	166	7.7	144	99	149	36	93.82	0	54	1
31B678787FBB9CE845BAD913DC4B2C454CF1F256FE1E2870D29DD92C8A1ECB1D7D97AC8D6520BD1ED9D8192A000D8073			157	163	87	89	65	67											151	52	106	76	0	N	N	0	2	0	0	1	1993	75	5.6	42	91	166	72	93.4	0	52	0
31BB75C12C1F230C170CE6797FF327874EF5EF72DC8AAB717A2318A2C57107FBDF17B8F07B41C0611B653FA0A20FF88F	1			197	207	119		43		228									158	85	130	80	0	N	N			0	0	2	2012	180	8.4	365	131	233	36	91.8	1	59	1
31BD51C02D60BE5D58C42C8339F83A367DF0AF27C405564C2616913951C43842F337B8898225826F8BFA99650FE985AE	1		241	167		74	99	83	54	59									158	57	153	87	0	N	N	4	0	0	0	2	2002	107	7.1	54	75	241	99	177.46	1	53	0
31EADE11165C73543AC09713BF5860DE987411C7C0FB263A5C81AB3F57476D5BEC9ABEE575CAF2056574C0F2601B8665	1		214	175	141	72	53	56	232	145									154	65	133	62	0	N	N	2		0	0	2	2011	135	6.9	127	69	136	51	88.45	1	69	0
31F1A9E0D0BAB42E5FFA4285A7EE60076C2E6F73C4992E645C355B1E59B221BED482702244FAD806C697C9185ACB4020	1	1		190		78		41			1	1				1			168	79	132	88	0	Y	Y	2	0	1	1	2	1997	130	7.4	590	117	213	23	67.06	1	54	1
320A6B9CA39AE72930E3FADB70D261534EEBDA477FC08F05C8CA0C530143943643FD954F399CC1F4F5E22B5AD33E0B66	1		172	185	94	98	62	73											156	56	132	78	0	N	N	1	0	0	0	2	2001	87	7.3					56.99	0	79	0
32221CF621B5423BDE2F37AEC5498448DFD2C4289318DE7D7AA8B0049CFDA062E477EBB8DAFBC1600825487750C4C32D	1		159	129	103	69	38	34											174	82	124	72	0	N	N	2	0	0	0	2	2008	155	8.4	167	85	137	34	92.44	0	58	1
322A774BDCD1F964F853D868EC22987BCF56828B36181A99F8ADF50515F72026862FCAE32AF5A994F187F69B0666E8F2	1		170	128	112	81	43	40											174	84	141	90	0	N	N			0	0	2	2013	156	7.6	83	112	158	41	107.89	0	53	1
323EBE32F75E3392216DA6539E64E98CB175A70B5D94B36C11981D5ACB3169544CBC507C2534009E081D437660613874	1		202	160	134	105	45	41		135									169	80	136	86	0	N	Y	3	0	0	0	2	2009	223	8.1	104	87	148	47	76.6	1	47	1
324397478BFCC106D26619CDB289C94E8CE2D919F5A24762059EF3F5FC20B6D304FDFD1040D70E8C0EBA00506EC17A6A	1		210	136	157	89	39	37	152	90									176	67	127	73	0	N	N	1	1	0	0	2	1999	81	5.7	194	157	215	39	119.2	1	68	1
3255AD18CC4121EB9E6C80D35EA919271D21CD7BEE12F1D05736EAE9C6BB82935E0500BDD54FC7F25E40688F5CC06AC2	1	1		196		106		43											169	77	130	86	0	Y	Y	0	0	0	0	2	2010	122	7.1	490	115	210	41	96.13	1	47	1
327BCC41144A4A649A0C4D2A49E86B800F155073157D7E9F081680BE35F1EC6FB7C5BB7EA398BB4741BAB2FB916725ED			169	159	126	115	28	27											175	78	150	80	0	N	N	3	0	0	0	2	2006	197	7.9	114	123	130	23	98.84	0	42	1
329B018F94A8AFAE22E3702E0D63B8C55C610CB05C1CF16259CBFAE1289CAE080157F03C56502B2AA13A0EAC56D3F436	1		210	139		81	36	41	156	160									170	73	151	91	0	N	N	3		0	0	2	1997	249	9.8	163	63	122	38	93.82	1	53	1
329EA75D8DAB866FE475B71641A14FDEDC61DC1C9D9814FA2D32189A56E23A128926FF754B5E9C37C4DDF52DEE6601B8	1		237	142		73	52	58		88									150	85	166	99	0	N	N	4	0	1	1	2	2008	139	7.3	98	101	136	47	91.67	1	57	0
32C6118D40FF4C3432E07D52D98BA3A7A13AC31F021FB53CCF500A26243284775C89AE1D718A3249E74D395A3E089E88				187		121		40											173	61	120	80	0	N	N	1		0	0	2	2009	171	8.3	180	91	155	42	78.98	0	68	1
32C990D131C5AC19E3ECA14C8E44980A6C158FCF6F74DC6B9231E00F761CB918F6CE119C8DFD9DBB756C6838BDD8B187	1		227	198		116	53	52											167	70	130	88	80	N	N	0	2	0	0	2	2008	118	7.6	171	80	177	47	77.64	0	74	1
32CA2F9E4BD3BF97D7DCFCF4A24CA354F2EED48757BF67969740315C29DAF9D96422D991104BB7D40F3876B44905C476	1		204	95		48	30	33	351	151		1							150	70	126	78	0	N	N	2		1	1	2	2013	131	9.5	203	52	108	30	58.26	0	70	0
32CFDD21E710E8F8E24220995D5B0FEF9653AE17CD94CF3FE205DA2E5F1B1D662C9A9186B3E949BE24DD29401E8A9F0C	1		173	147	117	97	44	42											164	61	146	70	0	N	N	0	0	0	0	2	2011	157	7.3	94	118	179	47	87.91	0	74	1
332D4C87A5F1BEB20A9A498CF6869DEFF7B049FAD9D8ED173C25F7CD9858D1E77F16A81A29B316C02D00F8F8C8F547C2	1	1	198	177		94	50	53											155	60	156	80	0	N	N	1	1	0	0	2	1981	162	7.5	348	90	176	44	17.84	1	84	0
3369E8CA931CB7E6354F1220BF2442A83E450BE6DA9DE1C60DFAA82BD2314D2A245EA119518A05E338D94F3B742FECC4	1			209				88											156	53	130	90	0	N	N	1		0	0	2	2012	134	6.9	102	112	183	83	68.11	0	60	0
3375FE333E4F69DB418FD2E4EE625AB4A641B34E04BE52799037ED4DE246938897B79DD5ECA00A7C80BC2CE88622143D	1		173	182		104	81	74											150	51	123	70	84	N	N	2	0	1	1	2	1991	128	7.1	157	98	182	74	86.94	1	75	0
3384BA981CD1D922EDE166E04FE5A64C37205C643316DADBC94B00592815F8B400DD0B9E698B96A2D61D7DD2A8FFDD94			124	119	77	63	44	51											162	71	130	60	0	N	N	1	0	1	1	2	2001	111	6.7	57	66	121	48	55.76	0	86	1
338E96C982E83A914ED975F0353A19AF0C99CADD6A793D85920E58403A3830075BC9974811E50B9964525D7559F89EA3	1	1		119	93	56		36			1	1	1			1			173	96	140	90	0	N	N	3		1	1	2	1999	140	9.3	198	56	116	37	60.92	1	56	1
339F4DEB092A8208C88CCD908FA4AED44B83431F4CB088DF21AA1A67852AACAB8D8C04C5C47D787D1721605E5A362B40	1	1		184		112		37		337		1							170	70	130	80	0	N	N	1	1	0	0	2	2012	110	6.5	497	93	192	34	61.76	1	82	1
33A98E0C3B8B4077B089DA57DF0FCAD6AF463F107DD06F2CACA5E0D82CFE450AC8E57C8F9C4C0789E02B4BFAE8540E7B	1	1		156		88		34			1	1	1						169	73	148	87	0	N	N	3	0	0	0	2	2009	176	6.8		76			66.57	1	56	1
33AB5C3FFF8C7CA303E27985495A3F3E3D69AD63242930B5B3DC765C5971001B8BCBD93655BAC45DAEE4674D48DECFD7			164	153	86	79	67	69				1							177	67	102	66	0	N	N	0	0	0	0	2	2009	127	6.2	63	84	160	70	91.8	0	60	1
33BF27A8AEA817512304A48242B4E03D36610BFDE7264F9360FAA387F802EB597F18563F1E85BD49395684F24C215DDE	1		258	158		86	51	46		119									167	89	117	80	0	N	N	2	0	0	0	2	2009	127	6.8	138		146	47	74.71	1	52	1
33C4941B88C5A99249A84349FF82B213229A200B21BD5ECCA0984835CD9C787A6B0D05A759C763BA409B58F6CA38BECC	1	1	220	255		161	39	37	198	237									180	75	110	76	0	Y	Y	0	2	0	0	2	2005	100	9.1	185	84	150	37	110.13	1	47	1
33C4941B88C5A99249A84349FF82B213229A200B21BD5ECCA0984835CD9C787A6B0D05A759C763BA409B58F6CA38BECC	1	1	220	255		161	39	37	198	237									180	75	110	76	0	Y	Y	0	2	0	0	2	2005	140	8.8						1	47	1
33DD70A53BAEA6EF337AC5CC334BDA4E856EF2CD51F424BE8D9B57A6ECC2F5616F618FD6B527CB68D2A129AB3C70505F			158	142	93	88	41	45											176	81	140	80	88	N	N	2	0	0	1	2	1996	105	6.3	54	90	143	42	77.42	0	76	1
340C6CD5B4E1441DD2439C3C9B087B0645083C927C0EE315EFD47FC0374873EE0A938DDA9C47E993B67F9AF2599B20EA	1		148	112	102	62	37	35											167	67	128	80	0	N	Y	2	0	0	0	2	1998	145	6.2	100	96	142	36	61.76	0	81	1
342FB2B409040102BF40353028992E7A37330FAF125DB75A81F2DC458B82959AF6C99E91C6ABE7ECF6748830CC3EBDE2			161	169	101	109	56	59										1	168	80	126	78	0	N	N	0	2	0	0	2	2010	118	5.9	96	116	171	48	96.99	0	45	1
344FC8BE4BF2BA4912E379F56D406C75BB3161F262099582038A50D31D31D7C5C49C50E9816A0ECBFEF7056DFCC72E13	1		177	179	117	119	46	41											190	105	122	78	98	N	N	3	0	0	0	2	2010	149	9	166	113	171	44	110.19	0	25	1
345B1CE8D22A93AC286CD25CFBB7F91BECE60D22C4E97EAB615175855C30FFF6413FF39AE8B27C5CA15B03EF5C0954AC	1	1	281	189		73	68	60		228									165	70	120	90	0	N	N	0	0	0	0	2	2010	134	6.2	236	73	155	59	92.44	0	57	1
346B34F8DA81DC810A5833DC44D91B4FBD52C2CDC29F3E09834503F4F2F5B769BAE055088CB72441B0FDA8CBD7F19064	1		277	211			50	51		99									160	60	126	75	0	N	N	2		0	0	2	1982	171							1	70	1
34735036E97E617774E7C891B67AAEDBB270AFE432E003C7ED7E4A729DD629E495C792972FB95F6643596DF0B5F6D4D0			133	135	74	82	42	41			1	1							158	56	105	70	0	N	N	1	0	0	0	2	1991	135	6					76.22	0	81	1
348B72FDF010B0E65665305A680C7945BF663CA676183C979CAC20DA1D83EAD06C14D22C29583E7791F32C06CCB9478F	1		177	136	103	66	69	68											163	62	128	74	0	N	N	1		0	0	2	2012	106	5.9	63	103	182	73	86.7	0	76	0
349F231AC23F3E0EA6888C479843E5034373D88B78CC6C20898FA47D79A79DD0BC8A3A0BB0FD1D2C76C88FFCA5937986	1		198	251	133	140	45	49	204	177									155	63	126	78	0	N	N	1	0	0	0	2	2011	170	6.1	180	150	206	53	80.06	1	53	0
34A234D678937FD0E5A04645F13A6E5A7049C63E818480F96E58A5F0094F708884E368C37B79F2A7BFBFFC424CC9C942			157	167	106	106	41	34											180	74	139	79	0	N	N	2	0	0	0	2	2003	110	6	131	100	154	36	57.67	0	72	1
34B4C15778CA781866CC728C7420AE10715FF964A9E0810BA3BBEC5B18DCE89BD29C1B8055563B52579BE39AC5C13A94	1		246	179	162	82	86	78	157	124									162	59	163	92	0	N	N	2	0	0	0	2	2008	199	9.9	114	76	209	90	86.24	1	77	0
34C990E4D632E1D8940C02EE6E84654344FCC0DDCAA9B44D9BF8E2D5F0B995EF345FCE38F189B104FF6BF00A6FE37A73	1	1	192	184		102	61	45			1	1	1						160	65	111	70	0	N	N	2	0	1	1	2	2001	148	6.6	316	86	161	39	33.68	1	88	1
350D1DD469CB6E89D0E5185CCBE903C3145E920B432B624CD252E46D779A1446A43C18811E42AC05ADE105D4433448FA	1		218	205	137	166	55	56	166	125									156	54	129	87	0	N	N	2	0	0	0	2	1994								0	75	0
3517A87746F029E20A92909500864EDFD219DFE0FE3BA0DDB48629A9BBD035CAA4F05E8523CEB9A68B5B84C3F3A4E4FE	1		256	188	166	113	69	56		91									156	58	138	88	0	N	N	2	0	0	0	2	2008	91	6.1		98			114.9	1	45	0
351F1F023A74DBACA2A85521273DB319E9426C5385F7F21B604B8DFF678528105C4728819EC0EA6FDEDD28DCFBCEAF87	1		231	173		122	58	50		151									160	65	147	79	88	N	N	2	0	0	0	2	1988	117	7.5	114	80	148	54	79.15	1	55	0
352584FAC9176CD51169CDED86A0A7BAB15B53219B892CCE12A1750208476111079D09A41088DE07FB9FE9A6BE2471F3	1		190	142	149	90	42	46		82	1	1							163	63	120	80	84	N	N	3	0	0	0	2	1998			61		186	52		1	63	1
3537926D1101816070B79AD9EE64DCBB7E7815D3A2C1F6FB56E3AB9CAAD4554FCC5052997E013BC105076575C649796B			155	175	94	108	58	54											180	90	120	80	0	N	N	1	1	0	0	2	2010	219	8.1	65	99	165	57	85.88	0	46	1
353E6783F87EE0954B2A15C66678905581BAA758887C6C5248BF63ECA8D9D526028704F5D3D9CCBD2438CF2924E59020	1		196	163	109	83	79	66	69	52									163	65	130	80	0	N	N	1	0	0	0	2	2011	108	6.1	53	86	174	76	91.49	1	60	1
3555C4031841E4F0C7E916D36DAC2C5A4C85A94FAA6A355E5948E4A3D1F8B2712CA56D668ED7DEC2C39E6A12EC6050F5	1		134	145		70	53	57	119	112	1	1	1			1			153	55	126	78	0	N	N	2		0	0	2	2011	109	6.5	73	84	148	55	105.05	0	70	0
355993B19CABA8EE17127E1402DF29DDC5E9FF8AE8A9400E7F5292C5F5BE92EF6DF8E930A5FB51E374ECB4BC4071E875	1		197	174	129	104	63	47											158	58	138	81	0	N	N	3	0	0	0	2	1996	162	7.8	126	115	185	65	106.31	0	67	0
3589BCB4A81504ECB2FD66F93E115A37DDCE1D3DAC3E4B7A97711B109E2C4EF241C5E7EB6E63BCCB2A389E362A3D8A86	1	1	178	120	96	100	30	31			1	1							153	68	145	88	92	N	N	0	0	1	1	2	1996	191	9.3	245	75	141	37	54.41	0	57	0
359412813543D0936E7EBC0BF4D438213FF0075D06C6A471CF63BB01C43F3F8BA44452ED984F50C5ED9EB75DE56A71F0	1		220	164	131	86	48	55	377	213									159	60	126	78	0	N	N	1	1	0	0	2	2013	158	9.1	377	131	220	48	91.03	1	59	0
35BEDD632751D363E007D9E071FBA8157260BB22624EFFDC44AE9053B169E34517F2F912FEA7E7708C7AC209528B2A8E	1		183	158	124	86	49	58		122	1	1							150	52	220	100	0	N	N	2	0	0	0	2	1996	115	6.4	126	111	191	70	14.52	1	75	0
35C634370CB5688B09F645D406B022344E2CBB5D9BB34DDE807B8A256F13A6E14CB5532C89CB026A73A3D740FE8CBA17	1		193	137		86	49	39	109	135									175	108	130	80	0	Y	N	2		0	0	2	2013	114		109		193	49		1	38	1
35CFA6C67D7D93898256CBB14A3D06EC341D84A2A1BB55F3E773B8302F619D3C7CFD8B7094612475382CB3F7AA0B678C	1	1	208	182		111	42	50											172	86	140	80	0	N	N	3	0	0	0	2	1997	107	8.3	156	79	171	39	123.11	1	59	1
35D1526D7D8C98C7A4BE3969AFA32EC92D753D99FFCA8F3B53528A9B48D800F52F36309752D98A9EB454F0964ECAC3F3	1		315	158		91	49	55	271	131									170	98	130	80	0	N	Y	3	0	0	0	2	2012	126	6	118	90	158	54	84.07	0	50	1
35E36159F93B3DAE56C97CA6605D4E16E7CBAAEE547929DEA4C81675DA38A33CFDA83339DD49EE88B35C953B3EEF24FE	1		197	179	142	122	42	47	127	141									142	67	159	71	0	N	N	2	0	0	0	2	2006	173	6.9	160	94	150	47	111.15	1	54	0
35F44DD87BA115CB4307828D3A6B301A477B6B66D0FE6DFA59EA8FBD76627AB4D0E7F4CCDB96133F7F07B95A94A06C3A	1		207	163		88	58	60		121									158	61	146	66	0	N	N	3	0	1	1	2	1988	166	7.8	138	95	162	50	30.98	1	78	0
3653375ABE59D5ECA1CE5FC5FD35960D6E342DE005E322D5F44C1028D84702945B482AE306E424FFDEF396738008CE02	1		210	138		81	42	41	159	123									167	62	125	75	0	N	N	3		0	0	2	2006	124	8.2	159	76	210	42	127.4	1	49	1
3655ADB88411A214F8FCB314A458ECEAED699EA20F8CD04C17744F676105E5FBC84F3516D4E7B5F4FCA5ADDCCDD93046	1		238	181		85	41	78	275	146									156	63	150	70	0	N	N	0	2	0	0	2	1992	142	6.4	172	67	152		18.08	1	65	0
36776118192F2B67300D5C736A24AF1095C6AF819B8FCDACD1A932DB7C87A00BAA26C452C8E3818E4738EEF67F7C895F	1		233	198	141	135	71	53		89									157	54	115	64	74	N	N	0	0	0	0	2	2006	118	5.8	101	148				1	76	0
369C477E2EE8671CBF82CAD91329B903C06CC02BB6A7B075F3E8D7776FEEB52E9A22A07D5C3322DF569438D106706024				197		112		65											179	66	130	83	0	N	N		2	0	0	1	2004	158	6.1	49	112	178	65	106.04	0	30	1
36B7D3243B62534FD819082170A1599F7DFB09D9AE102BC08364D500EDF8A8C5C2DA69C8DDD125510B94D94E76D4FDE5	1		167	157	100	91	47	52		73		1							168	47	114	74	0	N	N	1	0	0	0	2	1995	179	6.6	66	92			75.13	0	88	1
36B87E619C5B58BF3BBC372EAED5A44AE06A25589C675CA9702CB55289262AD030162A264AE7AE97C896560B274CDE00	1	1	282	237		101	70	52		838								1	180	84	127	76	0	Y	N	1	2	0	0	2	2007	275	10.4	416		186	40	66.33	1	57	1
36DEF0CBCCF4059525E68661FA24AAD73AB7A66D0F01A0F48BA10C76DA5BE1B8D8647F1021E00009262ABEC5F790C684	1		146	169	71	97	61	66		111									161	60	137	87	0	N	N	1	2	0	0	2	2004	83	7.9	73	87	174	77	90.29	1	64	1
36EEAE73E35E2D209D9E06789BEF1D37F1305F7478EBA8E32133DFDB471DBCB88F152D00EC00B47642B10D64C9FFCAAC	1		246	216		129	49	54	113	193									153	54	131	80	0	N	N	1		0	0	2	2012	109	6.2	113	160	246	49	94.53	1	49	0
3709CB50C1A291D0DD2963510BDFB8DBCC21AC130B5C2D309F1F6AEC12366B4DEA6CDE53D9CA796FBB73A1395FAF4F16				198		119		60											155	48	110	78	0	N	N		2	0	0	2	1998	453	11.5	119	133	205	60	86.02	0	79	0
37370857AF132C2780BB3D3526949A3551D3F2BF5CF5DC9EEF3068C625FF21E0EE77B5A7989ADC6AF19F7CA4E106246F	1	1	125	146		80	38	38											162	65	130	75	0	N	N	3	0	0	0	2	1988	164	8.9	161	94	129	28	75.37	1	71	0
373B45EDC2DFFC1EC42D6FD0CA9FFD27EDE6A9AEBA690349694386E66C46C24E6D94AA1E740338BB5E057C13B159A109				142		81		34											0	0	130	80	0	N	N	2		1	1	2	1999	114	5	77	74	127	48	101.98	0	82	0
373CC5C126DAE44A36C0207D5AD719AE3A652FB14EA479F7B8CA1727A47519B5504D872ED06E8E67B309042DC2933C3F	1		238	168	153	73	61	57	118	111									141	44	149	74	86	N	N	1	0	1	1	2	2001	153	7.9	81	85	158	65	83.74	0	89	0
374D1B64C0127BBA87AA979E4AAE41F45DAA99D646A475018B948CE626BB11EE6181FAB085BCEF08BE38CE9886AD8DFF			158	150	112		45	50			1	1							150	56	110	80	0	N	N	1	1	0	0	2	1997	204	9.1	69		150	50	84.94	0	83	0
3779BC08670440F4F71AAB0ECF9F49E65A9A52FFAE45DEE154F133CF4D50A0E8610C72FA4AB1ACACDD0D211C5A6D9F64	1		203	146	136	81	53	53											173	78	0	0	0	N	N	2		0	0	2	2005	179	8	52	143	202	52	83.4	0	53	1
37AB5CA51D144ED96296F1FE4E92AB462DEF65E8AC08FB385F9381F54894B30F7DD9DB65877A0C7F8A3DFC1DC0DB014A	1		193	123	78	58	49	51			1	1	1						165	59	132	61	0	Y	N	1	1	0	0	2	1996	188	8.6	158	61	129	48	69.36	1	76	1
37AE087A94C04E2DAB0F2A39AA82C92A073418D8371990FC098B2F3DD7DF19D4217B3A3EC9050BCD3F8EBB25575E8702	1		167	140		77	52	61		137	1	1							159	66	157	97	0	N	N	2	0	0	1		0	125	6.8	70	52	123	62	58.96	1	67	0
37B3259231483B2943C737DA1E57FF8F20180F3CF5B181DCEE1460616C3E0C2CBAD847F2D84B40608398A003F0363D1D	1	1	232	209		141	55	49											161	66	147	85	90	N	N	2	0	0	0	2	1998	187	9.9	361	183	265	46	66.58	1	66	0
37BD19A72C50D158DEBCC9C35FF53C5B19862DE5B20E7F1FAA7F72D2010C8748D11DCDCB3F6A0721794BBDCB2806893B	1		205	186		107	68	65		114									158	52	142	76	0	N	N	2	0	0	0	2	2000	144	7.6	78	94	170	70	59.33	1	65	0
37D6B169164BBA16135794C5C42A77BC8379B55F15BE4A3AD6E5929492247EF6F64B81BC0B978B2D92E24FC7DF41AA02			202	164		82	45	60											159	84	126	78	0	N	N	0	0	0	0	3	0	122	6.7					115.97	0	44	0
37F489039BFDF639529534A4FEC8D6B231A26CE4FAE68742C353A80F9DA1A626DB21021FB830BB54E7E00F4929F7A503			190	204	106	128	81	74											152	39	126	72	0	N	N	2	0	0	0	2	1992	165	6.3	51	104	189	81	56.56	0	82	0
380DF4B69B33C85205718AC4CAFE294FD43EBA1FAD2417451A5A2FDC6C8B271C1D80910D6E918CA1591E4B97A60F678C	1		202	165	135	95	56	61		123	1	1							170	68	120	72	84	N	N	3	1	0	0	2	2003	176	6.9		95			83.08	1	53	1
3819F2EE724F3C10172529CC3A65D4104C59DEB989A2E8B042E626A8E994602D6799EDA597572677637D84B0E4D72961	1		245	168		156	39	39			1	1				1			158	61	113	69	0	N	N	3	0	0	1	2	1993	173	9.4	119	82	131	37	61.61	0	83	1
381E8CA0BB06C0E054A9ED034D2785DC28C19636FEC82694C8DF83DF68D1811BA5FA0D354234905EDC54DD816A5B3A26	1	1	260	179	167	91	61	56		257									168	68	136	78	0	N	N	1	1	0	0	2	2011	148	7.8	509	81	195	46	85.88	1	45	1
3868FA51296E837B323D0FB25E370D8547FBD8E572BF4D4E35CDAF69C4B7EEFA689F015AA82D3CFBCFB09E1DF68705C8	1			173		104		49		132									163	58	139	75	0	N	N	3	0	0	0	2	2003	131	6.6	100	129	185	56	94.53	0	49	0
386C0CE64F104AD56912D8386ACCF9CE02BEA4BCB94FA88567A58A2BE848E7A4811A730ECA6B6840095F117A0BBAAE6C	1		198	140	120	75	66	52	159	115									164	96	116	63	0	N	N	2	0	0	0	2	2012								1	60	0
387867C00590B6932235F3BD80F2C021F0DEEAB373578116F2FEC9464870441C6FEEAAFAAE2E07B1FB085B0971FD0F06	1		215	181	145	121	36	36	190	150									168	93	126	78	0	Y	N	2	1	0	0	2	2006	121	7.7	194	162	215	36	129.62	1	46	1
388F618132FEC55E6A6D4FD974D0AED47009FAA2ADDD197F63F939A12AA48C86C4198058B5E788447BC4D7B19508F342	1		210	153	157	103	41	34	137	123									172	67	130	80	83	Y	N	0	2	0	0	2	1999	166	5.8	97	51	104	42	96.99	1	46	1
38C1276CD078FE502EC8615CC815F1CFB03423E71514C7EA67E817A35E1AACFD210340D01AA3564B0B65147A9B5E7D27	1	1	383	226		107	69	52	2605	440									156	56	130	80	0	N	N	2		0	0	2	2010	193	11.1	1340	107	322	52	69.61	1	54	0
38D3A3EF6BC80BE362030A1F486AC8970D8F7F5B2A6C0469550F59D646F18E282504167777633881E433ACB9EB26AE24	1		197	165		96	56	49	180	107									165	79	125	75	0	Y	N	3		0	0	2	1997	131	8.1	124	105	160	47	90.88	1	63	1
38E689427F222E69D37F10E1D0380F9570FE024B31E4C75D33038827236F636DA1C52B2C2572F54E041E9DB7BD70C74C	1		129	279		108	31	42	168	1982		1	1			1			0	65	126	78	0	N	N	3		0	0	2	2007	249	9.7	168	126	198	34	66.57	1	56	1
38F0402C1097573AB3CEDA9CB8A61A39EB26EC8968B3C920E570608686B65F44277345C0A22B4175AE5C4B6D8DCB05E4			183	138	126	100	45	33											165	64	130	80	0	N	N	2	0	0	0	2	1975	155	6.4	141	133	150	33	22.1	0	71	1
390580A47011FDD5D2F92AD6C69FBD5C071B052B754900BC3C9E145B3E0203DA3BC9B031EC9E0582E3C9B35E554E531E	1		322	190	228	106	85	63	176	155									156	76	125	70	116	N	N	2		1	0	2	2002	164	11.1	176	228	322	85	43.83	1	65	0
3928E6C8FDB1B130FA2710961B21C9F37F2223636DC254EF71D4BFEEB3AD5D44220504392840BDAA04A5B22981F98294	1		203	166		104	75	55		153									160	63	128	77	0	N	N	0	2	1	1	2	2008	115	7	180	86	155	53	75.15	1	72	0
392D21CEAEDD9DA46E54B717771D7FC29D029A3CB920960E76324439023D4CAE8161B53A8BCE17C0ADBF952E3170C643	1		145	145		117	44	45											161	57	130	78	0	N	N	4	0	0	0	2	2001	236	9.5	69	78	166	52	74.52	0	75	0
3945B4C278865DEC4C9A3E18F17D7953510A377A81AF9D475744C13D67C499EE3DBD71A8983C496CE098C445F8F70254				175		124		33											162	59	126	78	0	N	N	3		0	0	2	2007	155	8.8	217	143	208	32	102.48	0	68	1
394797451599ACD20F009BB38AA76B3B3E4328A0E4D9A89477B15498994FFCB49DD642B33797193740E76411D63ECD02	1	1	220	200	179	116	29	31		273	1	1							174	85	143	93	0	Y	N	1		0	0	2	2012	143	7.3	414	130	210	30	82.46	1	56	1
3953A7F7737C00AD60632AFBB7074FF4D274A69880D0D1DF1008CF3B979C9ACC680D950498A734AA4CF13E852DE07D9A				161		97		57											172	72	126	78	84	N	N	3	0	0	0	2	2008	121	9.1	66	88	161	65	198.86	0	37	1
3966EC6739736795F3C389765917212A24F900026FE2BDFB0DC2D7437761D8EBAE47F846A5E464B67B62AE91FFA34F50	1		219	212	141	117	68				1	1							152	61	129	75	0	N	N	1	0	1	1	2	2010	121	6.3	114	142	221	76	50.42	0	83	0
3980D3F55EFE9350040948A7B740700C9BD60A21D129A1F5F307A1CD699F3DCB24155163462DC07BA1ABEC65D8484D95	1		154	153		77	51	62		93									153	67	148	90	102	N	N	1	1	0	0	2	1995	140	9.2	119	95	167	62	112.47	1	50	0
398A3D21783932221E280446744FF5BC32CEC27078FF0C4E34D8618C6DDD6FC7CCCDE3ECB7AFFDB5E60970B849DC1E72	1		235	210	166	132	52	60	217	214									154	64	117	75	0	N	N	1		0	0		0	147	6.8	217	166	235	52	68.84	1	56	0
39DD3607772CD732E4A0D2E7C1C857FAA768D2009C7B48AEA2FE12C7B9AC33A8DCAA863AD9876ED08E845599F4988634	1		152	121	109	75	33	28		162	1	1	1				1		172	57	132	78	0	N	N	1	0	1	1	2	0	98	7.3	172	77	131	28	23.29	1	81	1
39DF801CDA07A407BDF83B8E863114248038877336AE69DB1A0335E3424B9DE6803DF10F412BEDA741A733338D31D2F4	1		165	111	108	53	41	51		235	1	1					1		161	67	142	80	0	N	N	2	0	0	0	2	1999	118	6.2	69	62	119	58	23.47	1	77	1
39F5D52E3C4672EA383396A2219AD034B4E4CB05D6014E21430095573FFFD1C38BE2C4F8F66C610EB82A634AFAE8B125	1		169	148	109	86	54	48											155	46	168	92	0	N	N	2	0	0	0	2	1999	164	6.4	69	116	176	56	73.17	0	81	0
3A06CFD8D192BD85C8D7346E8717FF44E38BDB5A837CC99D68DC8521F52DF39EE85CB373627BFA45DAA1184CD0E9512D	1			149		81		50		77									164	64	107	57	87	N	N	1	0	0	0	2	2012	146	6.8	79	82	138	49	63.8	1	70	1
3A746E9CC91FDF82BD350A75BA4BA1FD2BAC31DE8650433859B87039CD85245C9FF8F0A1543540FE949D793F6BA52019	1		183	156	132	92	38	44	132	192									167	84	120	75	0	Y	N	2	0	0	0	2	2012	119	6.8	168	86	177	54	107.89	1	53	1
3A765C1F4C5783975EBA16EA0D82C8BEA728D5E599E948C780D90937E1E096CE659F0683454B7ACEE67CC37E478C5F4E	1		212	155		90	39	39		210									163	67	145	80	0	N	N	2	1	0	0	2	2001	176	7.4	376	72	155	34	59.45	1	62	1
3A91E6E7E3DC332DAE9BA28961256ADD0685E4B354532365AF786748E485E22D0BAC9B3EFB79066D86DF723C3920394D	1		183	130		72	42	43		93									162	52	126	78	0	N	N			0	0	2	1983	83	6.8	69	93	143	38	77.64	1	74	1
3A94F6AFB930945D9B47FDBEDEA4EED3F4A78EEED9526D23E4A4CF427D00DF4C720B4D989646F9BA01E72E55396FAF50	1		220	163	145	103	57	52		124									157	60	133	80	0	N	N	0	0	0	0	2	1999	108	7.1		119	183	54	107.67	1	63	0
3AACCD54B7963A70E395079EF9DD80F69001E9E88919DF5DA989A782B52DE458413407BC020626B4EA9B69C9568CFA24	1		204	195		113	86	81		76									178	65	120	70	0	N	N		2	0	0	1	1995	257	10	72	63			138.91	1	32	1
3AAFA57A9A9BCC6C74AE816DB69EB285920F88379B23515A6A2ECD4444D95098DA612C03F53DB336C54B138DCC27B298	1		187	147	130	114	44	48		155									149	68	141	71	0	N	N	3	0	0	0	2	1994	104	8.6	96	104	100	43	105.98	1	68	0
3AB2849C27B5A2735DD4927A81A22D413FB03DF9965A0D3A0F5C3241247DEF5DFEBF914636C1D312405B205BDC01005B		1	151	164	84	96	33	37	400	218									153	71	120	80	0	N	N	2	0	1	0	2	2005		7.1	201		178	41	53.32	1	63	0
3AB48DF8A30CE86F246A32387C1027C2BFA444157F432CD8DBD589CA67F54170CADEDD945DCA06B6FBDD33E71574D1AD	1		212	179	156	111	36	44		135									150	66	140	71	0	N	N	3	0	0	0	2	1997	196	9.5	99	117	180	48	22.71	0	82	0
3AD0FCE119646B4563D5A60A8F119CEBFF84899BA4E69DFA3632A7D4712857134CA8E9F6B75D35F6F865605A2A698B5F	1			182	122	130		44		82									165	59	150	78	0	N	N		1	0	0	2	0	131	7.4	82	133	190		69.94	0	72	1
3AEB01C3A96A3FB1370C1282D6E5B56ECF061BFACDDC47BD2CCD9FA6DB7461E3C538C7FCD98F26B91BFEE693A815A709	1		286	182		123	52	50		97									163	66	140	96	0	N	N	3	0	0	0	2	2005	117	6.7	104	105	159	42	140.56	1	48	0
3AF32FD506A6E5407303F109642FABDBA2CB0C6BA00B2A4E06403AE88B390202F2B6E77AC99941272B103287E93D93A0	1		198	137	111	53	75	73											151	57	157	79	0	N	N	3	0	0	0	2	2006	117	7.9	120	102	220	60	42.33	0	76	0
3AF8465CCA7388F5ED427C8629874F0F986FB097B85CB1EE98262FEA708AA9C1D23F272A23DA61F5FDB1B5AFD6372ACB			144	153	92	92	37	40											169	76	130	69	94	N	N	3	0	0	0	2	1992	99	6.9	119	98	152	38	77.01	0	77	1
3B2950E05C9EB3B8429CFD50D9C4248A940DEC1A48CE13A441935463B81B3FB80447C64431D836B4E5171F9365012D7E	1		261	193	163	122	61	58	249	198									130	61	169	84	0	N	N	2	0	0	0	2	1996	147	7.3	161	131	220	66	73.35	1	80	0
3B631DEF98315EFFDEDE9F42D42758194D530EFFFCDCCB77954A62F8E61BC589D60380701391E25083AD85ED4EBE7D69	1		201	168	138	97	45	42	180	191									160	65	113	58	0	N	N	2		0	0	2	1993	177	7.6	180	138	201	45	29.31	1	73	0
3B703884E2776553BC8EA2D5F132C2CAE5C5E0BE7534FA92A1F0A7F50D50AC893AF0FC2F38BA41DEA921482FA1F0BF71																			169	63	130	80	0	N	N	1	0	0	0	2	2013							127.93	0	48	1
3B75184877011C8F7768E772A0E3E928B471EF176D900B4BFF33780804B47D5CFDD312ED0F6B590327F893EDE04DFB63	1		172	150	105	102	49	48		98	1	1					1		165	53	98	64	77	N	N	2	0	0	0	2	1984	130	6.9	90	125	186	52	97.65	0	85	1
3B75FA42012E00EBE4F601E2FF84C3E2709B63E68E15FBF662E88431E859A550F583F67E576E30EEABAC8DF85E69E298			172	163	110	113	45	43											164	94	122	73	0	N	N	0	0	0	0	2	2007	99	5	80	118	185	48	118.91	0	38	0
3B8338C888E6724F484880E84A8E28565C6F5A01A03F8A54FBAB697B0B02A926E9B6B3A7D55884F04288AB7502A3EC8D	1		237	208	166	134	49	52	191	119									163	74	130	80	0	N	N	2		0	0	2	2013	102	3.7	165	166	245	50	114.39	1	46	0
3B9479D1F36CC81E717D1C03110609168851ACBBAA40860F6A5C1E6E978D9ABBCF4A2C9A4AF4DE5629F982E8B84DE10B	1		223	142		89	49	42		130	1	1							173	84	135	60	0	N	N	1	0	0	0		2009	126	7.1					54.87	1	92	1
3BC60A55599E178A13F76CA9FA4C37468C7366982971D2243FDFD357CF46A04709CE9A9B97F36CDF9FABFD7321B99DB1	1	1		156		98		37		390	1	1	1			1		1	160	69	164	80	102	N	N	1	2	0	0	2	0	149	10.2	333	140	202	41	30.31	1	87	1
3C185F07F893A34386F3E88E10FC2466E5C0268691A45FCF2B835EF441CD813152035DEEAE160AC964BA21BDD3551AF4	1		216	203		129	73	67		76									147	59	143	78	95	N	N	3	0	0	0	2	2001								1	69	0
3C1C85C7E6398B1B487A0E4CA7FDBC6DC31E5E87C3534060B12DCE1881D99645D30A3FD31777A10E5A2888124126693C	1		157	150	101	93	50	44			1	1							171	70	125	65	88	N	N	3	0	1	1	2	1981	99	7.1	82	88	144	48	61.46	0	83	1
3C3BA3DCCDC3DE39FF8D7B0D57C339FC5B51791F2E51A9227DA0BBB01A9DD612C7CC81D4C5045716CEAEFB4EEBD04A19	1		260	185		107	50	79	455	45									172	72	130	80	0	N	N			0	0	2	2011	90	5.4	43	113	198	85	86.68	0	43	1
3C7459122029C16224219135CCE432157719EBC65F76FCEE3DCA44EFD064C80D395CD7191FAA18B38614560694CD0047	1	1		183		127		59											165	62	135	78	0	Y	N	3	0	0	0	2	1993	149	6.8	200	105	181	51	39.96	1	69	1
3C77322902E8860B05D4A76D05B6C5E26107971ED95E7CD51899641E1D95C36A783863151E5C4360D18B134E2A33236D	1		192	130	112	90	59	54											163	74	110	60	0	Y	N	2	0	0	0	2	2012	137	6.7						0	38	1
3C7CEA6DFC39D167D8CFBE597D433A4600125D7571199520CA1154D9FE4B5B83DE3DE6DCBB32D0AF5ED655A3AF6B003A	1		194	127		77	39	42			1	1	1						150	61	134	68	0	N	N	2	0	0	0	2	1999	103	5.6	69	115	171	46	17.36	0	64	0
3C8AE661E2F6E803A14FAA5EDC30F256F25D93C7983B154827FED7A484274EFB38383B6D6481977A9378F4219E33D51A						63													155	41	123	78	0	N	N	2		1	1	2	1991	217			63				0	85	1
3C91B49C563053E6E91665BB37354F6E304DFB705DFBC3308605F2A727C585DA5B8D2702C097E9F49347A516337DA8F8	1	1	151	148		87	35	45		202	1	1							153	75	136	80	0	N	N	1	2	0	1	2	2004							43.17	1	69	0
3CC535AE84944C84B4819FC881A3094233DB4F436577D3550BC96492DB0A0B283853C67C4EAB1F8B3C15E23F37759121			100	124	59	64	28	57							1				170	71	130	80	0	N	N	2	0	0	0	2	2012	115	6.1	67	58	124	57	108.32	0	52	1
3CD47250C8CB7298930D9B1D56B1F4C5BCB445688A4D77581DA2EC45507E56D78EC7611E4E77A6D877AF59FABD071ED2	1		210	200		112	62	73		77	1	1							153	44	129	68	81	N	N	2	1	0	0	2	2003	158	9.5	75	100	235	76	122.38	1	94	0
3D0F5C023A1EA38D49CE74B46CDAF7795F2152BBD10961AAE3B96E14A8C08D1001F3950EAA4776931EBF6AADAEEE6C24	1		157	146		57	54	74											168	60	130	80	0	N	N	2		1	1	2	2013	189							0	59	1
3D11D37F64EA41C2678826350DCE73E25951C8E19D99BC6804C40DCE64A963AD0AF23E955542E14F3704EBCA3C16A726			173	174		103	61	58											170	67	130	80	0	N	Y	1	0	0	0	2	1999	146	7	73	88	148	52	93.12	0	56	1
3D14D38C498319CB8ACA7E80EAC25F68A920781CB0B245C85E1FF7E508D511C14D6EE2087C2C715E25A983A8BF875731				153		96		50											159	53	126	78	0	N	N	2	0	0	0	2	2001	132	7.4						0	60	1
3D4BB3310A2D53CC92C9AAF6C79C6F68E649D0E6C79353B494B1B80B11FC5E1F5F272F761395ADC12BD0A15C2003DF34	1	1	179	147	119	86	37	38		177									178	91	124	76	0	N	N	0	1	0	0	2	2007	98	6.5	151	77	125	36	24.07	1	68	1
3D6240B438BB752F3D7E8BC387E7C00648057EE9BF804C14241B7CA7805E8615D55BBE57336A11E4C7B40E029886846B	1	1	190	146	118	86	46	38	264	187									175	77	134	81	0	N	N	2	0	0	0	2	2007	129	6.2	214	59	195	50	22.8	1	60	1
3D6B0A8BF21C32B731FFB086A787F9D9BEDECB1B4890BEDC041A15810DA5EEE55CCF85A04D46AC2548E8ADF527BE16D8				130		91		28											169	74	150	86	0	N	N	1		0	0	2	2003	117	6	96	91	130	29	72.09	0	62	1
3D88D2F94B2A200F8AFDB0E913C41614CFAD14FF7215219BB9B8D7CF95DD4474B573C3D63786609035CBDFDE59274406			194	195		118	58	72											159	52	100	70	0	N	N	1	0	0	0	2	2010	138	7.4	82	126	209	78	111.58	0	52	0
3D88D2F94B2A200F8AFDB0E913C41614CFAD14FF7215219BB9B8D7CF95DD4474B573C3D63786609035CBDFDE59274406			194	195		118	58	72											159	51	89	65	0	N	N	1		0	0	2	2010	135	7.7	70	110	181	65	93.4	0	52	0
3D9B529DE8EEFBD941B1DED97941D741E968E74B989EF4FC7657D2AAD26BD01FFF698D2FB6ADB829948C5AFD8F67CDCD			121	134	63	77	47	50											163	56	145	81	98	N	N	1	0	0	0	2	2010	127	6.4	132	77	128	52	79.96	0	65	1
3DBF41F7D1BB2BE6F6ED4F9D9DE9B067B6F982D08DB7BDA6090858EA46DB17FDD0613ACDDC9DDC39FF4A428731A9FA27	1		185	175	166	108	66	65		83									153	56	126	78	0	N	N	3	0	1	1	2	1993	145	6.9	84	150	167	74	103.03	1	78	0
3DC811CCD74609ED464DD18EFC835D9C51AC65E71631DF7307504C39BBFC1B4D100DEC084AD7BF9DFADC8C777A719CF0	1		194	170		100	63	71		56	1	1							153	93	140	90	0	N	N	3	0	0	0	2	2010	82	6.4	113	159	235	69	108.38	1	61	0
3DC97A082FBC4FE875A3685A6703E458A6490B4534F2AB03DF8C2E2295F77287FD14D3FA6C2F9C921433DB859183F32C			182	167	81	79	98	78											150	45	139	69	71	N	N	3	1	0	0	2	1999	101	7.7	33	67	168	95	107.67	0	62	0
3DD6A0D24380633858C003C9EA7834DAE1FF5E58596C5B9CDC0C3E681DF6F2173BD83EB2DA42A0D5002FBECBBA4A9A30	1		179	183		124	47	46		155									171	80	135	82	0	Y	Y	4	0	0	0	2	2007	100	5.9		97				1	53	1
3DFB2B8DD4543E9C6F53C8D6E5E104694442E5FF2FC34584CB08E76B76087DEDC5F0ACDDD4873D5FE3B8818D02A215ED	1		202	200	104	93	70	92		112									165	86	130	90	0	N	N	1	0	0	0	2	0	161	7.4	107	98	185	78	52.82	1	66	0
3E523DE60775A8A0F874A3933F6F9AD175557393F74134907150EC52EA2ADD4F32585B3BC1E755141A3567EBD54053E3			155	171	107	112	41	40											171	80	126	78	0	N	N	0	2	0	1	2	1996	201	9.5	58	104			272.25	0	29	1
3E5D552FA47250CC83D3A045C4F1F16578F6413A42037E5680A4F9D6B4F25804FF6D3B7ACE00FD09A308AAAD65DC1A41	1		144	111	87	57	47	46	157	97									165	62	154	97	0	N	N	1	0	0	0	2	2005	126	7.2		81			80.47	0	62	1
3E6464C14C40E32A66A62B91BBA33D53690A7A240E63FF2F735FD79D0956A85E44B64F9C6A30B472BDCF2DBB2F2D053C	1		219		161		50												160	61	134	92	0	N	N	2	0	1	1	2	1998								0	65	1
3E85773556E551326D84CF2AA023A831925E1CB87E610148DCBD1A14C8DED7570014E9995F1393B1AD8EED6367DF5508	1		228	173		93	57	57		84									160	59	147	91	0	N	N	1	0	0	0	2	0	122	7.4	69	91	137	47	84.73	1	84	0
3E97A29E2A06775C2577976F66D5135096C0B3EEB06AA6EDB2CF8FCA206BA13945DE59CDD109E3DD038E5A2E55D20653	1		196	171	145	117	41	39		121	1	1							155	65	132	78	0	N	N	3	0	0	0	2	2006	156	6.4	128	122	177	36	59.33	1	64	0
3E9D48401DA18B16940C263C2982E6DBFF4369A7ABB62F58DD9705954FE6E21BC62434749ABD02C6833DD123FF653B39	1		192	200		93	44	48			1	1				1			158	82	151	75	0	N	N	0	2	0	0	2	1994	166	7.2	321	166	280	45	88.71	1	67	0
3EAA79DEFA5CA534E847C94F39DF0CCB5DD2B8ACAF62C5E11E3E7CA42A0D6443E34FB0AA6DABCF8B05DAA4310AC9A693			137	143	82	90	51	50											158	60	150	70	0	N	N	2		1	1	2	1999	142	6.1	55	93	153	56	67.46	0	86	1
3EC0EDD03FB7CBDE9F7EA6EEAEEBFDCF2C2E0134C2E907F2C55531B6A288C64363328F47273DD82C96423461D9FC0EB0	1		222	146	156	89	48	45											160	83	130	80	0	N	N	3	0	0	0	2	2008	248	10.7	118	164	230	57	90.12	0	63	0
3F21C8EE65BBCA23D59F10EC0D9260DE9CA6B465D95F011001F41AFB1D5AB2F45A64BEEAC12FDF6468336394B8B3572D	1		163	174		92	44	52											170	73	126	78	0	N	N	3	0	0	0	2	2002	208	8		110				0	58	1
3F2C3241172A3783E00593322C7FB6A29708DDE82D0168AD71C84B30B1F0F69AD08B2FF9E04B9FB2CCFB91A7E0F7E900	1	1	163	164		90	33	39											166	78	143	68	90	N	N	0	2	1	1	2	0	185	9.2	264	92	152	36	56.17	1	82	1
3F4727802AB7F73148A2F4136736E2C031D94F0ED4CAF0E0EF422EEFA394F467B6318B4B6A4DDA0F38F246E3ED0EFF8F	1		183	156	104	84	39	36		323									155	63	123	78	88	N	N	3	0	0	0	2	2009	155	7.8	305		145		56.89	0	77	1
3F51C8CB528F1A0E183513F4D67405C21C18DE3224F271AE4D9B8A7024163D74C795598ED54A83F49006FFBC52EA2F2C	1		225	245	149	168	55	58		175									150	50	130	80	0	N	N	2	0	0	0	2	0	155	7.2	152	181	220	50	108.02	1	61	0
3F531945FE19B7ED214008573525B4DABAF3F7E54B6926C8D79BBC511031BE74DAD6E6347DA58F5B4D1B4A98ED50942E	1		233	138	162	78	51	48	252	201									183	101	123	78	115	N	N	2	0	1	0	2	2011								1	64	1
3F610649FF7D4A25EA69C863BB9FC339745CFA152B0256E4F909A68CEBA278E7C84282170216AD329B36D7F717CE5A3C				161		112		27											165	58	0	0	0	Y	N	2		0	0	2	2013	150	5.9	168	104	154	28	99.11	0	79	1
3F69B9BDF681A4E68EC6D4DE2940966C157DB12112F180B473A7B6F281DB84CD18F4B4B149B61A03606E76AFF925FA9F			143	136	85	75	51	56											158	61	110	62	89	N	N	2	0	1	1	2	1996	108	6.2	56	78	122	47	48.87	0	59	0
3F6E8A2505BA608FF4E1BC071074CCF7392D8731E61B553D027EACD604A3ECA27D180C9F2A0923FE6FBF7AA008E4A3F4	1	1	187	174		116	33	27											168	68	130	78	95	Y	N	3	0	0	0	2	2005	154	8	311	118	186	22	54.58	1	63	1
3F6FDBACC0A1D7C74C783DB276442D5CF31D49A710AA7E14CEE7D92484823D1378AADADC890C05487934583C95847F11	1			148		84		41											158	65	112	79	0	N	N	3	1	0	0	2	1999	105	6.8		65			57.2	1	75	1
3F873EE9F5ACC5ECBBD349A2CC4B353145664FF0EE117BDFA23CE6F3C6C768AB07FC59AEB514D60BF801A0BF999BE016	1		198	113	127	54	56	45											170	85	140	90	0	N	N	1		0	0	2	2012	116	5.8	139	136	209	60	88.88	0	39	1
3F928194E9828FFE012658EBA9FA671D4913B34E2FB63D236A61917A91ADF196026E15C422E71F7090175BDC5E5E5D24	1		143	156		93	58	63											158	62	146	81	93	N	N	3	0	0	0	2	1978	187	7.6	144	112	189	64	46.68	1	74	0
3F92DFBAA94157E59A450316D80FFA5D128D73C2C3CC22D7BD30F9AA8BD3926B4281C79FE7F54F48152C87058B6B9BD1				164		80		84											175	60	126	78	0	N	N	0	0	1	1	1	1996	272	6.5	67	80	160	74	69.59	0	46	1
3FD220B3C452D3A87BA199A02E6E672F25CC9E848B0215199F665ED2131A41D853A0AFC355D321E163B76BA4E6D7FE0B	1			143		70		43		155									167	70	130	80	88	N	N	3	0	0	0	2	2002	122	6.6	140	57	113	42	117.17	1	75	1
3FDF89170EBCFC671246216A2BAFE1DC4A5BE5B801F69A0B057A4D1DD67248312F0568E8CB42DA3D99DAF49D808A891C	1		206	162	151	101	51	41		156	1	1	1				1		159	65	163	95	0	N	N	2		1	1	2	2007	121	6.5	162	83	143	44	50.42	1	83	0
3FF1F1DF1C96A6EF0D1D7091190E00D626FD9AA9C38819D6B44F4E073B270FA2E43E7979DFEAC0662846623CFAC5E579	1		269	167	198	100	61	64		73	1	1	1						162	68	150	80	0	N	N	2		0	1	2	1999	146	6.6	92	107	186	63	68.63	1	79	1
4023B69D6CD7F32EC39B5BDF6F4D69CA59D96705F05A41E884871DD6F1411C5A658777558D4C9F0D1ACD3D548491F51E			163	156	101	83	52	47											150	52	116	64	78	N	N	3	0	0	0	2	1991	143	6.7	132	69	140	49	66.38	0	67	0
403FCD8AB8E01D8898CE7C0C1EBE01983A61E8A1E87D22D99AAFC0534694F743C4C7873D9D87C8BFBD43D194A540F1F0	1	1	186	174		117	47	57			1	1							165	54	116	70	74	Y	N	4	1	1	1	2	2001	114	8.1	97	58	96	44	104.81	1	61	1
404DFE434A024DC0F7FA5BAD8ADBF664790D3949E97FC0DC7F03286B26D91D3CA7278EC584ED355ABC6DFD0834AC6C0F	1		209	154		73	79	67		107		1							155	72	132	62	100	N	N	2	0	0	0	2	2004	146	7	112	135	212	63	57.45	1	75	0
406397E35A129A98D94A1929F7629F879654B26973F5BBECDD234564207DEBE158CE2F136734AE85150C66E2AD534C77	1		199	206		140	61	64		164	1	1							169	69	136	81	90	N	N	1	0	0	0	2	2001								1	84	1
40695BE568C564065247A1A6C1881FDAA62C8061C28F7F5F7BA2256CBBB3DAD9C8FD8A3A06818DAF5AE5B7F82C2C6316	1		183	151	122	91	40	46	283	131									169	76	140	90	0	N	N	2	0	0	0	2	2008	134	6.7	114	55	147	47	130.21	1	45	1
407BB7DFE191B78658C50CA0C8F64C3A92983A411385E8541CD103E30CB36EEC0B02FA4083B27B86239B970656D3FA06				180		111		56											156	63	125	78	0	N	N	0	0	1	1	2	2007	120	6.9	148	111	180	56	86.47	0	77	0
4099EB560E43762D036ACEA1D9EF997D731D9D8D9FFF4B1DBCE0273830535FFB66677C56DB706C39EB6DF9847129D860	1		157	153	122	81	52	49	111	93									154	46	132	78	0	N	N	1	0	0	0	2	2001			112		131	48		1	79	0
409A0C593BE04D8E49DDAD52190127A90D32AAC411BE46D567561491CDCDA2D38DEC9AD768B7A6E2EEB0054262B320A3	1	1	249	162		99	53	50		224									165	70	130	80	0	N	N	2	0	0	0	2	2011	180	7.8	248	77			55.32	1	58	1
40A9EE37BC525BF4532E2BB32B7F43A750A2A522DBDFF2F5EB562477226045AF3099363306341B1DC11955CCED7D66EC			162	174	99	91	62	65											168	100	140	90	121	N	N	3	0	0	0	2	2008	135	10.3	67	93	166	69	94.14	0	50	0
40BBAA3047E828973885D326B5DC7A78C93BBE3CAF8449E6C1F45E4072BADDEA9CAC7CAAB9E467FC0A141A036C2FD3EB				152		84		50											156	40	120	70	0	N	N	1	2	0	0	2	2011	187	15.2	101	67	126	45	94.14	0	50	0
410883B908B4279F61CDE492C663B01DCBE04F29BA6DC153EB272EB743C7637834941536CB18631CF50FA00C20E1641C	1	1	314	191		98	58	50		218									151	64	102	86	97	Y	N	1	0	0	0	2	2009	102							1	54	0
41311683669ECE80FEDFD6A9BDCAF186A23FF32FC8A192F1F6042DC2DDEE9D5277780733DCB4626B71FF93214C6B77E7	1	1	170	163		91	39	55											163	56	116	49	87	N	N	1	0	0	0	2	1991	114	6.6	190	94	132	44	87.67	1	75	1
4133B9E2CE095B48F4B2AF3E21B9059D4BD671EC65BCD1C72E4877498F8F826058B108BE9C49D3F46FD6FE3380FAC09E	1		140	145	84	93	38	34											174	64	120	78	0	N	N	0	2	0	0	2	2006	231	6.9	151	82	135	34	6.36	0	46	1
41349632541B4B2A1915F19B8B43753DD5C78D8CFD13163EBF34A9C237754520F482C9DD4169B276CCAC723BDC301F03	1		180	142	106	87	49	51	222	177									174	91	125	80	0	Y	N	3		0	0	2	0	103	7.2	111	111	169	51	71.63	1	64	1
4152870701196D8A3263DF367549FC57DA9C50C12A47C6B505294DE04D234E59603A7A54E0013F03CCA4CD641424AB9C	1		216	194		140	39	42		192									178	94	128	82	100	N	N	3	0	0	0	2	1998	231	9.4	172	108	171	39	42.44	1	72	1
41877DD8390EADBBC993E72BFBFA647ABAE0FC5D66A254F745DEF51DE22A2D37461F5420F4A9939F378C0C3C2DE5075A	1		219	198	160	134	37	41	286	179									155	63	113	61	0	N	N	1	0	0	0	2	2009	108	7.6	333	160	219	36	56.99	1	79	0
41877DD8390EADBBC993E72BFBFA647ABAE0FC5D66A254F745DEF51DE22A2D37461F5420F4A9939F378C0C3C2DE5075A	1		219	198	160	134	37	41	286	179									155	63	113	61	0	N	N	1	0	0	0	2	2009	133	9.7					51.06	1	79	0
41AA666D1F5FB82D56326965E8D050E04323F39BFD38187C199CD7ADB475E15729DD43B072F86B2661452AFE4666446C	1			160		101		35		151	1	1							152	46	132	78	0	N	N	2	0	1	1	2	1996	189	7.8	170	105	157	30	74.12	0	77	0
41C3D4A34138F02417168D1D8A228D83F8A6CEE929D1C064398CB758822EEB3CC4211920ABB964C7D5EFC0DF6596FAF8	1	1	276	192		114	44	45	465	436	1	1							168	70	132	78	0	N	N	0	2	1	1	2	1997	155	9.7	746	98	231	53	30.96	1	42	0
41DF8B0B25A16ACBC92F4F264027DD29D9A033FE9C1EF87C1261D16547D9D0EEF36E6A7154B71B08EFC2AF0E5CCA0C85	1		213	180			49	49	84	73									173	76	135	90	0	Y	N	4		0	0	2	2010	206	11	84		213	49	106.67	1	55	1
41FB33E6BE038CBBF744C5F1A76A31C0C0EFBAAB15F7AFCA8D8560EE78B8644BE41150A3B9681DF01B042754C2E57473	1		155	176	103	116	40	48											178	65	126	78	0	Y	N	2	0	0	0	2	2008	127	7	120	103	150	38	93.12	0	56	1
41FCCBCD8BE9BDF16731772E925574D94B111D496A52956BB07DBBFF1711C788189E741937FCD14306B2A51404AB9D8E	1		217	173	146	113	42	40			1	1							171	68	126	78	0	N	N	1		0	0	2	2013	122	6.2	150	157	213	45	88.41	1	71	1
420C738815016B672DB9997534AA44CCE946E90A833A26A43DB1E2DC2D2692FBF0EDC4B738790DD35645CBE864457A62	1	1	331	161	10	117	21	34		135									174	106	132	78	0	Y	N	2	0	0	0	2	2009	152	7.4	137	125	160	28	94.57	1	29	1
420D3A2D2F7E522693F0C2A183458E7EA0F93BBD8F8967263B49AA871A17CDB4ED2B427B369D0BE7CA550F4884AE2E04			131	104	77	55	41	37			1	1							152	49	136	83	0	N	N	2	0	1	1	2	2005	159	7.9						0	72	0
42202DC1265BAB6E3CC9272AA787418998791A877D22CA1B0F4FF56EFE0B306934D983CBC59ADF722585DE1CA35AE278	1	1	177	153		90	39	46											174	87	124	76	104	N	Y	2	0	0	0	2	2004	100	6	99	63	119	45	76.6	1	47	1
4248FE8E487A07A5A9341634A21592D21CEF042A96492B8359C068D141CDC590CE41B1CBE760FA49C89E8ECB2908C9A5			168	175	104	94	70	70											157	54	120	80	0	N	N	0	2	0	0	1	0	148	7.7	75	94	169	70	116.52	0	42	0
428103E3402285CD2A90A70453E940B4F8330B9DB2D4E2E0C8B2F5C055C9F57413B77E5C46FE72C7E9044C246D080F51	1		161	175	96	106	63	59		111							1		150	0	0	0	0	N	N	2	0	1	1	2	2007	127	5.6	125	95	165	62	38.55	1	79	0
42C0EF09F08ABFB32E1F05EF1962ABC9BC9C6B1B189D574701D1534656C5D6D27A4F8B88A7DB36EC3D553991879760D6	1		140	116	82	54	51	57											148	58	126	78	0	N	N	1	0	0	0	2	2011	122	5.5	110	93	149	51	106.31	0	67	0
42C25BF3144F3F701ED5FBD2078B4FCB6E8D62BE83BEF1B8954D8D85F060413B9B54D35768C128032A63BE733D81E0F4		1	193	148	96	80	34	43											162	58	130	80	0	N	N	0	2	1	1	2	1997	133	6.4	385	84	184	39	44.22	0	58	1
42D9E2508182ADB2AD0E89A7036D9748D7735D2FD744C51517A9A13AE9B69D49FCE7C96A1CA3BAB1A619851F0C55CC20	1		155		93		55		71										148	53	126	78	0	Y	N			0	0	2	2009	103	6.6	71	93	155	55	105.66	1	68	0
42DFAD1816E5256B051D371ACB273DE99E930B695DD3098C109A84D3C6969962F40A4839FDEE519686E85D22B0BA89BC	1			181				31			1	1	1			1			170	101	126	78	0	N	N	2		1	0	2	2010	177	9.5	144		124	33		1	60	1
43009C6AAB0AC002A6B67E71712C5EB300496FD2994F4EE458FADFA628BBBB0523CD553D4D268496A8FED3BC0AF386A3				151		92		46			1	1							178	102	150	90	0	N	N	1		0	0	2	2013	121	7	116	93	144	48	76.26	0	48	1
430402D2595CD4C236BEC195E3BA570F719AFBB3A4E247AC97DE1C239CBB76692E06174CB60174384B380AF5BD882038	1		177	146	108	74	52	40											161	58	135	85	0	N	N	2	0	0	0	2	2013	105	6.9	134	83	143	47	94.55	0	52	1
4342644065FBA6A39DE9101DAC77113AF2672920727A339B1E3F684BE34B226663FCCB3A87B6AAA31CE0057528347BD7	1		169	129	117	86	39	39	128	89									160	71	129	70	0	N	N	2	0	0	0	2	2010	144	7.3	103	80	149	43	59.14	1	66	0
4346D4809ABD05069901EABF26FEE5F387B42228DFF6FA15188CF77C2BDEB6F32C731B7D4C21B5B61300959ECB458107				156				57											167	63	126	78	0	N	N			0	0	2	2013	112	10.2	54		156	57	95.75	0	47	0
4348F43887A9324870C2B85EB9AAFFF114B8BD50F3E7870AA33D43EAB808BA969C9DC1336EE51E54F1F5679E36793C7A			127	137	72	84	51	48											170	63	145	86	88	N	N	2	0	1	1	2	0	94	5.6	49	78	133	52	98.12	0	84	1
435DB4F19DD13A283583E8E41CDA92F98FF7E7E605402ECFFF82EA15C61E4D1E640C73E41B95DBCC0487AE46E5543B1D	1	1	187	186		108	47	87		158									170	61	112	72	74	N	N	1	0	0	0	2	2007	200	6.1	230	145	147	88	80.47	1	62	1
4379ED0D1FE18522B003D7D8FDDB22D8E7B1C66A0D0455EC068022B718EC1EE057798B6A52EBB7A3B674A65DC61E7F98	1		179	150	123	88	53	53											158	68	131	72	0	N	N	1	0	0	0	2	2012	102	5.5	119	138	185	54	92.34	0	56	0
437AC76AF6A7EE1BFD9A21997994FBA14F15E7533A3D3C97102E10B39599873D208C5E8D3F03075C0C4FE599E9497D8C	1		244	177	150	114	56	57		126	1	1							166	83	155	85	104	N	N	3	0	0	1	2	1991	127	7.5	105	91	168	59	51.57	1	83	1
43D034413F2DAB360163CAD2028BBBFC65945B4E55DBD714572C279FBCB85814895C3718D63477194E57B7246F4E5F08	1		194	121	123	67	41	36				1							172	80	130	80	0	N	N	2	0	0	0	2	2008								0	64	1
43D6BADB02EA9B92AF356C738A34947DD91C4097B482FFC54B4DBF19B5AE01EAB518F5D2C26B496567EE6A288A0FD8EA	1		267	229		142	34	33				1	1						160	65	133	82	95	N	N	2	1	0	0	2	2000	191	8.9		123				1	59	0
43F78F4FA81BA81AFCD57034FE8BF5852276A60B4329998E61595BC4A0E76B3CAEED164200FA1C71DCD03E6342D5E89E	1		221	167		83	62	65		143									162	60	130	92	94	Y	Y	1	0	0	0	2	2007	113	6.2	101	71	149	67	103.77	1	63	1
43F7FB1BA6754C3B34DDD26BFB10A358C656B1CB7C474529DCF1ED67ED0B7E860DFC8F12D84EA010CB3A755170B200B2	1		139	158	75	89	61	56	80	109									170	70	110	60	0	N	N	2		0	0	2	0	113	6.3	80	66	139	61	73.6	1	57	1
4405A0D7A0432850844D55A7091DEBD4AE3783BBE6FED31D160C9DC1FEEE5655428E450AFA9C9963A59718AEA6253A33	1		189	141	135	84	55	50		61	1	1							173	79	123	61	0	N	N	0	2	0	0	2	1996	115	7.7	70	71	131	49	50.95	1	88	1
441494F47325B244D47399D178B0C50AA75A8B3D231560D7B5BBC489B45FCB3AF395D366C3D6B7AE500A174BC5CA297A	1		213	128		79	38	48		62	1	1							173	69	113	68	0	N	N	2	0	0	0	2	2001								1	72	1
445134D24F48977ED2AE110EED102AC4C30A3090B0DA231C40E1E53A741BAB4D87E204B64670175CF0EFEC8C6F494EE1	1		184	150	102	83	74	47			1	1							159	64	140	79	0	N	N	2	0	0	0	2	1996	133	6.8	72	106	192	79	57.29	0	77	0
446220E9302779C464F7EA045F425539C84B920EDD4C26D55819935B4BAF7E340B134817F88C8894582330ABDFFA92FA	1		205	184		126	57	54											170	93	123	98	110	N	N	2	0	0	0	2	2005	138	7.5	50	92	152	57	93.12	1	56	1
44AF64E291E2301452B7E54D4921390FD931A87813699D42481E14BB46A308C50F69568B7724E824ACFD4F97880BF568	1	1	208	144		37	38	38											178	72	132	64	0	Y	N	1	1	0	0	2	1999	137	8.4	228	31	96	33	72.82	1	59	1
44CC6F270824AC5A02C6493AA8339FAFCA0053D59953CB4E89B0CFF764AAD25E91BCBD471835F475059A39543C12AA99	1		204	142	137	94	51	43	237	166									152	46	133	78	74	N	N	2	0	0	0	2	2012	115	6.6	227		140	41		1	61	0
44CEFDF47316F292C86AC6F90F53238D02680CCFC93E64BC714B4DC09C2960CF475954A31ED0ED4B79F2ADF3D361E165	1			151		84		46		136									152	162	157	86	0	N	N	1	2	0	0	2	1995	195	6.8	154		137	43	37.16	1	64	0
44EE6886D339C9002329DAA338B2565C53A154C217B3BE607A2431758D9F3BD3A800925CBC53657D52D86782CC4CA680	1		154	165		93	42	42		222	1	1				1			168	66	120	70	0	N	N	0	2	1	1	2	1989	143	7.2	231	113	182	43	38.49	1	84	1
44FCCA812CEBF3F21F761FEF1E6F7A1DD8526D4246D22C1599AAF7435CDEA4A345A1CAD036C0138F13E10189AB054EB9	1		204	185	136	107	56	51											158	77	113	73	108	N	N	3	0	0	0	2	2009	216	9.4	178		221	52		0	64	0
4502B99BE2A983EAD45157011B2D54D99FBF95DA9161A0F840ED94A04444A534AD800D3F1F07F4402BD477AC933E90A1	1		221	157	168	88	45	46	250	174									161	60	113	78	0	N	N	2	0	0	0	2	1996	132	7.2	196	77	144	44	91.49	1	61	1
451B5A5283FE983908C6F341B625B6E3AD9B01A050523E829DD4DAEBFA0DFB4CE8F51CD82CA6B19C13EACB2F0DF9E46D	1		218	190		107	60	65	78	94									154	53	130	80	0	N	N	3	1	0	0	2	1999	138	8	88	82	181	74	105.35	1	69	0
451B94E9DDAD88257C905278FA987F410C7840FCB7C679F4C3BDA2C1E8D60076568307F0F20D0B369110C37EF7A53638	1		179	175	108	100	76	60											161	57	108	66	71	N	N	0	2	0	0	1	2009	141	5.8	35	87	167	83	122.34	0	28	1
45220A025F275049ABC76507A4D858D899FF6EAE613A21D7A79B5E765D6EE851DDFCA98F3C1CAC3AA0FD2563A49E061E				130		84		36											150	44	120	78	0	N	N	1		0	0	2	2013	168	6.6	152	79	138	35	56.7	0	80	0
454E98A2C03A6077E832EBB2AB72DA69394D339E234B557181CE77FACE898A53000F1EDEB1CF5A80265EE7FF44191A0D	1		192	149	137	97	52	44											167	71	130	80	0	N	N	1		0	0	2	2013	156	10.2	96	137	192	52	101.58	0	70	1
456B10F3704F38088C29E5DAD4C42CBFAEB4121733E8F315C4D9894593689A86FC53DFA0B46B5AD243CDC65D64CEC7BC	1		209	149	146	106	41	34		72									163	81	126	78	0	N	N	0	2	1	1	2	2000	90	6.8	67	120	162	34	70.97	1	67	1
456B89A4687DE40CFD0C0E7FB78A0AAC66E8E7B99AD3E09941B7788305E546A1B9A9BE943B5ECB31D9DB5448777B7804	1		157	157	84	77	63	76											155	54	108	57	78	N	N	2	0	0	0	2	1987	133	6.6	87	76	142	59	65.79	0	70	0
458742F07F43F54B16A62958E0DF05168C6F38024FBCC02CEDCB140E59B0A816080021E3EBE41900879EF2F6B9413DAB	1	1	186	139		85	34	36											166	77	142	90	0	N	N	3	0	0	0	2	2003	94	6.1	124	71	125	39	78.98	1	68	1
458C23272083820D3527B670FDABA9A98D95FC7666762BDCB9F67D4FB06E4D34D34B024B9A5B3963DB4E0CAFA60B24BC	1		269	185	176	115	71	75		80		1							171	69	130	57	0	N	N	0	2	0	1	2	1993	178	7.8	75	103	186	72	91.8	1	59	1
45946BD7105DB5E4BEE7A399B0CB8B502510C07955064BB4553F3DBDCD83C2C6CDBF439E010947F8EFE038EF8CE97063			157	179	102	104	39	34											170	74	120	82	0	N	N	3	0	1	1	2	1981	129	7.8						0	65	1
4596FA6C72F282B30EB14A72A6AEC38D3E37A0F660E39A89A1BA21D218ADDA154AE5CE40B3F02D6A027701AE06992F85	1		294	143	213	76	40	52	337	80									168	65	120	70	0	N	N	1	0	0	0	2	2012	107	5.6	66	65	126	53	82.76	1	54	1
45A02AA5B1C9F99A30BA7401E9AF34C0D667D209D447111A6B644C956EB632BD92548FFFA3AFCE9759C974C99F55D535	1		189	158		90	45	43		203									168	93	130	77	0	N	N	2	0	0	0	2	2003	135	6.6	156	89	148	41	50.4	1	62	1
45D0D96605F49C5EF270514E5FFFEAB7027AC09351ABE4869625E2A0E5429CF0474AA3588EC71F1EFA5FE423D70E23A1	1		231	186	147	117	38	35	364	378									159	59	140	90	100	N	N	3	0	0	0	2	2003	164	9.6	317	107	199	47		0	61	0
45EDD841E85CADBE93117536C04D85762B79FF12EF9AF953274C85255408C97650A8EFEA12871F59C5CE7527834A1691	1		175	192		127	56	53			1	1	1			1	1		158	62	118	48	0	N	N	1	2	1	1	2	1979	195	10.6	60	130	133	51	61.31	1	84	1
45EFA7AF6AC26D9B7CA5699685C1020C707F1687F3083873DC4C5C329E612D2FEDEC6C9B76A1B99E810AAAC435858A0B	1		197	171	117	101	50	45		184									165	67	118	75	0	N	N	3	0	0	0	2	0	161	7.6	173	76	152	45	75.81	1	68	0
45F6F7CAF94ADB0E8782FAA579D72813D672EFD5A612F455365E1AA3A83FC2AD805D3BF115B046DDBBDBB02A88854B64	1		221	178	149	95	66	76	55	79									158	67	130	80	0	N	N	2		0	0	2	2013	123	6.8	55	149	221	66	143.12	1	43	0
45FAD063FE3C4770090DF863A42CD0E0E52277D13B921194C52449840CEBE2945419845E91AE099DA126BE20C8BC9542	1		201	227	130	130	81	87	51	65									152	51	114	76	66	N	N	0	2	0	0	1	2002	131	8.9	67	105	209	93	124.76	1	31	0
4602A09265245DBD5D29AC8966953A440A78C59246BEC1067C470A735D6FCC383E8653DDFDB57A74B00835099A7741D2	1		182	140	124	87	39	38											0	0	0	0	0	N	N			0	0	2	2013	147	11.8	69	120	175	44	74.71	0	53	1
461E1584DC79BF669081BFC0EC06D261EB6F09B80F65B754512347B671C53378FB155A59902FE7DC3D16626351E9AE1F	1	1	170	182	111	111	43	37	198	339									173	77	140	100	94	N	N	4	0	0	0	2	2007	179	10	315	131				1	42	1
4628C2C031B269998D9006589752044B424ADD7350DA781665FB54C4ED76BA529FD0C7C6D2867439B94BF72C1C00ED9A	1	1		287	231	161		47		576									154	61	131	80	0	N	N	2	0	0	0	2	1988	67	7.6	532	94	220	42	47.07	1	72	0
46921A31D5E870EAD967E073277249D4934A64C4871B6651AFA62C532D76AD4E6DC45D65593CB280BE53B727F6854366	1		196	107	121	66	39	45	198	114									150	62	133	62	0	N	N	3	1	1	1	2	2001	89	6.8	184	121	181	38	37.01	0	74	1
469653553E7F47C30DB6C8C1E3D1ECFA74C688F185AB82A4DF238BB35AA9E16A4C3FB39C34C9CCC971E0930503858E4B			144	160	87	98	45	51			1	1	1						167	73	126	78	0	N	N	1	0	1	1	2	2003	134	6.7	171	104	169	50	67.95	0	83	1
46A03647F622A57032FD948E00697E52224382AC9FC54F3BA325D99E6EA2413D00E1D18A3DAD38181FFEA1BF596CAF8B			154	164	91	94	64	71											159	48	125	71	0	N	N	1	0	0	0	2	2001	111	6.6	40	99	168	73	101.28	0	72	1
46B70F848893730782D3A0992521164CD70CFC2C605117248DFEE456515DE1F962FC9F07B9D9FFE9CBC48F6C4C821126			147	144		80		58											156	67	142	78	0	N	N	2	1	0	0	2	0	124	7.5	65	80	144	58	105.98	0	68	0
46EF0ACFB364557F1BB91AA69B2708EA3B00477A3F33BEA90CC7782DC27C701630A8C4BECDB5068B08EFB411F64921EC	1		188	191			43	52			1	1	1			1			168	143	136	78	0	Y	N	2	0	0	0	2	2005								1	40	1
46EF0ACFB364557F1BB91AA69B2708EA3B00477A3F33BEA90CC7782DC27C701630A8C4BECDB5068B08EFB411F64921EC	1		188	191			43	52			1	1	1			1			168	138	136	78	0	Y	N	2	0	0	0	2	2005			187		157	41		1	40	1
46F8E749F4C5FF75B6107DA2CED7ADCBCB1C1C7520364A0E2F29D0C32AC58D5F92F6969A0D0A58909480649810416710	1		262	179		125	54	56											0	67	140	90	0	N	N	2	0	0	0	2	0	131	6.8	61	116	171	54	51.44	1	84	1
4718BBB28D30EF0D946768FD7638E29D0A085CC7D267C123C2ECD59AC700DBC574F1FAC08A121C15B36A1300C40227DA	1			138		82		36				1	1						168	69	126	78	0	N	N	1	2	1	0	2	2004	84	5.8	93	71	127	38	105.16	1	59	1
4756C330757DBD51025648A7DAA5D9A6EB863626EB4A4841613EB6E2A26D3AE0741748E7E8519C4DBC192AC4F6258194	1			165		88		62		143									167	85	120	70	90	N	N	3	0	0	0	2	2005	110	6.7	157	104	186	73	105.35	1	70	0
4771C3340771B6D76AF90C564FD393241D977ECABD7094C5E014E0833E8FD8D19A8F18C76C1BFBE4D0104F0A17BC8426	1		158	130	106	69	46	31	118	127					1				150	56	120	66	0	N	N	1	1	0	0	2	2012				96				1	58	0
4777F715D676B97885862716C1F6DC43B6D27B3B8EABAE803856D70E0CEB6AA6F9B6B6A7B73DB696575660A6D94D52FA			154	177	99	101	36	37			1	1							158	67	132	80	0	N	N	2	0	0	0	2	2009	142	7.4	244	101	164	33	76.04	0	67	0
477F937BE9F3D9A526634BED74416749A6984F8C6225E4D102FB512EF8F25EFAB20E3A945187DA24D702237E92A22879	1		234	168		108	51	44	415	258									160	84	126	78	0	N	N	1	0	0	0	2	2012	166	7.8	403	96	183	48	84.87	1	40	0
479C366A938B29F481BA4323B462E5A191A5020B326131F88874270D769EF2C107EDCC0A0B0043CF4F28ED94657D377F	1	1	178	149		48	49	46											158	54	142	83	0	N	N	1	0	0	0	2	2009	114	5.9	82	40	126	54	43.56	1	66	0
47B08EF4B88D08C2B5BAB1F193B4EC75B17A71C087E03374DC5C1884C7063950D6E82D6988C78B13A8CE6DEDA1D8B8D7		1	176	157		80	46	55		107		1							159	72	139	68	0	N	N	1	1	0	0	2	2007	116	7.5	57		154	63		0	62	0
47B1782165E9DCFDD4F97EEE6A90A9DB4D4E0990A4FDF2D3A2CC67BC96404E7C2B37113D81321846CB6E15E1637F2324	1		183	191	119	112	58	56											170	65	126	78	0	N	N	1		0	0	2	2009	105	5.8	74	115	176	58	94.55	0	52	1
4808618503FA339237562AE4EBF6B698DF4015467312CEA598F347A209909809D4D479E484B0BC6C8418AFE8221840A6	1		153	184	90	118	47	50		145									163	72	118	79	0	N	N	3	0	0	0	2	2001	168	8.6	109	126	188	57	93.76	1	51	0
483F742BD100452932B43C30609260CAE5C83A331D3C3CE8D0FE9D8CA1DF12E6E06382B62A34E701630E0CAD3EF334C0	1		192	157		71	79	73											148	52	136	0	0	N	N	2		0	0	2	2009	137	7	90	80	165	71	87.43	1	75	1
4848909DA7D2BC936D16A5BD7BB6D0E014C1F562C182E2D50AEFF1407FCE4220F9789454F78894C7F1B2CB1C8F385496				182		108		68										1	172	71	121	77	0	Y	N	2	1	1	1	2	2002	74	10.4	101	108	182	68	67.06	0	54	1
48583E78B75C9E22FB7DE0D8A5C3C2A92322519A9192BE87A45918E464B0F27732B4DAAAAA9CD72F12F4366BA58FEBE1	1		248	165		101	48	50		117									155	69	132	78	0	N	N	4	0	1	1	2	1996	139	8.1	150	119	166	55	92	1	56	0
48688D972713421CAC28615F7ECC771191C3A20F76D6D2BF71DD826743D72DCE60834ACA83DD54B39152EDDC5C178D2A	1		229	170	153	103	62	63	79	67									160	64	126	78	0	Y	N	1	0	0	0	2	2012	99	6.5	59	82	151	62	95.33	1	48	0
48A4F048274804AF9C2E17C212EBFC5507B82CBDA764E1AB820EBB196BAB241F4ADE8A1DCE94361602925787B49C36F8	1	1	202	187		95	40	44		214									166	64	130	80	0	N	N	3	0	1	1	2	2002	186	9.5	160	68	138	48	91.18	1	61	1
48B7AD0F0E7205E5E361A30A33F8CC796026F8A82D1C7F28786E6CFC9E0FAA2B6CBAD5B2264FA39FB1F797F1DEDF9525	1		160		104		30												174	94	132	78	0	Y	N	3	0	1	1	2	2005	112	7.1	257	116	179	33	104.81	0	60	1
48E48BE449CDED3E4C923F4EFAC547CE447305F3996E098F0446B12C287BDED5C02A918FB9E9361FC528C244EFCA4732	1		169	172	106	100	45	47											169	66	132	75	0	N	N	2	0	0	0	2	2000	123	6.5	201	89	146	39	89.46	0	68	1
48E50CDA8698764AB7E27A0DB2A4DCD86E0A70F1EC77B3D91188747E2FE55CD8BF2ECAAC2B4C456D7784776CEFE28CB0	1		181	128	121	79	33	40	192	97									170	66	170	64	88	Y	N	2	1	1	1	2	2007	106	6.3	135	115	168	39	54.76	0	62	1
48FAE9FE73B7752CA04D050EAD82D2E2EED113764E808853E0FA1CE4A639A8E56CB4EE62BE971A9588C69DE6B46364D4	1	1	221	157		101	38	42		104									163	71	130	86	94	Y	N	3	0	0	0	2	2008	118	6.5	105	109	169	48	70.97	1	67	1
4909F964599D1732A613AE4B6DDA988BF3F41F88389B8C195B6B2FB45C6444E0DC9C42C0A1EB67143E7B637D08CF6BD4	1		252	145	184	83	39	45	226	78									170	73	136	69	0	N	N		1	1	1	2	0	95	7.1	81	81	126	40	49.18	1	70	1
491B30A9287B31A114884DF81DD7A40D8ADE5E0FEE029B62CA5FC5105BACFF1F397B0AF9456984E59D1FE24282BE1736	1		165	106	122	60	36	37	185	106									173	89	142	88	0	N	N	1	0	0	0	2	2012	156	5.9	127	65	117	38	103.44	1	64	1
493EECA5C848A67751FB339D89115AEA7913559C8C820D93B0DA25A9AAFD59952B0886843CDA9F5FA2D4391BFA91A0EB	1		204	170	126	104	60	55		82									168	75	149	72	0	N	N	2	0	0	0	2	1996	116	5.9	74	102	158	48	67.46	0	86	1
494E3AF33D28DF5EE77121181CB07F05D73B1A485EC1187A12E922A9AAF32652BADC4B3276F15C7DC0490B9E0509EF4D				172		93		60											170	81	123	74	0	Y	N	1	1	0	0	2	2013	166	10.2	90	99	160	53	121.47	0	30	1
495865E90ED21EC74978FF0F440B61E0B9A1FD425DF31640016D0B6DB533A6AC61E6EDE87F2F3C4B793F76DD8D91DC02	1		231	173	159	99	53	55											164	63	113	69	0	N	N			0	0	2	2012	92	5.6	150	159	219	51	91.35	0	58	0
495F075204BF996F5C8CFA929CAC14C06005D3D3D2A4078B08C01CED4954E396A0E6CF2859DBE740235022F334F444B9	1		230	179	179	116	62	68		144									155	68	128	85	0	N	N	1	1	0	0	2	1996			104		165	62		1	61	0
498CC0FC54867C7B19E1C5242C4E4B64C41A16F65B7392603707532F5C2A6039A78DB9149284F9EA6954E5533F349A7D	1		190	139	138	81	52	47	109	183									165	63	126	70	0	N	Y	2	0	0	0	2	1999	95	5.5	109	138	190	52	60.69	1	57	1
49ACD57EAA7F5C8E46ED9827B86EC3F5964C5CF4D693FF0B2D8ED2ABA089E43FF2958A3CB135B4B8CFEDAE38921B3052	1		185	128	121	70	48	53		111									156	65	136	78	0	N	N	1	2	1	1	2	1989	90	5.8	83	52	115	52	73.93	1	77	0
49CA2D53E3F3DA74D09D1299B1F5F3A899E1FEB6DBDF705E925F3C118A162A67720304F85CB0679B52882103367DBA35			167	178	90	104	65	63											157	50	122	78	0	N	N	3	0	0	0	2	2001	173	8	102	124	198	65	113.41	0	49	0
49CDA261414113871CA0D441FD9CEA1C956C92C609DCDBC56DEF9CEEA19D0793997FFC6F8B1084FE2CDAACF528E792A6	1		145	132	88	70	35	37	222	202	1	1	1						166	62	137	59	0	N	N	2		1	1	2	2002	258	10.9	214	74	149	39	80.47	1	63	1
49E09270176BFF3FA6E54CA04810FF85919269B44B60D5951FA4D0CA6954968C01120923910E6E9CE1A4924029A8C751	1		254	173	184	93	60	66		107									152	68	136	89	0	N	N	4	0	0	0	2	1998	100	6.8	128	131	147	65	65.6	1	71	0
49F9B21378982685C8BA14D27F6808C46D324786B1B7B644F7A3651D0F32CEE572C3AE9CE4CF84D5D309DC605F61B978	1			145		85		46		133		1	1			1			0	90	136	77	102	N	N	0	2	1	1	2	2003								1	59	1
4A370EEB85D218190400C82CAF727A83D1B7E2526E5A5D16ED69FDBAA03DF59C6A2F9429DAC613AE509067ECA286CB78	1		197	162	132	97	47	48	202	192									175	86	126	78	0	N	Y	2	1	0	0	2	2009	138	7.8	247	132	193	44	95.72	1	49	1
4A3A8171CD267EFBABB32B9A90FC7326D3A6DDEFF0F3F31B7EF4BFB6FB3F1357E15C17916CC5E8C7A545815F45F23956	1		195	124		73	42	44		163									157	66	124	67	90	N	N	1	0	0	0	2	2007	120	6.4	186	74	138	44	79.71	1	65	1
4A4BBB0E141CFC9BCDE4365C361B1FD3469211742B2D7DE73141C82050FFB287F2C19DD1907BF95D3F4FE0CC5F3389BF	1		230	134	170	77	46	34		218	1	1							160	80	130	80	0	N	N	2	0	0	0	2	2009	100	4.9	181	76	134	36	51.19	1	78	0
4A4EE61077B0552E937B84B992AE7A685F7F27AC958A95FEC196DA55680817BEB8949FDA508106227717827360AADA58	1	1	159	176		122	40	37	160	193									165	64	150	84	0	N	N	2		0	0	2	2009	129	7.7	133	128	182	40	115.92	1	78	1
4A5B3928AAFDA53C5846CF064889F4C565245A850E8C9378A4C0484A10C54C5625072233D62A422F675B2E61470CBFEB	1		299	150	210	103	45	43	527	86									172	88	197	121	0	N	Y	1	0	1	1	2	2001	273	13	527	210	299	45	44.2	1	42	1
4A6984976CE951995977B831F5B96E02932258E273AC8BB9E9136834C8B39230B7C9B74C7DE350E2EFC9114DC0C5E9BE	1		143	115	80	65	49	47											175	93	130	80	90	N	Y	3	0	1	0	2	2005	106	5.8	70	76	134	50	72.09	0	62	1
4AD6CA964EC4B7A0CB68A2EDCC235D6A942AF908E14EF567998F24B73E85C9728F033A2F34B108708BD493EA32011C2A	1		182	135		78	46	40	145	152									163	60	125	70	0	N	N	2	1	0	0	2	2000	194	10	152	78	135	40	70.54	1	69	1
4ADFDB5E16131A6995880CEB78736BC132B74CA372A05E693CAFFED0AE693A1642B97E81D7FA8EF74D91C9F119F017A2		1	142	150	73	97	39	44	237	136									153	65	140	80	0	N	N	2	0	0	0	2	2004	161	7	121	96	159	45	87.18	1	74	0
4AED6646A502FD04B3DA4FF534C47A53EF03755D5229D5E7F4183A392CA52C364637858C73E931350CB0D8A23B42BA73	1		182	156	128	84	46	59	111	77									158	64	145	81	87	N	N	2	0	0	0	2	0	133	7.6	146	136	193	48	71.86	0	63	1
4B01C38C50D1D342BD5E399977E636EDD46C06C00F2372054AC1BDD425B2ECB224FC9129FB462DEB6F46FCD4BAA19165	1		171	150	131	93	42	51	101	114									147	47	126	78	0	N	N	1		0	0	2	2001	133	6.7	79	106	167	57	104.15	1	74	0
4B2106BE2659F31A183E18F44FDECE3961A5801DF309262870585BAD71BBD7D66FDEC7CAD490C15DB3CBE4DCB0AB5A1C	1		182	101	125	49	47	44	70	57									150	58	139	74	0	N	N	1	1	0	0	2	1982	98	6.9	55	53	111	49	41.68	1	82	0
4B228DCD18C31DE464DB15C8F2ED8FB42682F79D5A0F09DD30678018FC81CD1DAB5F29693DB8936DBC49FD92317BFD9B	1		215	165	148	96	60	69	75	120									164	78	132	0	0	N	N	4		0	0	2	2013	94	6.5	45	148	209	60	83.73	1	51	1
4B3B35808854F6864694B85F5C6F7C9B4B8F8670DFFE959F131D54DA26FD8108F24C6AC3687C2B541F1378A661E1ACFA	1	1	212	132		77	50	39											158	70	127	78	83	Y	N	2	2	0	0	2	1994	169	7.2						1	58	1
4B4FEEE95CB608F159297339758D596D0DD3F45AEC1DE178699D472217B1F64CC2C4E7B76DD4F99BE26626773D4A29AB	1		193	151	125	91	39	38		211									163	66	110	72	89	N	N	2	0	0	0	2	2002	150	6.9	208		132	37	93.12	1	55	1
4B580CD48AC12DD521A546AD1BE4F7DACDD40B5164256E66B48B3D91249EABCB7544138C87A2F0CA908157CB40C64EEE			166	167	118	106	44	42											173	101	130	80	0	N	N	3	0	0	0	2	2009	164	9	266	84	178	42	124.2	0	26	1
4B629D8AE0A74AEAA65C2D48BC324C1533083E015D1F19367251BC7F876B2DE9FFCABD39E958CD75C3923C73A3996855				175		92		43			1	1							161	58	126	78	0	N	N	1	0	1	1	2	1991	83	6.5	390	104	174		57.61	0	75	0
4B6A0CA69053A4E71B43E3FF1D24F70B8E037E06A2068614AA491E843C89FCF45FBB0D6D84E7EAF352D0A5E29FC9D64B	1	1	199	187	115	95	37	44		126									154	56	126	90	0	N	N	3	0	0	0	2	2005	175	8.8	103	112	175	50	82.15	1	57	1
4B862EBA773C4D73752913F7413931E5A79F7157BEC5F17B8FDFAB5BF63CCBCB486E5AC141ED595F3CEF056F333EF49B	1			169		105		56		79									151	59	137	82	0	N	N	3	0	0	0	2	1991	156	6.7	81	108	168		88.45	1	68	0
4BC3CCA86B9B5916A8F094049B2F40C776D3311D8A24C61A069F2C65C5C7E7121A156EE6DA796BE9A66EB34F24C861D6	1		180	112	111	51	53	55											168	60	130	80	0	N	N	2		0	0	2	2010		6.3					108.32	0	52	1
4BC951BA11E7AA2ECA832DF2407AD780A68983EBCA421E659CA08FCB9E74EFA72D14C6909135C009D1184719F8C4D3A5	1		182	128	97	63	61	61		36	1	1							168	77	142	72	0	N	N	1	0	0	0	2	2008	104	7.3	36	63	131	60	144.17	1	64	1
4BCD7DEDF306D7FAAE20D6578730AEB8C63F1C0C35A664006E5579498B26D95F26121D88DD8877869EA1016472A07AE5	1		201	162	141	101	41	46	123	141									156	59	131	83	0	N	N	2		0	0	2	2013	238	9.3	123	141	201	41	77.5	1	61	0
4BFCA230328F07290B0828594E849380C760B30B0FBF2D76DD03385EC0DE5CD2F149550E0BE6BB2FD12EA84615B8D506	1	1		210		133		37		430									171	70	108	78	0	N	N	2	0	0	0	2	2004	123	7.2	367	116	206	38	41.54	1	58	1
4BFCF106270B645759BDDECD34A639448F7BDED210B6E4DB1308A9D670B16C2877DF1EF56E3B78FAB0CEBF092E48F018	1		194	118	164	58	46	47		135									147	69	116	74	0	N	N	3	0	0	0	2	2005	107	6.7	78		121	50		1	49	0
4C3564F7EFE810A4EB54BE1E778B8811C0684BE20425249139D1D2B8FB35FCDD96F0B05B70433377288AD0B22391AC66	1		176	144	112	86	47	46	104	99									160	68	133	64	0	N	N	2	0	0	0	2	1991	172	6.7	108	112	169	44	70.75	1	69	1
4C67A8666180BCC4F71BFBC412918C31F12A912161D11F7F9A3567CAFFBFB59889FC7CFADA3EC7971D3583B1C2F291FC				148		80		48			1	1							167	74	126	78	0	N	N	1	0	0	0	2	3013	125	7.7	144	80	145	44	141.57	0	70	1
4C845FCBAF0A22C08960D19DB3690A619E571AB078DF506D213C7AED2F462572C479CCB3FF63EDD17345CB90ABAB1891	1		197	156	89	101	44	46											155	58	138	72	92	N	N	3	0	1	1	2	2001	57	7.1	42	59	112	47	39.4	0	74	1
4C84FBC4894832BAA17B8834D9F5087A2F371B7B3FA7C44AF793BE252FA930CB6CECBF43948217B0D84460FC84E84BA8	1		230	173	152	96	60	62		144									168	72	126	78	0	N	N	2	0	0	0	2	2008	159	6.6	98	93	171	61	80.06	1	52	0
4CAE2CB39A9AEA390314925BF9AD360EA4661F91176D394EA1C29E0B34B0528D1C88AC3FC7C96A637E2DECE68BD1F26D	1		193	154	135	72	48	49	96	103									160	57	140	80	0	N	N	3	0	0	0	2	2002	111	6.7	88	151	128	46	68.11	1	59	0
4CB84F5FC8F77C7BD0A6867D322E636AB049611F1C6CB736B29EA67A8E14F896F9037F4135BCA0BED1846EDABE39D194	1		170	168		99	57	58			1	1							160	64	140	70	93	N	N	4	0	0	0	2	1998	300	10.2	123	77	152	63	52.19	1	70	0
4CB84F5FC8F77C7BD0A6867D322E636AB049611F1C6CB736B29EA67A8E14F896F9037F4135BCA0BED1846EDABE39D194	1		170	168		99	57	58			1	1							160	64	140	70	93	N	N	4	0	0	0	2	1998	73	8	138	70	136	50	47.2	1	70	0
4CB96BB4A304AB0E1D8AA35E55F358063439982187542D06AEAD50E7197D4349B958BDC3E4C558C0B45442F78CAD89DC	1		211	205	133	141	46	44		225									165	82	122	66	0	N	N	2	0	0	0	2	2004	160	7.3	203	116	185	44	61.14	1	54	1
4CF37AA37508816BC41499A37E6E5638C8991BEC9E600C94B5A3F953DAA799052A6C8764B8E1647D24D50F01A645D026	1		211	192		134	72	64		93									145	43	106	59	0	N	N	4	0	0	0		1981	123	6.2	53	77	153	72	38.86	1	76	0
4D0E633ACDA8A21B0B8A869E7B326F51E5A872755F1ABACC8F725A56A6F1A7D0669E1F49F4F43A246BD26103D235A31D	1		144	156	100	67	60	67			1	1							167	54	130	80	0	Y	N	2		0	0	2	2012	120	7.1	43	44	118	69	141.57	0	71	1
4D26823A980C93EBEF949588B21C3709D0ECFF9ABE241DB38972973BABD7D9973D23635A2334FE3846C8FDABEB99C4A3	1		159	126	91	63	49	53											162	60	130	80	0	N	N	3	0	1	1	2	2005	161	8.5	153	103	163	48	91.49	0	60	1
4D3CCB86119B006539249D8DE95252422780D9E782D0075A3B14C3197556DE368C609FFB08B521AD1A8DE5368E56B30B	1	1	367	180		112	56	40	1843	200									172	80	134	80	0	Y	N	2	0	0	0	2	2011								1	57	1
4D506E1207B9D23C7280798BDD39011E1418B07151A7ACB74E1FEF0B53A74D2E2780D958F736348B803C3564A419AC94	1		253	217	156	115	72	68											150	55	103	57	0	N	N	0	0	1	1	2	2012								0	68	0
4D59A3AACC6C2B0C8C440053C072A3276B0A02560C9046177A398B89566C8A0135BBF871E825254FC6FDAE5094B48DEB	1		183	200	146	117	55	70	100	73									172	62	126	78	0	N	N	1	0	0	0	2	2011	118	6.5	127	137	208	58	65.87	1	60	1
4D6BAF1983CF2CA767427AAA30D4BB8E05C18FDB76008837F67E3DF9673C5507B4C6723F682EDF9554B5053EF134EB28	1		195	189	122	98	55	61		130									156	65	142	74	88	N	N	3	0	0	0	2	2001	132	6.3	156	109	177	52	78.03	1	60	0
4D81DA6094EE0B4DEC601D785DEA318D1A261D81D9B53E5EC85B64CEF67E06D55A5B70878C837914EF8261FA02B32FC7	1		225	195	179	129	42	43	109	109									162	75	126	78	0	N	N	2		0	0	2	2013	130	8.4	85	73	128	49	93.03	1	53	0
4DB438100B12202C3310577388A1CEF5498635E037470548DB5C49D8AFC1E1D2FADE4F1336742AA30300CDC848FA8E5A		1	168	134	88	58	41	34		295									170	103	142	81	100	N	N	2	0	0	0	2	2005	237	9.9	244	59	135	35	68.4	1	50	1
4E0836F3C83BF6EA35441F137EF358BF71084DEB1C43D4113F81EC470D1C1F4414CE16B297373B88EA7F25ABE385B966	1		248				55		210										161	68	143	79	0	N	N	2	0	0	0	2	2012								1	73	1
4E0B87D726714FF40B42B09A924D33E5FACB9FFECF9025DF4951130DCFC5BB6612BB834C59593F9E7516ADDB0421249E	1		185	147	118	94	41	43	169	154									180	114	130	80	114	N	N	0	0	0	0	2	2012	114	5.8	174	140	201	45	109.66	1	48	1
4E14BA5955D8AA6F9DD732A97B820CB7433300635E9834B15185D6FAF13485CDB561A96346193707356573AD173458F4	1		276	167	172	96	46	51			1	1							150	56	139	78	0	N	N	2	0	0	0	2	0	233	6.9	217	83	173	58	56.7	1	80	0
4E1B6F90F1985B99567B2050CD4EAE8B277123CA0F563F9EF2323EA9688705E21E0E85318036D86C07A39F0E1FEC37FE	1		213	189	150	108	66	60	130	95									152	53	128	78	0	N	N	1	0	0	0	2	2008	132	6.4	134		206		104.74	0	71	0
4E2666CE410D5405DEFCB0ADCE52404C1ED5258FB822A8D495A63B49188C1847CF75E8B0BBAA1A68A8FC7D7080E9F9EA	1		224	166	138	76	35	35	339	242		1	1						169	69	133	77	91	Y	N	3	0	0	0	2	2006	176	10.7					90.29	1	64	1
4E3DE6E391187FF03E3F99CC0D8A795BF2E8872CA6B9B62B0C21A45BFA8729A74E3007DE84A08CC465FA59190945A0EC	1	1	194	180		97	34	31											170	90	118	69	99	N	N	2	0	0	0	2	2004	158	6.6	412	104	204	28	53.73	1	67	1
4E625F1BAC3BFFB1866874AA381BF0D59F26825210D81A7D24760DDCCBFCE4E15EA93C392936FF26F757C6219E58DC3E	1		158	121	103	62	53	48			1	1			1				168	67	130	80	86	N	N	2	0	0	0	2	1991	164	7.5	191	115	181	49	45.92	0	68	1
4E8BE11AE23376A1337077A5F91D29A9252C76FA975DA6E2CC352632DA238A026A7DB84E0453D6946BC2F1619664F5CA	1		173	144	151	86	45	49	160	101									161	59	156	85	82	N	N	3	0	1	1	2	1996	106	7.5	117	91	148	42	61.61	1	83	1
4EB6ACBB5F551BB59EDC033A281537457160908E406F73B341E84A04C3FFDA46427B9B497D4D9AD5339E6BBF49B0CCC7	1		142	132	82	59	27	25											175	77	108	74	0	N	N	1	2	0	0	2	2008	99	5.7	152	84	132	27	12.77	0	51	1
4EB76CECC308F7B61A703D29079D3C20A67578327B25DB3A11F56065611FA3DA6E996501B6CC5DB2AB97E17D246E9649	1		180	179	110	108	69	62			1	1							150	48	173	79	0	N	N	1	0	0	0	2	1993	121						127.5	0	77	0
4EF8884F62AFEDD52C8469218ECFBEE35910E212F4F1BB5BB82133A025E461418872433C50043813441EA9E9A3D48AC5	1		186	154		88	55	58		87									168	70	120	80	0	N	N	0	2	0	0	2	2000	286	11.6	92	106	185	75	54.94	1	60	1
4EFA6E1E6FB591A3BCEB7E1307A150C36D1F8CE4299CFCE0DA649B10D47689DC479180068C97563917E7F2527DA68579	1		205	149	135	87	59	54	138	78									150	48	133	79	0	N	N	3	0	0	0	2	1999	157	8.8	81	94	137	55	59.33	1	65	0
4EFCD2776A0F4CB553E4D5C27844B9B1D13A8D5C05F18CBFA038ECF074796F99B5CD2BC08E79E315071DD056986D2015	1		225	209		165	51	56		147									172	74	140	86	0	N	N	3	0	0	0	2	0	129	6.1	67		200	65		1	65	1
4F01993E6C947D866857C52359588E834B2A4EB7BB3C40BB1653810DA1AC175EADB91569B4275E077E7E30589B09AF87			171	168	110	91	65	73											170	50	110	70	0	N	N	2	0	0	0	2	2011	70	8.5	28	82	144	71	141.71	0	29	1
4F18FE97379B20F765DFB25C1D07FA9ED4311A8F8E0F875CF1124BEC42CDD5F32E8B4D53392866FA5D174EC5A7D15C38	1		233	150		74	60	68		132		1							153	62	130	70	0	N	N	0	2	0	0	2	1996	259	9.2						1	70	0
4F2C72FB522DC142A8432BF7DC2C2437C3A686FEE1B17FED54E45546CEC72D243E80486492977E6E115CF5A3B280A9D7	1		229	167		112	45	47		133									165	64	110	69	90	N	N	2	0	0	0	2	2008	259	9.2	152	134	198	53	105.9	1	57	1
4F309C471C3462C8466861F3ACA553C664529E8AF6EE6B985A8E31892E554C90A2BC89033055106B39EDEE8A365F0FE4			140	140	76	75	43	47		84									153	89	120	75	0	N	N	3	0	0	0	2	1999	132	8.1	202	81	150	53	139.96	0	49	0
4F3E832DE8A9406D947684B31D3948A82E4C7AB4DF6E4082B2EDE07DAB881900BF8597D79DBE2287515FE62CEB3651B7	1		161	167	98	114	37	37											150	62	130	80	0	N	N	3	1	0	0	2	0	113	6.9	109	114	169	40	91.03	1	59	0
4F492FF14B60A5246077F467E8CB3B35FFAD0131DD463BB31F54843D7E6D1CEE4C6C6865BCE39BE63BF9C7F61CF1A480	1		196	138	114	76	69	71	63	69									165	68	130	80	0	N	N	5	0	1	1	2	2001	187	10	40	50	112	65	62.13	1	51	0
4F53811CA955171FA4C5E555114DD666B87814EEFF0C4F3AB4533D4CC8C7ADA86ECCCB573E6D6E6742FC2D33B3B94FC0		1	154	159		101	44	44											153	46	142	80	86	N	N	2	0	1	1	2	1997	149	7.9	101	98	154	49	85.79	1	80	0
4F64C07A4252C22B457932D33145A6A298E11AE6C1534400B8D2175F3635026740424906E0AB843699C9971E000B4DBC	1		220	150		89	51	51		108									156	62	125	90	0	N	N	2	0	0	0	2	2010	125	7.2		82				1	61	0
4F6F96ABA98D0E40DAE1ADCD05ED755C716B5BCE1B40C1C247D0D794F66EF22BB2B339BB586B2876D6E1F08BAC83414F	1	1	179	164		96	37	41		251									173	76	125	74	96	N	N			0	0	2	2005	116	6.6	233	110	144	38	107.89	1	52	1
4F7D8F6E8374EF1BC864CC083DAFE84303A6737F19D42495596162FAA6DBCFA9B5E269A1568D24DEE61BC8272C249917	1		219	201		123	57	62											152	51	130	39	0	N	N	2		0	0	2	2006	149	8.7	100	158	184	68	77	1	63	0
4F84D108C7B9D2BB7A6925E0AAB95A739D794B513C5802AB777D996DE1D7205949CEB2B0B0B38A219F478D3788BF8F7E			145	142	84	88	50	42											167	75	126	78	0	N	N	1	2	0	0	2	1996	142	6.1	147	104	158	40	104.81	0	60	1
4F926600AF315C5698EC9A22973208542E5EEDA84F6BB01A994F5FD94F1476CC0ED4710F11267AF225920A57A2A011F9	1		198	145	137	89	42	43											172	81	129	63	0	N	N	3	0	0	0	2	1999	207	9.3	90	66	113	35	71.86	1	64	1
4FA12CA5C0D2F81E94200793182EB83E6C60C1C08AE3E2D0A00C4F2CE2194C3E5B001E280B77D8F6563EAC63B19F0BB2			160	146	95	93	35	31											158	64	136	90	0	Y	N	4	0	0	0	2	2006	198	8.6	127	98	158	44	70.54	0	69	1
4FB41BA2B254D367594D591F0B28F472D8362A3FC7BF99DD321AF0CCEB162212CEBD859F4BD9D5DDB10BB073EE822C0C	1		146	129	96	100	36	37											158	60	115	64	92	Y	N	2	1	0	0	2	2010	231	11.7	112	98	141	34	63.44	0	71	1
4FB6C6EBF9E9F75D8538E3E0E0D6A4D13834C3B4CB78E4E42A33A3FA5DC8A48A19334318F47BE115E745AA2145FC3E0B	1		163	111	88	62	24	20	214	149	1	1	1				1		0	0	120	60	0	N	N		2	1	1	2	1991	203	7.1	143	81	124	24	39.29	1	75	1
4FBCD495E1AD5D955E5CB1D9D901EFC47D2B7F16E6F70F2EDA0D9D3A7A4ABD633D3E9DF4A800C40D88BDDC6957DF35E4	1		229	177	190	104	45	38	229	238									175	95	126	78	100	N	N	1	1	0	0	2	0	182	9.7	144	190	256	50	177.46	1	24	1
4FD51782CAEB7ED64E9224DCB1E5D0148512B1F11BF3DC64D4BB669A6ADBB862998CC1C8CA54010935AC9ECF65F36183	1		189	117	150	61	51	49	141	92									178	74	108	80	93	N	N	1	0	0	0	2	2012	126	6.5	144	58	122	48	124.44	1	55	1
4FE0C6DCE8D08184EA9DBA123FC114E4951138CD2372B91240052324179CCAF3A31175DD9664FA74300FE5A1FE55F9BD	1		220	160	154	100	43	42		166									149	47	130	80	0	N	N	3	0	0	0	2	1997	74	7.7	114	65	118	38	90.42	1	62	0
5018BE72A351B9613BD918539C143BEEC7096D787B63068958CB50503AC20767C68875B74D172B660CE4DFEF761CCD29	1	1		190		113		38											172	67	126	78	0	N	Y	1	0	0	0	2	2007	106	5.2	421	117	212	39	74.14	1	55	1
5018BE72A351B9613BD918539C143BEEC7096D787B63068958CB50503AC20767C68875B74D172B660CE4DFEF761CCD29	1	1		190		113		38											172	67	126	78	0	N	Y	1	0	0	0	2	2007	163	5.8	259	116	183	38	74.14	1	55	1
501F8D107E45F6A19E558D2B7E189EA4B5502017CA5D46B6B5B391B21FE42B2027547EA71C06743EBA2B181074DC2FC1	1			148		93		47		121									155	58	120	61	79	N	N	2	0	0	0	2	2009	121	6.3	141	98	160	49	67	1	65	0
5082E1063CC54D0E12CCEE9A50AABD72DBB51BA0FFBFF687507DE02B0A51CA1C0C458A666F0CD780584ABF8D5FE7FACB	1		250	187		123	48	49		227									160	83	130	80	0	N	N	1	1	0	0	2	2010	157	7.5	378	87	181	46	81.03	1	49	0
50886859D60399887B9B160478B2706C2E4D25ABE46A2516124B3CB83227813F014183531FE6E1FE35A2E11531260DBE			179	169	105	100	64	63											158	64	129	78	0	N	N	1	0	0	0	2	2006	130	6.1	86	98	169	64	83.4	0	53	1
50CC24EAC21624E061B55D911A859B7150FBDD919042616F98985B9D252B5B2BF69B88A6BD83700BC88CC3FE78C99B21			140	185	81	118	38	47											152	57	99	62	0	Y	N	2	0	0	0	2	1999	121	7.1	225	93	162	43	89.46	0	68	1
50E3EEEDB116E963377515A655218B76C5C4B97B9D61D4E2B9595946B29A5DC5D6B048097BB070776CC74101B4FA2531	1	1	179	148	38	78	25	30		347									167	68	132	78	0	N	N	2	0	0	0	2	2003	142	7.6	701	100	166	31	57.67	1	72	1
50E9F8CECEE892675F1148046E1021AC7367902ABD488C49BDFD388320D21111F626F5E8683824B7084240B39D56660A	1		196	151		98	25	44	249	95	1	1							177	80	154	72	96	N	N			1	1	2	2005	108		83	90				1	48	1
50EB80FC595733B2ADC861A7DCCADDC646AD95F662C74B3D958373E038D7F55A61629D466AC875ACA9AB737303257C7C	1		218	197	161	130	52	55	221	137									150	50	126	78	0	N	N	1	0	0	1	2	2006			117		176	55	55.87	0	86	0
5125898634C2F8821AAFB83B302541BAC86C4852D182255D4F4C991F076E2DF68B17D0C4C9E2574A63B281D61901C9D0	1			187		94		66		144									150	70	126	78	0	N	N	1		0	0	2	2009	140	7.5	134	145	214	60	33.77	1	71	0
514B43600AB60F3DAE7C767CAEBD4A0480438416931675C61BE0773BC86811DA0AF1BDD8B65D836578520404517B519B				168		95		47			1	1							162	62	142	67	0	N	N	1	0	0	0	2	1991	115	6.6	72		165		84.64	0	88	1
5150C1CBBEC743A4D8B600A02945136A43A8A09271C847978DD9FC9A1B04E6955F49BA7FE277AFDBED12906593BD4523	1		281	147		75	89	66		78									150	52	126	80	76	N	N	0	0	0	0	2	2009	98	5.8	57	83	141	61	89.26	1	66	0
5158CC6C020C6856B1FF267EEEDCEFFDB7A2DFD7DA845FBF28DE8EA14FAA4C730749D27B0A8CFB6F49FCDDFBE02EF818		1	146	148	86	101	30	36									1		177	74	125	78	0	N	N	2	0	0	0	2	2006	125	6	446	83	154	26	71.63	1	65	1
516279C2C297B14D6C7B0ED95447CCCCA9262D5684EA4E70F202E39142572277EA779FE8AE5DD0348F30B68E1E1507CD	1			167		100		34		177	1	1				1			168	88	140	89	0	Y	N	0	2	0	0	2	2001								1	60	1
51698469336F621275491015590C0A0327BD5AA864C4A2599062B94F5421D30AA26431A0FF28E17BAF915FE55ADC6848	1			240		175		56		70									180	85	126	78	95	N	N	2		0	0	2	2013	256	15	93	156	220	52	59.65	1	62	1
51737B00921C75982529CAFB345A4EAC84C4BEE0B341DD626953F0447313CD3152396933D888C3D5C24F8F408B320865	1	1	191	179		113	44	42		216									160	59	155	95	87	N	N	1	0	0	0	2	2005	122	6.5	170	104	147	41	87.42	1	72	0
518642AD9B05C50D90955BC4E9A438092C77CDA3789CDD171CB97B6101F930F3AA5E9D68E5F6861439B6BEF56AA52905	1	1		254		149		47		289									0	82	132	80	105	N	N	4	0	0	0	2	1999	179		300	138				1	65	1
518B605E3086AA965D21E353532F0F3774F71682EB85DC68E8A5B764F59EADC8A9F3FEB8A2298AD36FC72496765E6121	1		197	120		59	41	38				1			1				165	62	120	60	81	Y	N	2	0	1	1	2	1999	135	6.4	135	117	161	37	59.07	0	65	1
51B7670C978C86E726BD878998C5373C937987516CC04A23827F42F672857FAD50C8F82AB1507B684A5884A2F95951A9	1		202	170	146	97	62	61											170	68	156	83	0	N	N		2	0	0	2	1998	146	7.4	111	154	221	68	86.28	0	44	1
51FC60A67C0C83C8C321551E7B56A555EC94EAB15C1F4CFAB0C637A3799CD65472E98FF4A6A1955252DCABBBE41747FE	1		286	170		87	51	54		183									158	62	166	87	0	Y	N	3	0	0	0	2	2003	163	6.8	188	91	156	44	43.69	1	65	0
52189032ADA63967D88C65F7D37C24DF00717D6597C7384877D79B8D1854057FAE086FB0459D8DA024EF2F2155B49ECD	1		201	155	128	95	54	56		68									159	62	131	83	0	N	N	2	0	0	0	2	2004	130	7.2	52	91	139	55	80.74	1	61	1
524A276DC9455C72F85232C7BD7DA3AC12DAE6DE5D530E14589364139208764DECBCC2E5776D5B6D7857295ED3D80CB3	1		242	184	170	94	69	58	159	153									156	60	130	80	0	N	N	2	0	0	0	2	2008	167	7.4	133	124	195	57	111.58	1	53	0
525288B39FD2F1B39ED1F27B329E223AA1DA1AFBAE2FA78E7CC604D870742CA962937A25913B1CCB30EC6C8CC4A57C98		1	211	133		87	31	33		87									169	66	130	80	0	Y	N	2		0	0	2	1999	97	5.4	89		131	31	55.27	1	58	1
525CF330617D72A2923D323BD52F6B849488F9268887D0E723831E958BC86B3F5D3317203F640554837A3862F24B32F0			149	165	96	86	55	55											164	52	0	0	0	N	N	2	0	1	1	2	1996	173	7.4	57	105	173	63	101.87	0	69	1
527F6C96D8C1B2216AC8CF57CC5CA639F0DC6ACF7ED1C4B29FB420B89C557929D3011CCFB424195D9888EF551A316E7D	1		304	259		211	59	55		272									152	61	131	78	0	N	N	1	2	0	0	2	1991	242	10.2	642	188	346	60	69.35	1	54	0
528B7B2AB66B30A38076EA11B5C793EC2A877B1CC1113BCC03A8D48BE1D2C4347FA8C423BCB39478332FC390FA9449AF			162	166	106	107	56	47											170	64	126	78	0	N	N	4	0	1	0	2	1979	132	6.9	37	119	170	52	96.97	0	88	1
5292577BF9C36F8D3D1B61F830A49EE46E32D5DA56B8E7F8250F8BDF806273627258C3269D22E9BE8B9B90FA6BF515F2		1	205	168	104	93	51	52		136	1	1							160	69	118	71	0	N	N	3	0	0	0	2	1994			133		156	49	49.04	1	59	0
529ED1A0CF325443766191454FA80B6CD9AD42EAD2B456F0C893DEBB7F0A6A939B78740FB08EB2EC12525840C96DED67	1		216	161	157	99	43	47											155	60	135	75	0	N	N	3		0	0	2	2013	120	10.4	173	166	228	43	137.18	0	53	0
52A0E6B647DBB1BF6661437FB45270C10160BA21072D12622C6C2A796E9BCA2B0DDC8D8D8BE9D09FA548706D9DBCCC7F	1		202	171	123	94	42	47	196	127	1	1							166	75	126	78	96	N	N	3		0	0	2	2013	106	10.5	184	123	187	44	86.68	1	43	1
52A293A9E9FFADAF60BDB73FC4E2336C59E4D512DFD46961571645A6146553B4FCDD7C529A32317EB12A0B3CFE66C8D4			256	232	171	135	92	85											166	65	126	78	0	N	N	0	0	0	0	2	2004	137	7.1	68	144	243	93	81.29	0	60	1
52B444327B633E2EC325C8AF1BC9AA4FAAD2E34D42C7B435DC66CD84AD87E27D7B7E97356F1BF572C8C827963EE54F15	1		96	158	36	100	40	44				1	1			1			160	67	87	51	0	N	N	0	4	0	0	2	1998	144	7.4	75	67	117	41	70.14	1	71	1
52BA8BCB8E8D98F46E263BB43AE27E44A1EA152032526E6E06DD9EE144AE3784E92A93383B54C9222181446F9736FA19	1		211	166		105		46	248	154									0	0	0	0	0	N	N			0	1		0	140	8.1	149	71	129	42	43.77	1	61	1
52D9077EFF11AF4F07082CF93AB28FD425514257D640CE636C94B035EC0877842C32351867851036192F374378460A63	1		212	148		94	35	36	162	128									181	107	126	78	0	Y	N	1		0	0	2	2013	110	6.5	132	144	198	32	99.33	1	41	1
52E0F99D002012A2532F1FA802A71A0E383AC94E641656F0AB64C553B4999A803D4B5192D79A2B1AEFB22BC1A0ECCA7A		1	976	159		104	105	41		192	1	1							149	49	132	78	0	N	N	1	0	0	0	2	2010	114	6.4	130	98	133	42	76.75	1	65	0
52EAD8DF840510EB794F5A1802F4AB6ADD937D1E2119AA4166E76F5DC9C4142CD7B85A92959F3D9E241DF4ECD7A45516			146	152	89	88	42	39											179	80	129	76	104	N	N	2	0	0	0	2	2000	156	6.8	219	86	152	39	90.58	0	63	1
52FBC90F479F19C62231E9A7FF55FAF34D86F0849BAF441394299A32421D0DD614D0CA6AAC633332941992182F66F58D	1			190		125		51											159	77	150	80	0	N	N	4	0	0	1	2	1997	270	10.4	100	104	189	59	133.32	1	61	0
52FC2FF09E3578FCC72BA435F056FDEF47C97ACE5D2A9AC9B654AC9CC9948C46FB1A17AA7912F27289877EF268626600	1		231	187		116	57	49											150	56	127	70	82	N	N	0	2	0	0	2	1990	137	8.7	137	47	242	49	88.98	1	66	0
53001D475149110AFAE36D83163763A76028F3D03772D281D4AFB59D3A890D850D3A1370A175E2F899ED8D7D80C861E1			216	218	139	154	51	46											158	77	141	91	0	N	N	2	0	0	0	2	2012	139	7.1	200	157	220	48	111.15	0	53	0
5320C92094472614D32D1C8048A3C1F820F20425374F97A7A5939E7CF5E48E998B4D6C29836C786CD0F49FF02EC05300	1		207	178		114	36	39	230	124									175	83	126	78	0	N	N	2	0	0	0	2	1993	161	7.7						1	53	1
532505D6F723B07AA1609B13FA1F2D5228F3BB90947CFBD985C07B0CE8EB9D48519E326776A0C3EBC49FD528E2AF3DFE	1		178	158	121	109	49	47			1	1	1				1		176	60	130	61	0	N	N	1	0	1	1	2	0	118	6.3	144	92	152	45	61.16	1	85	1
53259A032F4AE8EBFFE818D76E5F34E44EBB8DFE566F244378461ADB747D8CCD4BD3570CC0D99844A7E83DC3368EB733			210	173	139	112	46	46											166	71	130	80	0	N	N	3	0	0	0	2	2006	146	6.9	185	113	175	45	69.94	0	73	1
53315C26F4B0D6241F6734EC9F397EE5A6FD41DEE05DED31085BDCA6632B8D08AAAE8C0FF158B7EA8C9674049F65F6F8	1	1	202	186		111	36	29											160	83	126	82	0	N	N	3	1	1	1	2	1981	334	14.7	293	104	175	30	68.11	1	83	1
53328190BF20E85AD30EB35A1B116FD5478B433A9478AF4215BC3F7805B440A42DCAF3533A8DDB2FD2CE7E01C078E852	1		227	162	154	98	59	62		63									174	83	130	86	0	N	N	4	0	1	1	2	0	117	7.5	102	95	227	56	61.76	1	81	1
5334E5A2B3A3100FC959CCA1474F3ED428EB66B31C32FB970A560B658EB7E796222C7C3065525F8CAF88EFE1A0EA76D6			126	141	81	89	38	37			1	1							158	52	133	70	0	N	N	3	0	0	0	2	1998	166	7.4	96	79	126	35	58.09	0	72	0
535F08DD141DC844CD178CA42FC13849122638DD4DA7DDC75D0BD5C535A59471F8E57A48B9AA17881C0E2F442EF3D208	1	1	332	157		67	33	43											164	71	132	78	0	Y	Y	1	1	0	0	2	2004	196	8.1	193	107	159	31	150.97	1	52	1
535F0D641CB8A052B5DE92BAC09ADB4B31A18E04CDE49F43F3DC31A137BABBE85569876A82AEBF2320167F22C8EAE5E0	1		185	150	123	77	50	53	117	119									167	76	115	70	0	N	N	1		0	0	2	2078	132	7.2	95	66	133	55	63.62	1	71	1
5371C2E6907AC6BCF0F2CFAB52D5BFE41031EA5B6C235B4D2EEB98FDB2A866D378C7DCD93A3AD56C2382587179717A88	1		181	131	105	74	39	39											171	70	106	70	0	N	N	2		0	0	2	2003	164	6.8	127	117	200	39	83.73	0	51	1
53804C580A19E4602782FA4B00541C8F63DBA56E23154B6CAFEAB8F6B0D5077A871825E3DC032ECA3070C1231DAB2E3A	1		235	215		144	54	52		111									150	42	116	55	0	N	N	2	0	0	0	2	1993	113	7.3						1	66	0
53A1160801C324EE7D2C703ADE466D0A51A45EC135D2238F2FB569E049AC25E808BE147ACDF8F9715853BCAB198AA6E9	1	1	195	178		88	50	48											171	75	130	80	0	N	N	2	0	0	0	2	2007	155	7.8	307	94	167	48	73.08	1	58	1
53BF03126A4CB0979431DC94D18C5C95603CCED42CD18F018A9AE431700199AEDB0139E94425A29BA70533F39144851C	1		171	142		77	55	52		116	1	1	1	1		1			172	74	124	75	0	N	N	1	1	1	0	2	1999	114	5.8	108	74	127	47	25.41	1	64	1
53C859902CF2F4F0ACD1C281C2CAFA64BBE4C7BDC89D9C47711F73E2E58975D9B77F86BBC9A405BA4DDBE0E6C380A67E	1		208	174	107	120	68	64		76						1			150	61	119	71	0	N	N	3	0	0	0	2	2005	165	7.4	78	110	195	67	78.86	1	56	0
53D41FD83A65108B07A4B0725E02AFEA68ED15D2347CD9AC49178770CC290C9151D0838127EBDD06214EFE58FACBFB01	1		164	97		44	26	24		223		1	1						178	72	130	80	0	N	N	0	2	1	1	2	1995	214	8.1	163	50	104	30	33.96	1	64	1
54146D5F3394066EFB24B976C371FEFA6EB46E201E4972AF5698A56B9A27E2A0BF5AF91568C7A63F447540CE9EDA8842	1	1	213	168	148	129	44	43											167	73	140	90	90	N	N	2	0	0	0	2	0	170	6.5	97	69	134	50	81.86	1	58	1
544A6E5161E48D10AF6B24A30B6DA89B391B605FEA29CE11B818BDB4E35BAD3E87CEFD1D0D5629D5E6AEBE49A313C057	1		185	142	122	75	52	47	81	71									172	77	132	78	0	N	N	2	0	0	0	2	2009	132	6.5	76	110	164	46	75.31	1	50	1
54585E9E7E5A6F0FDBCD6B5771CCB2A26B0A3DA86461B92B03DD30E157D63BDB46913533FCC30BF5D102FB9465F71709			131	139	79	78	47	44											164	72	132	66	0	N	N	4	0	1	0	2	1992	154	7.7	238	89	143	46	113.92	0	86	1
5474057D41069477B9C9691DCF100A103CDC891819B1ECF852F413708A16F29EC0536BA3141C0236667327003B53D619	1		237	149	199	96	42	40		92									165	65	120	70	79	N	N	3	0	0	0	2	1996	92	6.2	71	85	176	44	78.03	1	60	0
547488924827360A87742440F04B532C969000BC3542782D67B92D27BFABC27F764CF0BF01072526FA742A654CD8A416				213		134		62											150	55	126	78	0	N	N	1		0	0	2	2013	120	5.9	122	134	208	62	73.17	0	82	0
547C6EC4C694153FE14A2EF1F2B75FC92CE76820BF1D8A0DFAAA5C89BDDDD23F81A4D214984E30E02BD4BCD478EF8D5F	1	1	237	183	150	97	46	58	283	231									153	62	126	85	0	N	N	0	1	0	0	2	2012	93	6.8	189		168	49	64.32	1	43	0
54A02E06B92B48CA9A5826B0246360A6C41249947592AA902A9290EEFE08C8DD9E0A285165624C254D0DEDE0AADB2F07			152	127	94	76	41	40											167	88	171	99	111	N	N	1	2	1	1	2	1998	130	6.6	74	51	112	50	91.18	0	61	1
54A3C17521CDDC0A5C10AD17C2BFD4F298BFC9B6C5CFA87C90DDBD03FE8B8DADE67007083A1E30FE1436B608C675A1FE	1		204	195		114	77	80		93									160	58	111	69	0	N	N	1	0	0	0	2	2006	96	6.2	75	104	227	98	74.94	1	72	0
54CAE78441BD888CAEB26AF457EFD133851F95AC572C4A06920CD1631588765AF6135720B47EB19EBF2C162977837DA3	1		250	187	149	113	36	31		362									174	84	155	83	0	Y	N	1	0	0	0	2	2012	253	9.1	348	112	180	30	85.5	1	47	1
54D4B39B8994F89A37F930E8935ADD1E88D714A4065B720FE5DD85D28BAD0FEC67506AAB570463A6F943FE5B7F24A38B			145	148		95	46	50											176	76	126	78	0	Y	N	2		0	0	2	2013	276	11.5	77	95	155	53	130.82	0	43	1
54EB903B562A4A64A0EF5ED8A7F40EED8F0050B6FAACABD658ABAB1975712BDFFEA3819E63165B0FA3B5F01B2B776F40	1		281	174		101	42	56	163	116	1	1							0	60	126	78	0	N	N	1		0	0	2	2013	90	6.1	77	74	145	60	75.15	1	71	0
5514384911F21587D2E462FF67E9486C4A9531A3109325CBE3E2C4D70606337F668BDD1010FC3F55E9DF0B7784E9EE56	1		189	159	127	91	44	39											169	89	138	90	0	Y	Y	2		0	0	2	2004	125	6.5	215	124	183	38	55.32	0	59	1
551DB6558F5767F158335CCBC7E30C59B948B96ABF4E77BF2A6DB6C218A4AAB2D2B08077257AC5E0FC1986D3603CF56F	1		140	142		79	42	41			1	1							180	75	138	80	0	N	N	0	2	0	0	2	1992	145	7.2	90	68	116	40	45.65	1	70	1
5536D00B5F72ABCB4BAF7308893F02BA7096350B8CBCDBDCFD2E9235A2F111CEE98B2FA6CFB69A37D5B36479FFC0AE66	1		200	154	137	93	42	53	155	93									150	51	130	80	0	N	N	1		0	0	2	2012	101	5.8	92	112	179	55	77.5	1	62	0
554A8C836118281D70925DDD184AE446F7281B5FA2F7DDC5FFC20ABAF8BED5CA4D325D3F5649260CE9CBED2498A15FA3	1		165	113	117	65	33	38	120	82									160	74	140	90	99	N	N	1	0	0	0	2	2011	127	7.1		65				1	66	1
555A1CB1A2D35307CF603E2A534D99279210EAB5B745CA22942ED94295CFD4D2D22F9E37847EE63160434877631027DD	1		172	141	147	83	52	44	92	96									153	50	116	65	0	N	N	2		0	0	2	1999	189	9.9	70	149	140	53	88.45	0	68	0
556465B14298AF84D28825137E6BBAF6D328D8B855E0E2E16D08BE65D048A1D4A72EA9F0E73DD89EED580D1096C1F75B		1	194	172	61	105	48	47	994	200									167	59	126	78	0	N	N			0	0	2	2003	287	11	202	114	176	47	103.77	0	63	1
557DB7E2008D658623D1568425F0C215BABC6569E81C315E285442ED41CAD742399303A968E2ABE5D00FACE3FE1570AC	1		232	168	148	87	58	66		118	1	1	1						165	70	125	79	0	N	N	1	0	0	0	2	1999	102	6.6	181	89	131	45	55.9	1	85	1
55853289FE4C0D978259D5285F95993CC1A0932E73CB670B3BF18165D05CF7F9735DAD07364266008A22A80CA01B2A6F	1	1		240		164		50				1							156	51	136	78	0	N	N	3	0	1	1	2	2010	161	10	471	185	277	47	50.42	0	83	0
5589734E60277FBDCA7174E4262D5A3FECDA7A069CD4FCEDC4F3666362E2344F92DEF29037F3BEDC4DFD87ADCB3FFA45	1		179	160	123	82	44	57	136	117		1	1						166	72	128	78	0	N	N			0	1	2	2013	112	6.8	136	123	179	44	91.49	1	60	1
558F56CCC7052076CD989BA0A17B86C0E949AE79DD66DC599CF28A26A008B202BAE0F9EB2F4A4C53E1F84513E3C79732	1		215	184		95	95	91		62									151	59	107	68	0	N	N	2	0	0	0	2	1998	172	6.4	47	80	172	93	104.74	1	72	0
55A6C76F5AC2F3F89D723E22D5B3D5BCB539B4CB23A2D3343DD99F3A133296C66F3A056C09C03623B91622436DDBC3CF	1		171	161	111	78	40	34											158	58	126	78	0	N	N	1		0	0	2	2009	202	7.8	143	106	164	43	96.62	0	45	0
55B9A610245855D09DA80BC738919A4C094C9569D43D4D7BF492AE078800752DAAF0B5BE7F756EDA9813F611D43D88DE	1		177	125	119	68	44	43										1	151	50	113	62	80	N	N	4	0	0	0	2	1993	109							0	63	1
55C3075F0FDA95165F3153550E5EC2D42871A38A824D08796D8EEEEF2CA9A5BC8A77E62032994327E6E0DF18119CB889		1	247	175		116	39	40	1170	194									174	95	135	85	0	N	N	2		0	0	2	2012	345	9.4	1170	139	247	39	99.33	1	40	1
55CBDBC39F2320662552ABDCDAB3B2B2DB33501F3393C8510070211B4D856DC330AEB41DE0D6833CE47DFAA7E1180F09				156		69		78											163	46	130	80	0	N	N		2	0	0	1	2011	248	7.3	64	73	156	77	64.36	0	78	0
55F814D96697F4562D50333F4928C666E062BE099E4DB225AA85D439D9C4CA36E4C4C711A943E9DBCF5D09A473BE7B6C	1		135	119	80	71	33	32			1	1	1	1					154	58	147	78	108	N	N	2	1	1	1	2	1991	100	6.5	259	82	146	33	65.23	0	73	0
56298A1508C88DA291A00676131D9A5195BF5823D700F13BB5B7C35BAA4A4A006D602CC6C4E09173D821788348AD6280				161		118		47											168	58	110	78	0	N	N		1	1	1	2	2010	206	7.2					123.99	0	56	1
5630120474A83A1D1E16FD8D49D2274975E97607356E9A065621C07F6157AD1A7EF1A7CCFE2ED68D2EC48112491DF6A8			165	168	106	108	53	45											172	84	130	67	0	N	N	3	1	1	1	2	2001	179	9.1	104	113	173	48	68.28	0	81	1
5663BA0375B71CED61FBED2748538B59721C315978914B9F3BF957674BB4BF7CFE920D2F3D3681934197C50D60CE7941			114	119	71	71	32	37											164	64	100	78	0	N	N	0	0	1	1	2	2006	101	5.8	78	72	114	34	97.65	0	86	1
566851153D0C80963E4B51027C052735CA5E73CD600D35CD452848658FA1FA3F90224FA23E718809B5D4090DDCB07A13	1		196	138	145	78	42	44		81									165	69	136	85	0	N	Y	1	0	0	0	2	2011	118	6.7	79	36	106	39	82.76	1	55	1
56839DAF708478838260B734C11D06B6CE570F859344064B7A54340BFFFE78DF3F5FB2AE983AC8C57F46CFB3CDF042FB	1		239	200		116	56	59		126									160	68	148	79	0	N	N	3	0	1	1	2	2006	189	7	100	107	182	48	38.96	1	76	0
5688C06789D8BDEA22203FD5DA829EAA867A85E1C5B62510D8B4107C56156F2383F90C5CA48D6322323667AAEA3CC32A	1		183	153	131	91	33	35		210	1	1	1						173	75	130	80	0	N	N	4	1	1	0	2	2011	94	5.5	135	82	134	37		1	48	1
56A47F198F657866A798A387B15B62DD67F580C22E96706F2576C8F57892508E48EABB947BD36C86E328E518F0E936A6	1		165	166	106	103	42	46											149	54	126	78	0	N	N	2		0	0	2	2013	164	9.8	143	99	161	43	111.15	0	53	0
56A8244B406FB53649CDC8A22CEF4D312B3F6E537A72EFA4134EC0974E64CA350F0A1BD3BFE549321C47068A4087B4EA	1		177	127	109	79	35	40	106	111	1	1							165	68	136	78	0	N	N	2	0	1	1	2	2006	114	6.4	91	152	200	39	48.49	0	76	1
56D47E938880311437B86A09EB8E88F1FF6830D8145E832D45DD9ACD05B0CAA1071FF85FA943C394876F6218CE5EB395	1		236	156	161	97	45	45		151									167	68	144	60	101	N	N	3	0	0	1	2	1971	135	6.6	141	107	176	52	60.59	1	89	1
56F7E5F53BD5C7369C36350601DE02144F0A7D5D7D5C6AB5BECDE28ECCBCE018F31E451A359EAA3A32B1CEC0AC3AB252	1		187	153	120	101	50	45		109	1	1	1						176	74	126	56	0	Y	N	2	1	1	0	2	2000	67		109		166	42		1	85	1
570C933A20F65E3F3EB31374FCAB3C694479680F9301CE0E5AAB0FA4D5D306AE70F81466E0F06C9F1772D97E27E015F1	1		196	173	156	123	52	52	85	99									158	58	145	78	0	N	N	3	1	0	0	2	2006	117	8.6	125	123	186	52	91.35	1	58	0
570CB66DDB2848256C8C5A03916EDA37AFDB0DAD29EA3345D54608F8ADFC0C5E33672EAA5F5D570AC95E6FF1BC9D1836	1		186	162			61	64											153	57	110	59	0	N	N	2	0	0	0	2	2002	125	6.3	72	139	170	70	104.45	1	73	0
5718FF2883571AFC4B9B1B5A5152CE9DC5B6D219325B185D1B4BA5C4D87BB04FAFDD16D7E48915F6B1DEBA28E97A98B8	1		204	189	114	102	80	75		66	1	1							154	44	125	72	0	N	N	2	0	0	0	2	0	151	7.2	70	134	174	82	72.81	1	83	0
5719159BC04D2CE6249D38A690DEAE86CA0A3A954ACAE671ADDA2F15BCCEFD50C5975D5FDCB5D42FF722BA8A472DAEA7	1		193		124		66				1	1							161	56	120	78	77	N	N	1	0	0	0	2	2012	108	5.9	77	124	191	53	141.57	1	71	1
5728BE0AEA1733BD514F8D7884147945DC01263B3719CABAFD61F5406277FF298278465C6EDCBAAB81452A0899A13E72			162	155	91	98	65	51											153	47	147	78	0	N	N	4	0	1	1	2	2008	192	7.1	101	90	169	56	66.18	0	69	0
573F77ED5BBF02F4B4A7AC499381BEFE2540F9A476F47E45DB89B5C01F4EA07326BEB9DA133C1FDC9C8A4B65BB48033B	1		178	132		64	40	42		188									152	54	140	86	0	N	N	2	0	1	1	2	2001	165	6.9		63				1	72	0
574468A328208E847CD5AAC3FEE262610CBA1E3210DBA4BD981DF72EAD200CE3AA8C95F2BBA216CF053509111C6F5833	1		187	116	112	46	51	50											162	60	155	79	0	N	N	2	0	1	1	2	1981								0	90	1
5752B6DF1E44B9CCEF6CF6B54D26C8DF91E9729DC7A87CA709B19963C39FAEB2D5D411F9E1A43508BE1202C0A3AA5C7A	1		183	160	145	86	38	41	106	119									152	65	145	85	98	N	N	3	0	0	0	2	2001	146	9.6	128	104	142	39	77.25	0	63	0
576F45EDAFEC714230E70C2B3AA1B7F7CBE299AD57DA74A3EE8098F5FC93396C09DA74E37CD26CC8B34CE102BC5F2B6A	1		179	162	127	101	51	51		123									156	81	128	78	0	N	N	2	0	0	0	2	2004	196	8.6	121	108	169	49	77.5	1	62	0
5799F87CDD5A0643E57EA3A65E321A06A83288B4B382F80C98754CBE606758E07C3DF0002F6689D521ABD9E2164E9BA5	1		198	147	140	90	43	38		123									165	62	120	70	0	N	N	2	0	0	0	2	0	152	8.5	100	85	143	40	116.54	1	77	1
57A5E9FB17D1CC400CA6165F344F02640D4BD9A35BA7A4178A09A3BA16705C89CF7D6133DB33CEF1DA293A4B0078C388	1			184		104		65			1	1	1			1			150	60	140	80	0	N	N	1	0	0	0	2	1991	154	7	120	122	190	61	16.08	1	65	0
57E473C45500D96D5627F2596B66E98647059717A15461444A284B06945AB3B8A942245FB1A98EF577EC5A6F3FD0E8E2	1		202	135	132	74	42	49		148	1	1							161	77	127	74	110	N	N	1	0	0	0	2	2009	142	7	150	73	131	50	85.86	1	83	1
57E70EBBFAC4BD793F541220231821EEFDBC6AFEC794CA7C3834BFA2A063252E1E4515F6DE71F70CD7F726BE6F32B3DD	1		174	145	138	93	48	44		101									175	75	120	80	0	N	Y	3	0	1	1	2	1991	142	8.2	140	110	162	37	104.11	0	63	1
57EC92C9BAFF186BB16E2A657973E950F245FF522150F96DE7D6F462C7D1E725D66C4B94A7998D8E2E53CADB112FF468	1		203	124	134	70	46	48		106		1	1						169	85	124	77	0	N	N	1		0	1	2	2921	137	7.4	131	64	120	47	76.61	1	79	1
58085FD253BCC1F6377A638134DE1DE3DAC10B2E44061BD0DC2CB5EACB458B285223C078A20654B31E87CB7F338422DA	1		157	166		88	66	67		79									158	48	122	64	0	N	N	2	0	0	0	2	2000	148	7.1	123	88	175	75	86.47	1	77	0
580AEC018DCAECEF5378B7E72F5D68815750604EECF9291C88B6A03836BEF09F435D1AED513EEC16295D4120B0F7E496	1		164		122		34		205										156	62	126	78	0	N	N	2		0	0	2	2006	129	7	202	107	170	34	50.93	1	79	0
580F2F5BE1669179CF19FEBE0B93F518FE325628764E687F30B89006E1A83CF3CB22724D9CC6D656D362DA9DFF75A834	1		181	170		88	57	59		161									158	85	130	80	0	N	N	1	0	0	0	2	2006			169		163	54		1	83	0
580F2F5BE1669179CF19FEBE0B93F518FE325628764E687F30B89006E1A83CF3CB22724D9CC6D656D362DA9DFF75A834	1		181	170		88	57	59		161									158	87	158	75	0	N	N	1	0	0	0	2	2006	112	6	142	92	163	57	32.8	1	83	0
583812A69C7F52FFAEB27A2C7A62B553554B04A80938812A4D0DF2ED5457890C2F01E72A1BFFD1AC420F08FC1FB854CB	1		179	175		105	46	49											152	55	126	64	0	N	N	2	0	0	0	2	1998	133	6.9	180	101	164	45	65.6	1	71	0
5839995616BAC569CCC4A5C58D8C89B18D9DDF3D8A3F87851344438E5A8F4E4E3D213801DE647C48FCE50170EA83803A	1		318	157		92	63	63	128	81									162	75	118	71	0	N	N	2	1	1	1		2013	109	7.2	84	79	154	65	132.88	0	62	0
5839995616BAC569CCC4A5C58D8C89B18D9DDF3D8A3F87851344438E5A8F4E4E3D213801DE647C48FCE50170EA83803A	1		318	157		92	63	63	128	81									162	75	130	80	0	N	N	2	1	0	0		2013	125							0	62	0
583FF0D41DC0B4A465387A1675755A1394F1617952F1BA7DD786B4481DCD810B2E3F30B94B3655D781E2EEA0C12F6CBB	1		195	143	125	78	57	67		94									148	46	124	63	0	N	N	1	0	0	0	2	2006	98	5.7						1	73	0
585A4591A01BCFC8E877B4E1DDEE11C9C085E5AB43BD34742B2165C718F6F15DE9B701BAB9D931FA07222D1BB7C5146F			132	133	66	76	50	57							1				160	58	102	62	0	N	N	0	1	0	0	2	2007	128	7.4	76	83	165	67	58.52	0	68	1
586002A822D5AE047A5F8CFE7D21847E05AFE61D308D37E54A7D9FA1ACE8ECDE706C507999902C3F21AF20867E364970			153	133	91	72	61	50									1		150	52	126	70	0	N	N	2	0	0	0	2	2004	172	7.7	104	78	145	61	105.05	0	71	0
587800E33F516EFCEC080A8879B4261782AFE949C869145B9B9A071D572219519CD216FAED5821DE3050405B2B92E2B2	1		143	93	77	40	57	50			1	1							157	66	119	60	90	N	N	3	0	1	1	2	1997	189	8.2	45	62	118	54	75.37	0	70	0
587E5446F388412671E1093491D5E2B93EDA55CE2AED5C3244F55A509358C3700EEB474B86EE2B20839F3A566740428A	1		214	142	146	83	53	51		142	1	1	1			1			163	76	117	68	0	N	N	2	1	0	0	2	1989	131	8.7		86			68.11	1	82	1
5882B88FEA374C39D3C38AEDD022DDA92AD19E0524403ECA971C5F39E4A33C690A9ECC17C4DA5706FD2EE909295FDC20	1		202	146	130	83	33	32											170	80	130	80	0	Y	N	1		0	0	2	2007	130	7.3						0	52	1
588A247E2C5D3AD9388C02AFD70CD457FAB39CB7962AEC8621694EF2FCDDBF1278D7B0C072AB7CE5E3B754F29C4CE5D3	1		151	137	84	67	53	42											174	83	136	78	100	Y	N	2	0	1	1	2	2004	164	7.2	162	91	155	50	78.75	0	70	1
5893D7F1F0C0E5EA6F699EA291DCEC931C347393FF9FE47F56275981072B03C4B4550E27FC435B2B759897106FC15A04		1		225		30		38		990									174	86	130	80	0	Y	N	2	0	0	0	2	2006	121	7.3	781		198	36	106.67	1	56	1
58DED8DD4A349DDF38FF9827E1E214201A43693312D62747BAEE7796E8BCFBD7DABF2DBA59D34278A67FF123DE619AC6	1	1	136	157		101	29	27			1	1	1		1	1			172	92	126	78	0	N	N	2	0	0	0	2	2005	93	6.2	211	87	135	22	61.14	1	54	1
58E2A589C70ECA3D0CE00F93DF00D1F4EA898AA21A7BC643DE09F3BCFC3F441FA9AF2E66580593A55C55FB108F3FA5AF			163	205	82	114	56	47											165	82	155	86	0	N	N	2	0	0	0	2	2001							32.84	0	58	1
58E2A589C70ECA3D0CE00F93DF00D1F4EA898AA21A7BC643DE09F3BCFC3F441FA9AF2E66580593A55C55FB108F3FA5AF			163	205	82	114	56	47											165	82	135	85	0	N	N	2	0	0	0	2	2001	115	7	127	72	143	56	38.89	0	58	1
58ECF617DF6E42FD7644CC03DEF1A2E075EA01C45413440F7029BE025DF9AEFB57B3441546C8580E4A0737175C9FEC2A			148	135	88	70	59	52											173	72	135	78	89	N	N	1	0	0	0	2	2005	121	7.3	36	64	115	48	94.18	0	53	1
58EF1FE96FE7C611D341D09FD86873CA0F68D39722C83383B475D3CB071AF3BFF30E96029066FBB7E1DE4D1F6D543E1B	1		184	151	122	81	50	60	100	68									166	73	122	79	0	N	N	2	0	0	0	2	2003	123							0	74	1
58F5C4AFBFBBE40C0BFA4274FCE3343EB018662FEA74698C97C979AA60CD2FA932B2A25D63281A6C59E6E8A3481F3974				139		74		65											160	49	126	78	0	N	N	3		0	0	2	2013	179	5.6					182.16	0	57	1
58F6DA1DF53C88C84CC1A223C60F28EAE118EDD0D2353924553D10D0FC6AB8633E8641C85F02D6D45F36A34A51F488A2	1		167	152	107	70	69	73	57	53									157	65	144	71	95	N	N	1	1	0	0	2	1988	182	8.7	73	115	182	66	105.66	1	69	0
58F7658B3BD03693E61800C764691C3B3379FDA5CCD84B7282C674BDA05D536CFEC8BB94DCD74D3C198BED6E89549BC7	1		208	198	163	118	59	48	110	168									169	60	167	78	0	N	N			0	0	2	2013	106	6.3	107	160	220	49	40.35	1	91	1
58FECD3F33A8C00D2A5AA5E7340EA826DD5C82C8CEF480C61831FD20D96D8C249EE6FA55D026AB592C32DFF79711B22E			193	170	96	93	89	82											165	53	142	76	75	N	N	4	0	0	0	2	1991	162	7.6	52	85	182	89	148.67	0	56	1
5900B1E94FF0942131BC60F0A465A5B7D65D6DC8D4BBF0C06095EB6A7249DBB91C752BA4C9350AB40D65036F08CFC9AB	1		182	137	94	54	72	74											150	50	140	80	0	N	N	2	0	0	0	2	0	163	7.9	86	93	176	75	105.98	0	67	0
590FCB9A3E6CC0A9FC3DEA4F0053ADBB1C8606C8C70803E97DC0EFAE39767CE3C66B990B223F6DE8557AC5F50AC6B303	1		176	132	116	70	49	50	103	90									165	76	120	80	0	N	N	3	0	0	0	2	2004	188	8.6	79	58	129	51	105.16	1	59	1
59108AC41E07CA7AF3A263D986A93DCCF2C8CFB4CB5566BD6F3321C8C1806ACDE8AE65197A12FF723B43032468709EB5	1		228	166		97	62	63		91	1	1							155	71	136	90	99	N	N	1	0	0	0	2	2006	123	6.7	95	69	139	60	103.58	1	75	0
5934B2B8197B5F2FE90EB79D324523DA8D2A8E098A527B3B619B657A06AA25B2A0535EFB345DA3A70065B8B2E506D6A8	1	1	207	161		77	48	53		184									170	83	142	87	105	Y	N	1	0	0	0	2	2003	132	6.6	141	119	186	52	40.58	1	65	1
596D80CEB5169ECF3537BFA2068B78703A125EEF3AD83557411059AB2EA061533F9E09E0F5E8AFA3CB53BE6A05FE54A9	1		222	166	135	90	84	74	96	73									147	59	132	78	0	N	N	2	0	0	0	2	2012	92	5.9	83	94	167	74	78.58	1	58	0
597441A9E13144015F04C1EA5508DD2AAA086492E67E81F89569F04390F6C1B7126748303A8120E1DE64911844BA701C	1		181	156	124	81	52	48											154	75	137	88	102	N	N	2	1	0	0	2	2008	223							0	63	0
5978093D3B4AFE926797B83D3F3107046B077CE4592F5BF105C7964EFE947C84B40E95DE666EA49DFC69B13C4693AFAA	1		255	245		174	76	68		115									160	73	130	96	0	N	N	0	2	0	0	2	1999	75	8.7	92	120	191	59	73.71	1	41	0
5984B45C35CAAB96D1EAD5826B033A33BB152D0589CABF78D8AC2C965B8716D1ED9FD514FF6F9109914387EA93E4381F	1		171	132	119	87	46	56		74	1	1					1		159	65	155	69	0	N	N	1	0	0	0	2	1999	119	6.8	92	81			19.77	1	84	1
59C7090DD135DBC82CCFA12AE774853F24A0610337A114067328A23CCDFF388946C956C3A1008EFD6865D7619FFB3BF6	1		202	144	136	82	46	46											168	83	140	90	0	Y	Y	0	0	1	1	2	2011	147	7.5	199	143	208	48	92.44	0	57	1
59C99C54828F87F946FFB514EE8BBB0598D81E471CE5E3909659555935B3ACC38E519EA1CAF13114B13397472E7941DD	1		196	144	136	89	43	44		84									160	58	130	80	0	N	N	3	0	0	0	2	2009	165	10.6	83	100	152	42	80.21	1	64	1
59CCCEC823344EC2DDF2E0573E12ED8E39E3F63DAA427253C48DE8EDB7E0677AEBD60C35CE52D9DF4BBCDC3E2AF47C80	1	1	398	222		136	33	16		426				1					156	54	120	70	0	N	N	0	1	0	0	2	2010	147	6.3	470	159	240	22	77.25	1	63	0
59DF1577743F603E1F8F6153E81E17DAE079E4FAE392E7CDD531DAA20CFE6D3499F1765B7F84022E7DD2F26F86616243	1		211	157	140	96	39	40		232		1							155	59	110	62	84	N	N	2	0	0	0	2	2008							22.03	1	74	0
59E8CA6C2CE164095ADDC84E45FBFB9895BC970370A1FDDC525A59B9A363B1D3BDEF2C74F46A14AF445A94F41A555DE8			156	159		101	53	52											160	66	138	80	0	N	N	2		0	0	2	2002	116	6.8	80	86	141	44	120.3	0	65	1
5A08B8B2E5DBB3BD8164896D90F8775EFA232D150A6FE1F99507DC30978F04816179BCE904F799F3ACB3B32D93D308EB	1		174	167		107	43	40											157	58	152	84	91	N	N	4	0	0	0	2	1994	204	8.2	177	179	238	42	72.99	0	83	0
5A0EC92BA3FB74788CA2B85A57B49DADC0A16661136DF8A85DFE1C0D7C57F8F12A4E98B330F58BECB68C551BD8F8F0D5			125	101	47	36	58	52							1				173	82	87	54	0	N	N	0	2	1	0	2	2010	108	5.7	57	36	101	52	103.44	0	65	1
5A22D2E759E3BA4552D0422887084967A1435F42B87B38071908751A1E225B7957014A8723617E5E69672179363CEA0A				155		86		62											158	53	128	80	79	N	N	4		0	0	2	1999	101	6.4	34	81	161	76	169.22	0	67	0
5A255220A119E6809B35A76402F8B4A700A3F954A3222AF0BA96DAC5375AE3EAFC175AAFC844918D602E5B406525E869	1		182	185	113	123	52	49		86									150	64	134	66	0	N	N	3	0	0	0	2	2006	126	6.5	132	125	164	51	88.71	1	67	0
5A36D63DF1C91FFA447284E6AF9D2856116B6CE8DDEAF2D3571343D5A3278D5250D29AF448FA306D58AD0AFAFA4A3CA7			163	159	95	91	68	62											169	56	116	72	0	N	N	0	0	0	0	1	2005	146	6.8	38	82	144	58	129.7	0	22	1
5A46A43D3390339C537BAA191CDC01AF24D06BDA0E331B9B4D226644D674CC5A6AE71AE38C348C4D419CB1CFC0CFE097	1		195	134	133	55	53	68	104	63	1	1							172	97	147	85	0	N	N	3		0	1	2	2001	144	7.1	52	55	126	71	70.34	1	70	1
5A4A9E307BEA4DD02ACE88C19106C0889F5AA60BB0E8D5D32D001770B1D5A84F29C1A3D20E3DC56C7BC9EE8129536D89	1		181	145	125	88	46	44	96	99		1							175	72	130	80	0	N	N	3	0	0	1	2	0	90	6.7	97	114	172	52	67.95	1	84	1
5A586CF0D587B1F9CA75C7FF68C2AD0C0389A5E73B183BBEB18A1891CE7F65A2DA47359DCD34713C2A2B804707FF1349	1		182	169	119	98	51	50											175	90	130	80	0	N	N	2	0	0	1	2	2009	155	6.6	77	125	190	53	84.07	0	50	1
5A647BBB05C1161AAA5CF158C0DC68236450BFC51485DF05EE9C83518350B42804F6B36098F08FDCB3450E65B94BAF87	1		175	143	121	74	47	46											154	55	126	80	0	N	N			0	0	2	2013	136	7.3	105	112	169	45	88.16	0	73	1
5A699971597F41650D9566815E0F6361F5F4B79205BABC9D0A04BEAC7C484597AC27380D04CDE4EEF481FF821490E5C7		1	141	137	80	84	33	38											170	76	160	100	0	N	N	3	0	0	0	2	0	157	4.8	243	90	155	29	86.28	0	45	1
5A6C397C412776A9F510041E0C668AD8FDE6F6C4274BF486B3A4A1A66E159DBE1E459BCA5AFC530FA22D361BEDFF11CB	1			167		86		72		78									158	64	147	63	91	N	N	1	0	1	1	2	2001	122	6.4	38	92	163	67	46.84	1	90	1
5A792309C2F9305509EDD49E485E45CB3A9B6BFC89982AB668CE44CB53503E842FB0E752CBAE8951C879EEBEB9940703			176	158	105	86	62	49											0	63	156	88	83	N	N	2	1	0	0	2	1989	172	7.3	164	88	158	56	36.38	0	72	0
5A83621FDCBBC8ADBE662D88EAAE3A6181E8A058EBB47883716D50665F28D71BFD78EC6D6F249FC78FEBE61A3D846392	1		187		121	128	53												166	84	127	78	0	N	N	1	0	0	0	2	2006	124	6.5	91	123	187	56	101.48	0	37	1
5A945A32494B917D190AE9F86D0847F961912D7EB58715A8980B2D8B27F7481BBF9E99B5D8AD380D4A00FE68019CDD1A	1		153	153		72	46	54											173	69	130	85	0	N	N	2	1	0	0	2	2001	207	7.3	140	68	151	52	51.27	1	58	1
5AB03E785FE09F1A2D36AAB73C794BE7EB1BD4F79B511BE9B983B8F311D84639D495BCD32E819BFA4D304B7CEE7A96D1	1		197	176	135	96	58	68	43	42									161	58	124	74	0	N	N	2	0	0	0	2	2006	130	6.9		101			89.73	1	67	1
5AD74FB5AB264CCBE208CF59531F5EA7561B8B26F33C410DBCE51D72A612C64CA66887C894F14D7F1098F2FD85315678			151	145	77	86	63	47			1	1	1						170	70	110	80	0	N	N	1	0	0	0	2	2011	106							0	68	1
5ADC35C2557EE1FCD8ECA481BE533A1CC16E5D576C8DEA6A58B7F24C88E105AF85CB5A96B678FB9ABC28AAFB53FBB14E			182	170	86	81	68	87											162	52	126	78	0	N	N	2		0	0	2	2001	138	6	89	81	170	87	56.85	0	79	0
5ADF34A4B9F3C3D54C0DB35576C657234D8E1D08996A600EBA809669D9409533292FB75AEFEC0CF37C1F90A92599AF52	1	1	206	227	122	158	49	48											150	50	136	63	78	N	N	3	0	0	1	2	2001	184	7.7	278	102	188	49	57.14	1	78	0
5AEC58293CE64B4870AB498DC813F65F94D3ACBC8CDC2DFE241300C58E973EC0CE0A1592F4A5DCC1B09A3CC9CBF92761	1	1	183	169	110	104	41	39		149	1	1							155	65	110	71	0	N	N	2	0	0	0	2	2007	152	8.9	144	104			73.73	1	78	0
5B0ACE0214EA098274ABCCF959FFA9CECE79635D45C121D3AD4CF66B0336F6AF6024242FE8F54C9ECC443ECF286B5D47	1		155	146	109	94	39	39	119	87	1	1					1		148	61	103	76	0	N	N	2	1	0	0	2	2003	343	10		62			26.49	1	67	0
5B4D7AC6034028805ED9C708323272D14667E32D901213551AFE158DDEA1C0E9D4570FFDD795CF1F4A2DC3778EFBA947	1		152	155	100	101	38	38	118	156									170	80	120	78	0	N	N	2	1	0	0	2	2003	218	8	183	137	200	49	90.88	1	62	1
5B6268F51551D27ED44BDA1E3DC81A4D4E29AE31617A757D86BEBDE71FA658074F3155927F768D934FB351B6035EECA5	1	1	223	181		89	44	41											155	50	140	70	0	N	N	3	1	1	1	2	1989	160	7.8						1	71	0
5B66AD4BE1CE8A12F537172B4918BDA0335FCDDCC06FA1AB3F5BC3E9659CF4EA98B78A85FAC7CC51AF7E31C7953A095A			166	167	104	97	55	60			1	1							158	49	123	75	0	N	N	1	0	0	0	2	2000	91	6.9	87	106	179	68	58.09	0	72	0
5B6C4D66148BE605D583B73F3B0C7FA545D3DAE1AF694CAF0D160EA6CB423AA8E8DB2865EC859A5F9F4D73BC7CE789F5	1		176		130	78	39												180	129	130	80	0	Y	Y	1		1	1	2	2007	117	6.3	144	146	206	39	138.04	0	33	1
5B76E455C97B22C03ABED5720299BEAF9F035F334A0C4892121604D4CBE3295BCC18EE20F519150240F6F3FB25CD7306	1		174	120		74	41	36		135	1	1							166	82	133	71	0	N	N	1	2	0	0	2	1987	163	8.6	103	88	138	37	50.95	1	87	1
5B7D9D5D26C16AEFD1B1239551F804DC8CE96EAADB1F0B5004122D197336EC73D3BE8B6985029186CDCCC3DFAC98523D			92	148	41	92	37	46							1				173	62	126	78	0	N	N	0	2	1	1	2	2009	249	13.4	106	80	136	43	152.84	0	48	1
5B88C68F558FC259FC35FED7371B2C1DF14DE4D56B89DBB3DF4753B2962ED9F5FC069F32EC6F784150838459E8DAF4D6	1	1	194	193		122	45	44			1	1					1		159	80	145	88	0	N	N	1	2	0	0	2	1987	120	6.5	249	92	157	29	54.06	1	66	1
5B8B9B9A7A6ACC5D6F97A22D121A86F0B4297DD1B95D185CBC60791C60FC02E3490110E33B6573D3FF43EE37BA255955	1		199	172	158	119	40	42	102	123									163	60	146	84	89	N	N	2	0	0	0	2	1999	130	8.5	101	155	217	43	59.07	1	65	1
5B8C0EC74D327BAF1D99B6BAB41792317B68F8D26363D36FAF2AC1FF3E7E904FCB597CC298FCEB01B3A95D6FAE9070E3	1		185	153	129	110	38	35		148									155	52	130	80	0	N	N	1	0	0	0	2	2008	158	6.9	178	106	184	41	90.12	1	62	0
5BB0FEC83444C0107DC9476EA67E6EE6C0A1BA1620FD2C5B5F5ECEBF4433DBAA90092E885A63BB3E5CA0624C01FAAFEB	1		136	105	86	59	42	39											172	68	125	78	0	N	N	2		0	0	2	2006	133	7.5	126	89	152	46	79.96	0	65	1
5BC2C4A3B349C62EE96CB60F88F41BA9363424D5E1B05403B24D132D8B1D48C2642EDC827A96CFFFFA4186D0DA9AEAFB			132	130	74	68	45	47											159	82	130	80	95	N	N	4	0	0	0	2	1998	174	8.1	178	64	120	42	105.16	0	60	1
5BC5A435863D5C439DFF6CA5BD5F75180DE9E99A649A7B4ACF57F4DBAE4F61D36FCE41067644E11622449322B1EE73E2	1			245		179		44		229					1				152	73	126	78	0	N	N	2	0	0	0	2	2012	154	7.7	156	204	256	38	116.52	0	42	0
5BCA15FBED6D9EC056F90F052F0964450ACA8D49D2410FCC2F43ACBEDC0A2C17893F33A45FFE3FED95B3CF98B3D01401	1	1	226	181		105	45	46		300									158	48	130	80	0	N	N	0	0	0	0	2	2010	111	6.2	180	97	153	40	88.41	1	71	1
5BDA05C126131B95279F47327EE71C0473EB270F0EC8D78C6CEB1C5347096988381E488C3395847D81C40A2D99202E8A	1		125	179	66	101	39	42		302									173	85	154	82	0	N	N	4	1	0	0	2	1997	168	8	208		131	30		1	63	1
5BDA05C126131B95279F47327EE71C0473EB270F0EC8D78C6CEB1C5347096988381E488C3395847D81C40A2D99202E8A	1		125	179	66	101	39	42		302									173	84	164	95	0	N	N	4	1	0	0	2	1997	210	8.5	314	72	158	36	80.21	1	63	1
5BF556617715C0AB42922D0AB8E7ABB91CA04DBCEE8575006FA2FFEB523CFE89251AD1B9EF3FDD8558A94EF1E7604598	1		157	118	103	64	51	52		78									172	73	124	62	96	N	N	3	0	0	0	2	1981	52	6.8	94	55	113	44	53.73	1	67	1
5C01C1D5F3E5A9D8F7CAE9F18F2F3391F0B9D989CFDB75A59D13EBFDCFEC3934FC08D1CD0DE79BC35145E4B1B4F10B12	1		202	168	145	104	52	58	137	112									162	68	130	80	0	N	N	3	0	0	0	2	2000	224	10.3	110	103	171	58	67.65	1	62	0
5C1197C9EE2F38EA49BB085B9DE5555CD944CA0C953F4CC01D9D6414B8809D4169A2198CFAF8B2E832942D33B8AEEF2C	1		224	145	143	71	52	55	167	129									158	63	133	80	82	Y	N	2	0	0	0	2	2008	81	7.7	113	61	136	51	125.38	1	53	1
5C2C24841B425D928343FD3E35ABA6C1AA5D12885FF9F3D86C51A36BFBFE25E6EE886C1116D27406D6809769E478BD3C	1		215	166		99	65	59		65	1	1				1	1	1	151	53	132	65	79	N	N	1	1	0	0	2	1991	110	6.4	81	81	159	52	51.83	1	80	1
5C2E376D117C1CAD3947F220D4502EEDD35B84217337C28FBF5ACFF0F073E35BEAA6449F1C6BDEA9FA2B0496561090D5	1		242	156	152	73	48	44		253									169	80	129	71	94	N	N	3	0	1	1	2	2000	66	6	272	60	154	41	40.45	1	65	1
5C3958E26F2487CDF25D35E21BD97123783E95FF4A4947C5D5A2AB650375FB15EB6F60AB08AA0A4B63BDA0C80E253343	1		249	139	162		92	63	48	70									156	51	130	80	0	Y	N	1	1	1	1	2	2003	218	9.6	93		150	65	67	1	65	0
5C3958E26F2487CDF25D35E21BD97123783E95FF4A4947C5D5A2AB650375FB15EB6F60AB08AA0A4B63BDA0C80E253343	1		249	139	162		92	63	48	70									156	51	130	80	0	Y	N	2	1	1	1	2	2003	140	9			165		67	1	65	0
5C3A0ACCEA1FCDCA025BA4CEEAE5EFBC864D540D26287205289B0CB6BA14BD86F47393B9563D5C1D0483BD518A445B30	1		147	129			46	52		87									173	73	126	78	93	N	N	1		0	0	2	2004	116	6.1	74	65	116	45	90.58	1	64	1
5C40626F57CC9F5FCFCBF615B6AB63004E216CE3FBF0412614F9FF7DBBF0958ADDFEAFE3E312AB9AE3FCD7B1529590F6	1		206	152	122	86	46	50		183									166	66	126	78	90	N	N	3	0	0	0	2	2001	150	6.9	102	75	137	53	50.24	1	64	1
5C410FF2CF59282C16D6B70EBDCD2EBFD4EC3E591E8D78E3B1040F35ADE3F8AC316E46388CAE1C843598A1EBCAAF4227				159		95		50											182	71	126	78	89	N	N		1	0	0	2	2013	106	11	54	78	132	49	102.67	0	34	1
5C66ADD2C21B28136FC0806D23E1743B6D2200B864ABCEC7C70689B587423B5DC00FD2A1CC861313360C8F5CCFDD58EE	1		200	207	146	128	25	50	938	408								1	156	69	131	80	0	N	N	2	0	1	1	2	2010	84	6.7	315	130	207	37	89.83	1	63	0
5CA03FB5EB2F66E37CEA9EB8A5790F6BAB6BF9EF516ED79500EB216BC2BEBD530BABF1DF19AF8CD66FD9BE10C5DEC944	1		222	197	134	112	75	75		84									165	60	146	78	81	N	N	1	0	0	0	2	2005	152	7	78	122	202	77	78.86	1	57	0
5CA72AFDB368B43F22E79F70292999E8FCD69E972EA5892F8436A957B277CFB81E6158207E489B90C7AB7058E9B0B457				185		104		60											155	60	150	90	0	N	N	2		0	0	2	2011	124	7.8	81	100	168	51	110.73	0	54	0
5CF42B534BFD3ACF7A6922837B281DA4777ADB55F5E6CD93E5E8CDC1F5C5BE046A179ABF5E98AC348524EE6E602F55AA	1		199	155	130	108	47	45	133	81									176	78	131	76	0	N	N	1	0	0	0	2	0	139	7.1		93				1	64	1
5D04022485033A2AB8CC4B700D79FD013996FC3071E2CED1E1E2F82C488EDF1667AB645A8CD867BB5F730CF34294E7A4	1	1		185		126		38		357	1	1		1					153	53	130	88	0	N	N	1	1	1	1	2	2001	165	9.3	791	126	248	37	132.88	1	63	0
5D13DDE8767EAB413E7019A17865DC4EC4B92DD896C73FAB4BE60057E1AE06DD2AC66B76C9701D529D238051C16B2397	1		223	165	162	98	67	53											155	53	120	70	0	N	N	2	1	0	0	2	2010	467	16.6	105	149	223	67	175.49	0	57	0
5D1B1156551D0E5C5D3A73A6DD66BC4AD76467649F1D997EB98CA91604E6AC89B6D833F4AB3AFF085BDBE0E4442A5A61	1		164	117	102	59	51	48											172	62	125	81	0	N	N	2	0	0	0	2	2008	117	6.9						0	61	0
5D2CFB010A9FF2C33C2A670A765DEF7771398196B6482F94BFC2A9E2DF2867B986CCF6A4511CF9BC49709DCA91D52C2E																			168	66	136	86	0	N	N	2	0	0	0	2	1977	370	12.5					104.61	0	31	1
5D2D188F46BC767D1C9BB003E230D65B1FA138CF366C685B3487D3EBF589EC94B0A39F085805156A006BC928D82300AC				151		71		83											173	63	126	78	0	N	N		1	0	0	2	2013	121							0	41	1
5D2D8881C342B3CB2B4B3C254AF49B835363E5EABE73739EE9187B817F8E494A3C70A41FF413C62F1F9C63F0BDD12156	1		216	130	162	73	42	41											165	93	126	78	0	N	N	1		0	0	2	2013	186	10.3	160	159	224	41	78.03	0	60	0
5D493A1D2E13897399BCC796216D9AACF2FA438C12E4FF4C1006655AE20A11D92C12D52270F240FBC3F765A17E7A1D75			119	124	57	69	48	51											169	78	129	81	0	N	N	1		1	0	2	2006	133	7.9	83		107	45	76.22	0	82	1
5D96F3849581A8DFA9603DB6B89562377FF1A2CEC9E34E3CF96F0CE1FA6B51B72E80D5CE5195C6093A026078C98E7868				180		127		37			1	1							175	82	126	78	0	Y	N		1	1	1	2	1999	436	13.3	175	127	180	37	62.73	0	75	1
5DB5B8CC9078F3B2CF8A0826F9E7E795D4B287A5181A552CFE4EE2676DB6D0E012DC0DCA99F7A67C0A68B4CCE85CBB5D	1		231	165		104	47	39		168									187	81	109	59	0	Y	N	1	0	0	0	2	2008	132	7.3	183	120	177	36	113.23	0	41	1
5DCC37601CAC6A1213DFCAB8EE458AFA070C17FEAF0D34BDA0366A7E9A973478AE64A060F85B6430B0656D904686F811	1		205	145	139	63	56	51	112	103									155	51	128	78	0	N	N	3	0	0	0	2	2003	76	6.4	90	76	126	49	109.91	1	56	0
5DD0F38FA915A5BB25BCA44B4D9A00FA4E95993CE5ACB4C1FFFF5AA73B48F1E095A19CC6085025C39215BB8DF470A99E	1		207	163		95	64	47		109		1					1	1	160	63	132	65	0	N	N	2	0	1	1	2	1976	223	7.8	117	96	160	49	46.32	1	94	1
5DE17DE597F8804B2383D1758C9ADCBC155CDB097231D76916E1B0E877D4C0EC76617008028E8CF3CEC39A715BDE2D0B	1		183	154		68	67	59		137									153	51	135	86	83	N	N	3	0	0	0	2	1995	118	7.6		68			87.42	1	72	0
5E2A7091F56B738A56D5F26B6374E7E45673914FDAE30B567DB9CE14CB632D7E260E3B4728D980435FA1AA07B4867DE8	1		150	149		107	38	35											153	64	133	69	0	N	N	0	2	0	0	2	1981	351	12.6	146	117	141	33	57.76	1	74	0
5E668616FEF1B1B611073BF8880CD5FC8C6991B27F00D39837CD8D9C55FD59EE4EA60F2FE0DD923F299007F861AB8AE2	1		226	166	148	104	45	38		157	1	1							166	75	156	84	90	N	N	3		1	1	2	1978	99	5.9	35	99	194	41	55.9	0	85	1
5E8BB88F259ABCD2D7B4D0D972C73DEEAC35133602F432CF9D7AA6B2A07E4FF83113F4E3EC09A0A82EB7884412A66B46	1		161	140	118	98	34	35											165	79	146	90	0	Y	N	1	0	0	0	2	2011	175	7.8	144	123	154	33	152.84	0	49	1
5E976EE761BF82D9BBAD9C4DFF95F8C001C3652862AE716A2EBD94CABFF0CC5AEB45C01AC609C182F60436A4470987B6	1		212	150		91	55	52		85									175	72	136	62	0	N	N			0	0	2	2007	93	5.7		99				1	67	1
5EB6B10A709016627072D0B2F90E0096A59EC1D9E719DBE6740661AEAEDE4411B5082FC63B548327EF1196EFFA36F6AA	1		140		75		25		255										160	52	120	78	0	N	N	4	0	0	0	2	2001								1	60	1
5EDBF454724FC671CD870FB5C79DC29CC05E4E3BEE364F377B457188DE0E16C1D8E7C184829070C26F56DA00AE2422E8			89	89	40	36	44	48											164	56	116	63	80	N	Y	3	0	0	0	2	1990	88	6.7	39	30	77	45	71.86	0	63	1
5EE0A307AC684315F2BD1F054169B3F939D4A5F8392B1520ED9BA846A9CB88CE12BA8BDCE6C551613A7E97A0956235ED				150		50		89											165	59	106	65	0	N	Y	1		1	1	2	2003	185	7	72	50	150	89	30.48	0	65	1
5F03E9BBB15EEA7E54C0705FEB12CA14D7A4DA15D72DDFDC22665E79B558C303FBF2DC0DEC8A69CEB7A21DE132B0DC9A			149	169	55	70	87	89											163	51	96	60	0	N	N	0	2	0	0	1	1993	163	6.2	38	59	141	87	120.23	0	36	0
5F2308C3C1A68E68D1F225DC523BF296FE646B3FA7A754E73FA3BBCADA6B5FEB410DA7FBBF0CC83128364479DD89C099	1		183	157	154	84	43	40		150									170	83	130	80	90	N	N	2	1	1	1	2	1984	102	8.8	69	93	121	41	80.21	1	63	1
5F3E18EB5F092946AD6D1EDD623BEE281C91A6923489DDA0E18CA86FDC84BE15B5F514139E364E4C7CE88CDE7C2EFF59	1	1	209	174	155	112	34	39	167	267									160	62	108	65	0	N	N	0	2	0	0	2	2011	188		205	134	201		49.77	1	66	1
5F545136346A16540CF5AC6F21B5645BE0C79551CD5C78E55C8776EAAC5D0003391E6D6EE026BACD0CC1E0CA80C7979E	1		224	153	153	80	53	51	179	89									165	70	130	90	106	N	N	0	2	0	0	2	2012	163	10.8	97	67	131	52	71.64	1	46	0
5F545136346A16540CF5AC6F21B5645BE0C79551CD5C78E55C8776EAAC5D0003391E6D6EE026BACD0CC1E0CA80C7979E	1		224	153	153	80	53	51	179	89									165	72	130	90	106	N	N	0	2	0	0	2	2012	166	8.7						1	46	0
5F5B1254FAAD141993AD7D001AFF6E6FE5E472707FC2DA114F579E1FC277B9B6F88D652C1EEC6FA0CDBA368BBE3F68F3	1		237	203		103	49	66		97									155	66	130	70	0	N	N	0	2	0	0	2	1975	140	7.6	233	126	205	48	16.35	1	71	0
5F844F7A5F4E28F3DEFC3547DEEACCF84694D4F2189E03758BE398ABBE75AAD9BFE0EB62B6E5E6FD9F0D629E35CEBA6C		1	163	173	106	120	39	46	226	130									156	58	135	81	0	N	N	1	0	0	0	2	2009	195	9.2	102	120	183	51	78.86	0	57	0
5F981C8A19630D9FC9914D0D57EF6258AFF47F667CBDA1D353022BDBD9319FB41A131373E67372595B46ACD0044F354E	1		180	140	119	79	42	45	102	123									162	82	126	78	0	N	N	3		0	0	2	1999	132	6.1	100	127	166	46	113.89	0	47	0
5FB8710C3F79C66D7434786D39F25447E02155501F4F63D0D0D8CDAE9B373E663A28CD7E713385071B794E67EBD47831	1		114	138		79	25	36		166	1	1	1			1			168	76	126	80	0	N	N	2	0	1	0	2	2001	154	6.9	215	80	144	41	93.12	1	55	1
5FB9F6BBAD37A0CEE564795F7B6A75320986DDD15548F51B41C7CF12BF730C4FD3A6FE8CBF43CFA2C39A9A4451F3414C	1		193	161		115	44	43		84	1	1	1						168	69	105	65	88	N	N	3	1	0	0	2	2006	99	7.7	90	133	190	45	67.78	0	84	1
5FCA9B5DDB0C4D7C0120168D578CE241447669B7C598B6B50C1485C31FB3305EA0ABB0C4514AEFF8CE0CDDA701360AEE	1		197	205	133	116	27	32		333									180	85	101	55	0	N	N	0	2	0	0	2	1996	156	8.9	256	147	190	34	81.57	1	58	1
5FEEA1012657D5C479ECA25CF3CA6CE53B267636D067A6DB3C3C11589C42C5E319AD206E8E09E21D3C9BE9A0A8DA238C	1		223	200	140	134	51	45			1	1							0	57	130	80	0	N	N			1	1	2	2013	97	5.8	117	130	190	50	86.7	0	75	0
600AF0EA60E43CD6A12F0E65101A47AF0673420D0A4CEB11F3E149D05F3BA0AB382F4115A4A333EF51E625E234883D0E	1		221	141	156	80	55	48	210	180									162	69	124	63	0	N	N	1		0	0	2	2010	114	6.2	273	75	139	36	19.12	1	75	0
60317B8CCB1F2FCEFC87477869373AFD8F253221DDFFF4EB3335DB19AF30A70157AE75EC1346E0A78D4868C9F3B793E0	1		193	156		66	83	70		43					1	1			162	80	119	58	0	N	N	2	0	0	0	2	2006	129	6.2	29	52	146	87	47.94	1	55	1
6052740F8ED1099C6EF47D02A188433453FF74E6EA591BD9F5A4E9530EF318B8B18FA970A62BB4BCFDA7281506099365	1			124		89		24		125		1	1						152	58	126	105	0	N	N	3	1	0	0	2	2010	189	8.3	181	102	154	22	46.94	1	73	0
605546C3244FCC2F4542539BDE4186632A5C79D922D2F4C6832D474A14E518DF05F5C7064E418AF241584EAE2BCA6C28	1			151		92		42		181									155	82	126	69	101	Y	N	2	0	0	0	2	2009	127	6.6	174	93	159	42	68.28	1	81	1
607401C7F94085773958556E4441E89251156E937ABCA96668EEE11211A96042FAFD08B76D91BB33723815D78BF8E8AA			164	170	88	95	67	61											157	51	105	64	0	N	N	2	0	0	0	2	2000	157	7.9	44	97	161	54	134.69	0	58	0
6095EA6FFB70D7D5B2B4CB6FA24D3190F311A92FDDA0B57F44740E3AA645802153105DB8FE18C16B4DA56628013B9DFE	1		251	199		114	78	69	141	138									148	70	129	82	101	N	N	2	0	0	0	2	2011	137	8.3	102	75	161	77	76.28	1	66	0
61064151D0EFBF92BD4BC7B25E7D54B07204BDEA1D1914666A43A84FC0FBBFA42C82498DAA91915004D9231984D96424	1		242	173	128	102	87	74	48	56									177	71	167	95	79	N	N	1		0	0	2	2013	110	6.2	45	128	219	88	93.12	1	55	1
6107955128E1E177C32B5EF6F1420E4F2D6E3D574147F7A742C21768842373E4E2357DA992BCB7382A07B5EC1CDFD24A	1		143	140	87	82	43	40											173	81	117	58	91	N	N	2	0	1	1	2	2001	133	6.8	134	81	138	41	94.93	0	50	1
61850C2A9D84421434ED557BE2A19A8CF8C49F779BE7B7BEDDEE25A210E2D9D119212EE5ED81BDF498D7E9BEFDDD8DE8	1			179		119		46											165	78	125	72	0	Y	Y	0	2	0	0	2	1988	104	6	112	96	190	34	20.87	1	54	1
61D4431F8CC4EB01367E5527119F22E611DAB2E80A5A6058A98B757856A4ADA646A1B6DD41FF5CBA9760884AD2BB5109			199	187	140	134	49	43											175	69	126	78	0	N	N	2		0	0	2	2011	241	10.3	249	128	204	45	116.92	0	35	1
61E3F632E599EE4C3DFE95A719D36BBC8ED1C0F8DAD9D637A4B6DF419DAA5C24B4BF2749B719782CC33CC1CA962DEB3F			195	175	151	113	48	45											177	67	109	68	0	N	N	2	0	0	0	2	2012	145	6.1	72	121	175	46	99.33	0	41	1
623B9AF60B05B6C18DE65DA1BBD9E8F1D0D542CAD1E2F46E99C3D85A5E9DF075C9D738B3484ACF19765F469A27972022		1	149		100		36												154	66	126	78	0	N	N	0	2	0	0	2	2003	168						110.32	0	55	0
623C8FAAA817C60FB34E737B708BB461E7E66B314534DE9CFAF59BA831721A086566C4E12B50BBBD6084EBED7AF5067F	1		274	190		109	63	50		127									170	60	130	110	0	N	N	2		0	0	2	2011	111	6.1	90	74	130	45	70.14	1	71	1
624DEC34D115CC7D1C1F217C6554D865D3C034AD937E58A3F4769ECEFF28E12D4154ABCB0DF3AE51DAECFD5D0E8D07CF	1		168	139	121	72	44	40			1	1							174	80	126	78	0	N	N	2	0	0	0	2	2009								0	45	1
62606E1FF54B97581B7D211DEAB2F59F8E7BB20064642EC1EF80B86C0E00425EF1C6ED9F1E46598600B41C76CBF50A31	1		276	185		78	75	101		104									147	67	126	78	0	N	N	0	0	0	0	2	2012	65	7.2	122	63	159	72	60.11	1	60	0
62606E1FF54B97581B7D211DEAB2F59F8E7BB20064642EC1EF80B86C0E00425EF1C6ED9F1E46598600B41C76CBF50A31	1		276	185		78	75	101		104									147	67	126	78	0	N	N	0	0	0	0	2	2012	90	8.3	115				78.03	1	60	0
627297BA7BAC18FB908BCF2752AE02589D924C66BC86E2ED35C22E6ADD3E91F66C9226465FEFAFD64EBAD1B13C24E22D			183	161	82	124	71	61			1	1	1						166	51	170	78	0	N	N	0	0	0	0	2	2009	87	5.9	150	116	194	61	51.7	0	81	1
627CA4F42DC56CECEF6F642929C09B1086C35F31515DEB30D62C6525B73744ED6A0C5B15190C89D8496864A84103858E	1			174		117		54		101									170	61	156	85	0	N	N	1	1	0	0	2	2006	182	7.5	77		154	52		1	65	1
6286C1D2B819E1FFD20ADC45F99C6DA6244D15AF02291B2233592CB14A76EA8DC174BE1F660C05BE155AF7193F3335BF	1		194	176	146	119	46	49	97	113									162	66	132	78	94	Y	N		2	0	0	2	1991	214	8.9		153			81.01	1	60	1
62A1CD1C6FDEC81553AB1B80D7E622E2B934430D2BB7B8515534D0329B5E5ADE76640550199F8E4398B9769C81070093	1	1	192	164		106	40	36											165	77	122	84	0	N	N	3	0	0	0	2	2002	163	9.3	166	123	196	37	51.27	1	57	1
62B6D848AC0E7C8F5467AE12D1919C792392419AC80792A600C09BC206FF1E381AA448CBBC9BC8533D96EE593A95A082	1	1	152	141	86	83	37	33	293	240									155	56	131	67	0	N	N	1	0	0	0	2	1992	95	9.4	249	95	163	29	42.92	1	71	0
62E5671149A259F4F3A69BF5118517D3311E3DD366CE45604311D5F233FF999A75BBB1C3FD5B4A566E506F23B5F58B7C	1		209	150		89	55	55		169									159	68	137	91	0	Y	Y	1	0	0	0	2	2008	143	7.4	102	66	116	48	107.48	1	54	1
63338197899C73DAD402E77B560B88B94A1409AA211FCD8FF1CE6DADF5FA9548283DD68526EA5A230DCD59D45CE47B53	1		185		129		38		137										163	56	160	110	0	N	N	1		1	1	2	2007	145	6.4	137	129	185	38	56.6	1	79	1
634094849D1053E520D62A3EFF04C38B301257C3F678D0B5C2F01B7FADFF5E7B54F5ED14A373A46CBDCD7670F586ED49	1	1	161	140		69	27	30			1	1				1			163	77	116	72	0	N	N	0	2	0	0	2	1989	192	7.5	538	60	137	27	42.79	1	73	0
634B5B84D1A1CFE2B1CEB51DD58093DBDC162D7C494AF2E2505B09DC7C272EAEAF498C87EEAA0D956AF7431CC83384BA	1		202	159	132	83	62	60	169	128									152	81	116	80	114	N	N	2	2	0	1	2	1997	212	8.8		129				1	56	0
634D101A7DD22D3FAF45E66422A1F584A9A5E67B122BE644B4CD5D5AC7D7E045BC9B705A94CB03EE51F6D9B9431AF9EA				177		90		48											168	85	140	90	0	N	N	2		0	0	2	2008	152	8.1	123	90	162	56	127.93	0	48	1
63879DC795F4105ACF66482701C85341517EAAB0866AFF58ABE3C0D71515F019F6178F6414B8EF9DE1789C96D1FF7EAA	1		193	178	124	106	61	63											154	65	100	55	114	N	N	2	0	0	0	2	0	153	7.1	156	106	179	61	38.17	1	83	0
6399A0C07AF0BBFCDF5493DB90C573051D620015C719F6EC970535F27F907A40DE20697EFA128A227E6645186A78FC1F	1		147		72		56										1		168	52	91	62	0	Y	N	0	1	1	1	2	1996	228	6.6	126	72	147	56	3.46	0	49	0
63B2DB79865BEDC2C164C6F861E2C46137796BE213871741E7536D9CB81C9A0DA0FE7FB047B170D1937335A2F1C19C01			158	176	92	105	62	64											164	59	117	71	0	N	N	2	0	0	0	2	2003	142	7.3	40	105	173	69	91.03	0	59	0
63DAEB2EEB181D958AE91FC3E27D18DDC6DB7DAC5FE9B25EB092BDAB4262FF82A29E06BC6B8AAAA8986636547347E173			138	155	86	104	42	39											175	86	118	67	0	N	N	2	0	1	0	2	2009	161	6.6	102		158	43		0	55	1
63F70632A76EB0BBA606C3C61A067EF6FE0E638F32E50E5D650550F6A4C1D9365835331F71CC5FB26E44F2AB74F7D2E5																			162	49	126	78	0	N	N			1	1	2	2013	116							0	60	0
64047B7CDE2C9EAB4070155763F7A36243F2E659A7D06424EF26662878E90EF9240C48C73128BAEB55E91B454672A7DB			143	145	73	77	69	65											174	60	110	70	0	N	N	2	2	0	0	2	2006	115	8.3	57	82	134	65	108.41	0	27	1
64263E5044391A0960E9DAB1D17AC0F36FC6A8CBBB0D22A13FF6DA4942C031122F0158D8146CCE3B13E009D2FA636B99	1		225	172	153	98	43	43	271	101									164	68	147	92	0	N	N	1	0	0	0	2	2012	116	6.2		121			75.01	0	51	1
643A29ABF529ED8126AA17210F71DF4A33FF819E4ED006AEB147E7977071BFE17DD9190A5A2C61C91487A2B4E3C679E1			168	153		83	80	59			1	1		1					174	75	120	80	0	N	N	2	1	1	1	2	2002	162	8.3	49	85	150	59	41.25	0	60	1
643DF28D11C57C9A7EB3D9F2DFA390956B8B303E53140D508B45A71C6BEC32975C51A9217CB107B02454104365A1B92A	1		232	184	133	109	60	66		98									145	46	122	71	78	N	N	1	0	0	0	2	2008	123	6.9		93			75.81	1	69	0
643DF28D11C57C9A7EB3D9F2DFA390956B8B303E53140D508B45A71C6BEC32975C51A9217CB107B02454104365A1B92A	1		232	184	133	109	60	66		98									145	46	122	71	78	N	N	1	0	0	0	2	2008	112	6.4		77			75.59	1	69	0
64458F01DD9483E93E98ECF171CA0BEDA3A0201D4A3E7B55DE07408CE69A07BB7EF64928E59B54970510E8B956C3655E			128	105	73	55	48	46			1	1	1					1	170	87	134	80	103	N	N	1	0	0	1	2	2007	183	7	56	65	123	49	51.07	0	86	1
6498A3B24797B8692A2A05387ABF9DC2535FAA36BC698C26ADED64EAAB0F6394664CADE54494CAB89135EBC7DFF94747	1	1		183	123	105		34											168	76	162	81	0	N	N	2	0	0	0	2	1972	215	9	365	80	151	31	62.9	1	74	1
64B9C418E97D1E329F32783E1A6199321C101F96A729087C9636300EDF363CC14D62FA641FCD67B4A4C1582311FFDE89	1	1	475	245		145	58	47		418	1	1	1		1				150	49	140	90	0	N	N	2	1	0	0	2	2005	131	10.2	162	141	214	50	90.72	1	60	0
64CAA4379E05104450BAE3E3729BF2D2B2796BE613D452087A9B2B9EC7F0CDABA52B7C6A062C1F59B02EF3589CEB29C3	1		214	181	123	90	78	77		111									150	76	126	78	112	N	N	2	0	1	1	2	2001	132	6.8	136	120	207	69	105.98	1	67	0
64E3FB2BA3F74B184789D04E6EDA3D13CAA78FAA0D641D2E138DFB81A19B477D210C05C78621431E91D19959F653A762	1		190	182			36	35											180	102	135	95	0	N	N	1	0	0	0	2	2009	133	7.4	208	207	250	29	100.37	1	39	1
64EC34342BCF4A3606CF186B1D5604AE1C85BE2CD2248B0A353C01371CC035CADB97C782BAAA7E1C3F45CED03C14CDF3	1		167	144	96	71	61	60	124	127									158	59	165	90	0	N	N	3	0	0	0	2	1999	174	7	161	122	160	70	87.93	1	70	0
651F7BEE7CAE85012C52E1C43E6AFB938EACF8A69749E1189B910127CF6B1DAF161AA2D1215ACC71598E7744B52031ED	1		209	177		110	45	44	428	179	1	1	1				1		150	52	130	71	0	N	N	1	0	0	0	2	2009		6.3						1	77	0
65240EA0A80820CBD9B49621153B376C3F1259B6ABA0FF80CB126BA1050238EA064A56B6BA7A008C4F62184C3420D6E4				200		109													163	65	130	80	0	N	N	3		0	0	2	1993	138	9.8	196	109	201		80.37	0	52	0
655125DC4577235D8B5BFB69CE5F4E3B5A1F8860DC05ABC41299BEDC424BDBC63799988856F29DEC06991B1991A92F92	1		365	227		172	46	38		186									168	80	127	84	94	N	N	1	2	1	0	2	2006	201	10.2	165	172	217	36	97.07	1	44	0
655881EA7821D7B0B171498518160D32AB6101BA50AADE48CD736F8DE3A7FB7AE5A796CCE198032CB1A8020AC2072538	1		234	175	171	101	56	61		57									160	71	157	74	0	Y	N	2	0	0	0	2	2009	109	6.3	62		193	64	64.38	1	67	1
6568AD4D500D70FE1D3F512F261984F3AAAD171F198A8C7D05CB04228073EF2EA314AA788F879348D7708D795D96ED10			199	181	125	133	55	47											160	60	130	80	0	N	N	1	0	0	0	2	2006	128	6.1	149	124	181	41	43.04	0	70	0
656A9767735962FC05574CE0190B8C623F6A01F854A8BD0C0E2F1795A8A247D6C798B85C806F89F78D88BCE46ECAA124	1		217	181		57	59	57		89									146	58	130	80	0	N	N	2	1	1	1	2	1999	177	8.3	113	55	107	41	85.57	1	80	0
656CB6C33DF921903DA83E1FB4334EA2FE45EB9A93F12FEB40570F67FE6CA2F4A69C55E01030966A60C62D01C9ECF154	1		187	130	119	74	42	40	187	107									169	64	126	78	0	Y	N	2		0	0	2	2013	121	7	187	117	187	42	74.42	0	53	1
659CFF75870873D159758620C445A88D903A63ECB99F155C5B772BD93CFD920E7B51BD52F9CD1BBF3C0AA0AC69356291	1			186		117		54		112		1							161	67	116	66	0	N	N	1	2	1	1	2	1996	156	7.6	123	105	168	54	78.3	1	59	0
65E86B2DDEE5DE68EFE2DAEE81A6A5C5D2B44B35326E61EDAFFC01687336D5CDAB63AB73394AD8AB4E098D4CDB324CB5	1		235	180	160	99	50	60		160									156	62	140	79	0	N	N	1	0	0	0	2	2011	120	6.1	103	106	174	60	106.64	1	65	0
66253DE86F175B6E54FA3B7541B5CF8CE0F1A8545032AD8780B6EEDA2DD55E13717C4981912E440EE90413A3A7EA94A6			155	158	92	83	71	59											165	52	137	70	0	N	N	2	0	1	1	2	2001	141	6.5						0	83	1
6638E07DA2B6B41270DC96EB3F261F9D0BA714F563DAF8C6976285C73BD3D130B0A41C0EC53143EA446B310B8AF599D8			134	132	65	63	59	52											161	60	130	80	0	N	N	3	0	0	0	2	1995	162	9.8	78	59	127	63	108.38	0	60	0
66499138C796264BF79EE0867BA8F081D7DEBFCBAF5734E90856C25912708BB3410A71F3CDC376FBFABDF2C1005531F1	1		195	175	122	104	45	45	111	151	1	1			1		1		158	65	138	80	95	N	N	0	1	0	0	2	2001	93	6.2	174	100	159	32	28.24	1	59	1
667764BB375D39E3997F243443F02D03337AFF26391CC67BD1D56583D1B35E0973D8F8E8F3E19B46B1A4D91C51BE1E45	1		207	152	130	81	63	60											150	50	130	80	0	N	N	3	0	0	0	2	2008	205	7.5	107	114	176	51	114.9	0	45	0
667770FDC0350B9020D8ED1FC11EEEEB8B866BF668909AAAC6462B05A835D9CA84F7EADD5ACF1FC80060A2D49F7DF2E9			142	153	86	104	40	39											168	68	124	80	0	N	N	3	0	0	0	2	2004								0	74	1
667D6E22B01C9D358276CD1128E051EC9B0A33115E83CD86233D867F3FC171185B2E9287A27E3C62974676D2550554C8	1		212	150	161	70	75	75		88									160	57	140	82	0	N	N	3	0	0	0	2	2006	160	7.1	83	71	150	67	87.42	1	72	0
668A69ED876228A5370DC6D37AAF739685665976C45358516D05932029DFE541DD89A0151EA1EAF757F231AB8D3C4CA7	1		236	182		90	39	43		171	1	1							158	69	131	85	0	N	N	0	1	0	0	2	1991	75	6.8	119	95	151	39	5.17	1	62	1
66BEFEB911A2C33AFE5F14FED9B7D47F231DA523C2EFBF57E1606A20AB3A67C187620BBE370B34688C45ACBA6FEA3AEC	1		233	158	199	95	55	58	193	118									165	52	167	95	0	Y	N	3	0	0	0	2	2010	91	6.6	92	107	144	61	54.23	1	64	1
66E85CF6D8521DE758D1759D2CC79A84EA4410769CD6894AB5CF5E0D2CEB5696D86EB2AE8D3FB266D7BF4BF59425A93A	1			150		75		51		116		1							175	70	129	81	0	Y	N	1	2	0	0	2	1996	313	13.1	91	83	153	63	92.78	1	57	1
66E9649778604E4DEFFE5F281E96E6CEC409438EC94D4C70BA31DEFC9779EDFA37BEABF189BBB2AE933689F50B8A9D04			80	92	46	30		34			1	1							167	64	128	84	0	N	N	1		1	1	2	1999	199	5.5	49	21	67	39	16.5	0	78	1
670AE86C7594B7DE9F1E545EF41ED07312D705D9D3B685BEAC3139C5B8F7067F61D32DE045687A9FEE516FCA7252A303	1		174	140	110	92	54	47		92									170	68	138	78	0	N	N	0	2	0	0	2	1986	88	7.3	80	81				1	51	1
67121FAA677D411F70A6FE40F5A3E46A68CB286BA42D9EF3E815E8C13A8D2EB6F2EB0D9FDEF7BD834A1DD0643E945800	1		196	174	122	84	69	71	136	95									160	55	126	50	89	N	N	3	0	0	0	2	2003	169	10	86	62	147	77	90.42	1	62	0
671879979ECA067E8782E6BBBC7AB6EA2F75984216B289F80DD49134669CEFF3651AFF1D97F039A95881C02D2BD5E0BC	1		172	156	109	86	56	59											159	55	90	51	0	Y	N	1	2	0	0	2	1986	94	5.4					39.51	0	73	1
6733CA146320E6A194813A5CDC50CAED488B9EE673315DDF3D50939E62645C05F9ED44A24D49A65DA116AC08A60E2D70	1		194	133		83	55	44		80									153	52	130	80	0	N	N	2	0	1	1	2	1999	126	7	101	88	124	37	126.83	1	79	0
674B041B8E52E53A368F83EEA77FA03044FF3A65A935802BA73A65CB2987AB7C14E9BCDCD6264C4D21045E22EDC3971D	1	1	205	196	132	119	36	43	294	216									165	74	140	70	0	N	N	1	1	0	0	2	2012	130	6.1					96.13	1	48	1
674B041B8E52E53A368F83EEA77FA03044FF3A65A935802BA73A65CB2987AB7C14E9BCDCD6264C4D21045E22EDC3971D	1	1	205	196	132	119	36	43	294	216									165	77	125	82	91	N	N	1	1	0	0	2	2012	133	6.1	133	170	230	45	95.72	1	48	1
677394BC5244A9BBE60D3BA973184E635B7F993F1CE67F84D9A8C33F0A1BF726D5AFA2770114B1399A2BD82818F0E376	1	1		170		88		57		202									163	69	120	81	100	N	N	2	0	0	0	2	2006	179	7.6	239	99	178	51	89.19	1	68	1
67791EEDF4D14E48121FA5FFC973F3C24912435A13017A364E891000C13C8DB29FDCE6237AAE8110D40D122D8A95F0DB	1		169		105		43												164	72	147	74	0	N	N	4	2	0	0	2	0	173	9.3	137	106	162	44	91.35	0	58	0
678316872B47FD29606B07ED646A4B0BBAEDFFDC4BECA2F16F9B95EE9201B6BD72FEC3D7FC66CC9EC993410EEB52D9E8	1		184	152	114	90	43	41			1	1	1			1			147	54	108	60	0	N	N	2	0	0	0	2	1995	181	6.4	150	129	224	42	46.06	1	80	0
679CBFA5F884056B3E98203FE1BAE5D5A24ABBF3407E7A3E9A6D8BEA8F65D6290B02970D90CCA656C8AA86C11FDF9150	1		222	189	152	113	60	62											167	62	128	74	85	N	N	1	0	1	1	2	1993								1	74	0
67A3F0BD517E2EC3215F0FBE7CA72D3D286C0F8C7237B8DAC4F0E782769ECBCEBD9648CF6E364522347F9FF1905D2ED5	1		194	170		70	53	59		214									160	62	126	78	0	N	N	2	0	0	0	2	1996	163	7.1	138	132	214	70	73.87	1	55	1
67A8C92147719651271750C995099DC4415FFFBC736CD4C205EEB78118525EAA6327194EBA19E7123E606EA76C71712E			180	179	110	104	58	59											158	51	154	69	0	N	N	2	0	1	1	2	1990	159	7.2	75	129	192	55	87.67	0	71	0
67B25DC2CBBBEBD7A3704D62D610BE3D334D0CCA3CE95E1DC7061C8E33F4F325D8F5351A7E3B406296B555800020DCB9	1		232	144	149	74	70	57		113									160	63	130	82	0	N	N	1	0	0	0	2	2009	149	6.9	75	83	143	62	53.85	1	61	0
67BCBD6384F5F2A1CA684AA016708BF2CB6C7E4D95D17B42605F30B1E96D8FF012408931848CC294A5340DC2BD631C6E	1			170		97		57		153							1		145	52	167	91	0	N	N	2		0	0	2	1992	164	6.5	105	107	195	80	67.21	1	63	0
67C0262757F105532AC0143065D0B2CB53BECA7A0CB143DA553DEA83A66AA17673466B96F5984DA6AAA305B85255EB01	1		162	175	113	112	41	40											174	86	132	78	0	N	N	2	0	0	0	2	2009	145	7.8					96.56	0	47	1
67F5CAF7E8ABE22216165286D8E9E467D86A0BF2E6F0F44D326F8134B47CFB58C125733FF739F4D48C66946817366CF3					80														0	60	0	0	0	N	N		2	1	1		2009	156	9.9					44.65	0	78	1
680AC493E440BE7D6599AC4EDE3FFB0CE547CC56EF2903388F02A02EF00936DD02EB1611DF26AE44B1624C15D3DB398B	1		201	174	129	109	42	40											161	75	145	63	0	N	N	0	0	0	1	2	2004								0	85	1
680BCC1ED72BDE3828596B2CF437C6EB603F86260BE31D29C7AB0331114B99BEC8D1BB09F4A0373B38B53D58AF715132	1		233	193	166	109	46	55	287	169									162	59	139	68	86	N	N	3	0	0	0	2	2004	190	7.4						0	67	0
682ACBB042FA001875A990CDA5B72D54E62ED27ECFBA2C33333215309770C603D5E2104366F73A38F3236ED75E8AB012	1		210	200		144	34	40		155	1	1							181	88	131	70	0	N	N	0	2	1	1	2	2010	114	6.4		126			65.21	1	62	1
6851466DFF01618C703644667CE466263E315C497AF36977A710E86C307949DD3B2672DBEFD36615A5CCC279146DB60F	1		202	141	121	79	51	43				1				1			164	54	164	77	0	N	N	0	2	0	0	2	1995	103	6.3	158	73	137	41	40.32	1	66	1
686F3FCEEE63454BA05A852495AC8E6C749BE6200F03CFD7B4E486C0B4F9775EC1F314112B1C953A10F0A7B19FE74CD9	1		162	162	104	83	55	46											175	83	111	77	0	N	N	0	0	0	0	2	2013	113	6.4	107	94	162	55	114.99	0	39	1
68964A593FCF22DAE8210304D547343CC6BF84A735898A1D7D5281410103E383EE8819C10FA46B09EFBA5908D1C0161A	1		192	182	125	107	64	60	79	98									162	63	128	69	0	N	N	2	1	0	0	2	1991	192	8.9	118	136	204	63	67.65	1	61	0
68D011E69334F1658B69F18D772B80E0302F8BC1141B4407CB0939469DFFB0F01ECA9A47F5936FDB3F53162FAB6618A7	1		197	179	124	107	59	65		71							1		158	51	129	66	0	N	N	0	2	0	0	1	1996	247	6.6	71	70	138	62	90.12	1	62	0
68F224877A7D45512AD3BDAE67C5BCE3BE563D55431701C5045BB291B69631385A8602CE733586EE001FAA37E6022430	1		172	171		105	55	56											180	85	126	78	0	N	N	3	0	0	0	2	2004	149	7.1	133	104	178	58	81.29	1	59	1
69161D78FEDCC3ECED3CF6A853A68830A409A9F0A50ED04495AE9DB7017E7661280D926914B19BD031DC6A24D469ABC6	1		190	152	117	81	67	60	112	107									149	65	139	88	84	N	N	1	2	1	0	1	1991	261	10.4	91		129	54	90.42	1	61	0
691EFB64F4D1B2B48F8AE937698B038E3DA9C673386BC1C562C2BA4713DBF409C0292AA20E4485C809C28624C4FC4E33	1		177	157	97	95	51	49			1	1							150	86	155	84	0	N	N	2	0	0	0	2	2000	168	7.8	71	79	146	42	85.79	1	79	0
6923F39B866358BA4AB68D413A444D0A50BDD36CCD0C6656960D14470B57FE1E555386134C7CC8041CDA1037EBC4B413	1		177	130		74	41	47			1	1					1		155	76	155	86	0	N	N	3	0	1	1	2	2003	84	7.5	196	89	165	62	64.53	0	77	0
6970E3EFD38EF7B4F2BF78CB4BA26C40787353AD9468AD7180427BEECCD83462D96BB490F5651F195F4C73EB189FA7E7	1		198	172		56	74	100		98									160	60	126	79	88	N	Y	3	0	0	0	2	2007	190	8.3	67	61	173	102	123.55	0	58	1
697B4C1548F4184EE24856E2A89A0B4CB3F6EEBD4270410FC2423F54A14DDC512BBE840E15E546CFDAD54B432632DE93			193	190		111	85	73											150	62	132	78	0	N	N	1	1	0	0	2	1996	262	8.8	100	111	190	73	64.36	0	78	0
6981FA33DF251995B304A5D13B0BFFA0BBA6B429A2543BBF31ADA245658D88AD2CAC47E640FBB62E4DB4E61FFC82EADC	1	1	136	150		101	47	44			1	1	1			1			168	75	133	76	80	Y	N	3	0	0	0	2	1981	90	7	209	63	153	47	81.57	1	59	1
69911369E7AFAC3B670A784FD50DC712F4C7BA921794D27826427ED65FD354BD5259FB707158BDBBDB2B8F3D51EBF92D	1		209	158	145	65	46	44		119									150	57	129	62	87	N	N			1	1	2	2006	128	6.4	148	71	145	47	38.55	1	80	0
69A824926A0A49BFBD959A91C51606A2FC477A01FCA21FB38E795032C2090E848B5FA9D01B7FD168857234BF636B6A31	1		209	171	143	110	66	61	102	127									160	73	135	75	90	N	N	3		0	0	2	1997	114	6.9	105	132	205	63	106.64	1	65	0
6A0416C4D9D6E9F555FFFAC6ABA336F333C11EEC773C9C57150ECB83777E44AA4A719C1EB925D64CF41BB1C25E1F26A0			156	170	80	98	73	62			1	1							160	55	130	60	0	N	N	1	0	0	0	2	1982	125	6.3	90	86	150	51	85.65	0	83	1
6A3AB72286514F74E9ACA6F4FA6325B7684DCC7D423B621CFF46B2FF696D04D666340FD35DD718CD9382FBC0C4DCFD1B	1		184	153	83	88	49	47											170	67	130	80	0	N	N	4		0	0	2	2002	176	9.3	56	83	146	51	104.11	0	62	1
6A5E5C799E38B04AC89AECD3416772A18BA2E94EAA4E31D894893C2E84DF8A122E2A7DCE407E063FC0F2180374A6DCE5		1	193	122	64	69	41	29		138									162	66	142	84	0	N	N	2	0	1	1	2	2006	128	7.6	136	43	95	28	101	1	73	1
6A862D693F3A6E6346F3B5DA909A6D409AE230189F0F2189E2CEDBC7DE0942E136A42FF18F2C1B6EA4ED52C73C701916	1		219	163	147	85	47	58		139	1	1	1						157	58	134	73	0	N	N	2	0	0	0	2	2004								1	61	0
6A9FCB967C897DE1066F279E43242BDFD208730677C573D89FF236982572204E2BF7A2D29E045EEEE39BF4DC9917EC31			128	100	67	40	37	37			1	1							171	90	153	71	106	N	N	3	0	1	1	2	2005	140	6.9	342	59	129	35	47.5	0	83	1
6ABAF5369AC00553E829876186939A1203E9187C393989F283581DF47EE480FF8F6CE987315B056815546C2317DE76F9	1		260	191		111	47	50			1	1				1		1	170	75	120	80	96	N	N		2	1	1	2	1977	225	7	244	141	184	44	6.16	1	70	1
6ADBF6E259FB3A714935D7814813C529550C54B9AE8647EE11078B72FD388DE91432E1C4B5EAE5B505C632108209B25E			176	194	152	125	41	37											160	72	150	92	0	N	N	2	1	0	0	2	1996								0	46	0
6AF7CFEFE8EC72B9C157E297F8E50072F9F90ED9D907DA376251A6FC277F761D426EA9064366B6643C9D8D87201910E8	1		165	101	112	48	35	35	328	101	1	1							166	67	126	78	0	N	N	0	1	0	0	2	2006	246	9	424	48	163	33	22.6	1	76	1
6AFB278232432B5465C205F646790D27E55480FD169375B6AB75050754CB78A5F88F62B883BD812A2BB68A451B90C729	1			187		94		91											162	57	160	75	0	N	N	0	1	1	1	2	0	104	9	78	74	168	88	64.03	1	80	0
6B02395808F357C3BC8C6903F86046C25A84C0C91B88F27C8A6677F9A447644736A4646F6B01DDED1292814A6C5E6ACD			140	136	57	90	38	43							1			1	160	58	130	80	0	N	N		2	1	1	2	2013	338	8.8	83	90	136	43	121.86	0	62	1
6B04F509F4875DF57DF898C300134B3F2832356FFCF8649C87682AF12795CFB0AD671E3346D5DDC78729EB7566886C65	1		185	110	122	70	40	36	194	106									183	101	0	0	108	N	N	1	0	0	0	2	2010	123	6.7	189	127	189	39	109.28	1	25	1
6B06726EAAD699A1241D3F482C1AA001AC5C166DBD85859FDA6F1528890A3ABEE1258472A2ADFB834B5B29009B2D8657	1		170	119	124	80	34	32	94	91									173	63	120	80	91	N	N	1	0	0	1	2	2010	121	6.7	155	69	106	31	86.08	1	81	1
6B08F6E37FC6B9F6DF560F671A87C9EBB595BE9B5CE91796C02FF4EB4FC5B4B8C002BB2686B8E315E4F05296300596BA	1		240	191		147	45	49		141									168	83	146	89	99	N	Y	3	0	1	1	2	2007	216	8.2	119	115	176	51	80.47	1	62	1
6B1E9E7754AEE1450DA211DF62389DFA4EE7B38A989F112DEC9806A8823F78D8DDE24909BD90FAA90374FE3C6DB8B7CE	1	1		209		125		34											165	73	185	99	89	N	N	1	1	0	0	2	2004	159	10.6	647	51	199	37	129.04	1	46	1
6B84F176BAC5944F1449F9849E9ABE98B7EBCE44F67F7335AA3568580427CB9AF8AA768CA2C2644FC7BA67B5D5889521	1		178	137	114	79	42	38	171	179									167	75	126	76	0	N	N	3	0	0	0	2	2008	149	7.8	180	116	174	38	79.96	1	65	1
6BB11E04B55D07E1C866C12A6BFA2D37A10292B80BB6B7D190EEBE0B53DAC5D0944D057E227D132F39F6CF28DC15659A	1		219	162	144	87	72	68	88	67									157	55	160	70	89	N	N	3	0	0	0	2	1984	174	6.6	52	68	137	64	61.76	1	82	1
6BC70BD20EC7ADC4D6494C3A61B10F6A02BBAEF0BDC1BF6037FD965120C9D77A60C9AE79ABB8C3FCFCF514133407ABDF	1	1		175		100		42		471									155	68	120	80	0	N	N	3	1	0	0	2	2009	204	8.5	249	108	161	36	97.07	1	43	0
6BDE2EF56004E799DE61DFBBDE11206DBE9D21E7EEBCB9DE093F6D6897C7CD43FA828D933C43CA21DFD7C36DFBCDCF73	1		140	145		80	42	37		205									151	74	113	75	0	N	N	5	1	1	1	2	1998	106	8.1	143	86	140	44	50.14	1	53	0
6BE36CD23DC431D0C9D952D5D5AC15035AA8B47456315E7E58635FF02D4E204B8243BA836F8B2327399849774726EB61	1	1	136	135	61	85	20	24		168	1	1							166	68	120	77	0	N	N	1	0	0	0	2	2003	126	6.6	192	87	135	24	48.11	1	79	1
6BF7F922B42558054B44D8926BD7DE25E854E5B3EDC349D1757177B36E2E1D4ECA5AEC654934D44F1EFD5E172EBC7CF9	1		205	192		113	65	63											153	56	120	70	0	N	N	2	0	0	0	2	2001	161	7.3	182	104	188	60	77	0	63	0
6C4F29D668383B6D9AFAE6E2A23AD855F912A1C38961B0F367C81032473B19FE0A124E830186DE2873361E804FDD5DD4			148		91		36												153	48	117	63	76	N	N	1	0	0	0	2	2009	123	5.7						0	62	0
6C507647D1A95EEF172296D4FD1DDCAFB54728C28AB534E4FD382E776319500F0BB0E8C6C6924E825FEB151D6B4AA8F0	1		188	170	152	93	53	51	138	212									149	49	126	78	0	N	N	3		0	0	2	0	118	6.2	109		154	57	97.53	0	43	0
6C62DCE7357C6F2170EC1C9AAB16D078D2ECECA3439636AC6C5FD828974A99A9EE8E1FF118874E5FEDB5023983EA524A	1			190		131		60		124									149	56	126	78	0	N	N	3	0	0	0	2	1998	97	6.4	107	141	209	66	77	1	64	0
6C642859AE451588396B90D6D4DE89E0529021C19BB373B61D399F8557766674BA925E855B97C5F3595FCC3BCF837F2D	1	1	238	183	172	126	45	41											165	76	157	93	90	N	N	3	0	0	0	2	2003	131		262	143				1	61	0
6C6A37975C7A4E072F6F520A08125B30131B0A9097E89279B2A4D6201C3A61054D8349CB2A21D08EF31E63C035FC263E	1		186	150	112	93	51	54		107									169	60	130	78	0	N	N	3	0	0	0	2	1991	118	7.4	93	100	135	55	82.15	1	57	1
6C6D9A9143503F00DA91582084D911C8366AE0271F32A41A86443F7DD6C16386B8A051D658D42E912EF07BA889CAC7AC	1		201	177	92	67	69	77	284	265							1		167	67	147	87	0	Y	Y	1		0	0	2	2008	143	5.7	284	92	201	69	84.41	1	50	1
6C872593BEAF28A2DB318D5A79164AF1BB0DF0516DDE65386FC3E06FD9BE348638F0AA950BD121D7C8D4A9F2CF1CD53C			181	185	125	128	47	46											169	48	160	85	0	N	N	2	0	1	1	2	1994	173	9.3	113	152	204	45	36.18	0	74	0
6C876B30E8A3EB779CBB5232B4AC0FC94859A37FA3A7BBB4E9135BE5BCCA6F548D3151CF1BDD5D59054DD92B99815B2D		1	312	220		74	51	31		1253									170	83	130	80	0	Y	N	1	0	0	0	2	2011								1	41	1
6C9D376FB22B66601AE06A05159FA26821148767B598170B5E95660DFF48EBC969DD66197D7B5971BABEFB07CCC04C3F	1	1	183	167	111	104	38	41			1	1							168	68	121	53	0	N	N	2	0	1	1	2	1999	74	6.6	157	117	168	34	55.25	1	90	1
6C9FE103A255BA8604F952A1AE156CF294679C82F80349B33DA53266F7D4604A074ACB4E71E12D5ABF5C726CC9EBEF49	1		184	166		115	44	44		123									0	0	130	80	0	N	N	1		0	0	2	0	113	7.3	117	121	176	44	89.19	1	68	1
6D236FB5AAC11AE1DF0ACE6C8D0FC75A8CE61066A21CE8B0C7EDD3D29071D2CCB1B9A9C66D20346D1754DBE8ACC30EE3	1		221	214		149	58	60		212									158	50	130	80	0	N	N	2	0	0	0	2	1999	187	9	221	162	224	54	26.58	1	66	0
6D36BC17440197BC4475200CCFA41965710DB8C0663C98D9BED5AD9B08DD8432DD98058FECD7C582C4EB4444C5A3B9F5	1	1	220	170	149	83	35	43	675	301	1	1							152	54	126	78	0	N	N	1	2	0	0	2	2012	193	9.6	354	61	144	40	59.52	1	63	0
6D36D757C3A157440BAAA041E3E8A21197FD385E2E6934BE155C9E27919C4EF5B879CF604F7C29F084A7B8370CBC3818	1		246	195	193	162	38	31	181	239									154	63	137	87	84	N	N	2	1	0	0	2	2011	110	11.4	290	151	215	32	118.29	1	39	0
6D5D7FCAD6DE017B989F1BC52FBC8D713B955D116DC02958C99CE8F3110ED9C03FEB33DD2D265DEEC5C89D098E2325FE	1		166	126	99	61	57	58	71	60									167	69	110	78	88	N	N	4	0	1	1	2	1995	117	7.1	70	122	191	64	92.78	1	56	1
6D5EF3D5CB071ABBFBAD180E3E40C320EF0D6FBAEA2368711346C443513CED444DA9BB7E3DA3CBC346B88E6F0B06DBAE	1		201	155	119	64		77	90	61									159	78	133	87	0	N	N	1		0	0		2008	132	6.9	90	119	201		92	1	56	0
6D6EE44C10697F2EBFCCAE8E7A19B9CF435C576879E25B9C71EB52A12219619ECE8FFE337E7EB675898610F307817071		1	157	119	91	73	43	32											150	49	110	63	72	N	N	3	0	0	0	2	2004	112	6.7	150	87	139	34	110.32	0	56	0
6D773C268AD9A68F8761858DC0307601A5B5593CC2FE8FE233A62C4FAE6696B5B1F4C77DFCEC9E11660212694E4B7641			175	156	118	94	56	57											167	56	126	78	0	N	N	2	0	1	1	2	1991	125	6.5	50	94	156	57	76.22	0	81	1
6D82EC8D282E5DBDBBF4E49D357678503C38F649D3D9584A8FCACC81DC4EC25C6FB1D2D2CAB5A296485ED654BDA46E7E	1		253	183	172	103	69	66	99	96									157	71	136	74	0	N	N	2	0	0	0	2	2008								1	60	0
6D9FE63E3C011389C2B0D247E54B3197CA57795930A913C63BF8AB63AA264BA4D68A360C1F077C9F144AF298AF2E0C40	1	1		228		146		42		175									157	61	120	80	0	N	N	2	0	0	0	2	2008	132	6.2	259	185	246	39	133.32	1	62	0
6DA626F51A5A4FFAC055384517EE2806C424F59D2273B90903D5D12B6D56882DFF6AC28EA655EA3933AE8C7598414B19	1		190	173	133	130	55	54											156	45	111	71	0	N	N	0	0	0	0	2	2012	118	6.6						0	51	0
6DD7CD198245F23D0122822A7906118EF88803C1DFF016A21B8465D301011C9A25406D69E3BD142CCDEDDE6953C800AF	1		212	181		78	39	40			1	1	1			1	1		172	75	110	53	0	N	N	0	2	1	1	2	1981	110	7	206	59	122	36	29.08	1	82	1
6DE9BCAE3908B4A345CEE0918CDC0AFE8D0BDE9CB2B0460C3A30496BA7372A2F7A0CDC5074F937D5E15A4CE97BC10EF7	1		248	201		125	60	56		106									155	101	132	74	0	N	N	0	0	0	0	2	2009	155	6	98	119	186	54	92	1	56	0
6DEBD149990EC2B17C7D32DF61B37ECC4F4F4C2FC23BEF882BED0CCC954DCCB89751F109CD2F88EEFF503FBC78DBE360	1		170	148	96	74	39	39	244	208							1		155	0	130	80	0	N	N	3	0	1	1	2	2008	102	6.7	208		166	40	42.1	0	78	0
6E04AE35D0F73C0E6A29400262D8E97C11F65084B1816972642EA7622D577755BCDA257BAD6510EDE5168259388A718E	1		179	113	124	52	40	56											170	74	118	80	0	N	N	0	0	1	0	2	2011	124	6.4	110	141	196	39	91.49	0	60	1
6E0FA03A4B4F4B56043C38CB3B2385E2966710965DF320D3157ED2305D81AD60F4E36A8A97274B5787499976956CC0E4	1		341	163		92	81	62		76									156	62	145	85	0	N	N	2	0	0	0	2	2007	128	6.7	100	100	190	67	90.12	1	62	0
6E30CE5EA6F47CFFEFC309FD92209590359B696D2398E90FC2E5A670C730849D5FF11E575261FE92822EC65FB2C84814	1		221	146		85	36	40			1	1					1		0	55	130	80	0	N	N			1	1	2	1977	119	6.9	122	104	166	46	9.06	1	81	0
6E367E8C8B9276682DDE3B364859F71BE31533B2220BCC5A88AA2D055E65EC182CD6D7BFEA580D2BEF6E0E315013FDB0	1		170	129	109	62	51	54											150	0	0	0	81	N	N			0	0		0	97	6.5	77	88	146	49	106.97	0	64	0
6E44B9C69993AB5A4CD127850103A498673D2BB63F4FECE6409EE02D5677CF3ABBF9A678104203B57E9EA041D4DA592A			165	182	91	112	59	57											162	72	109	73	0	N	N	3	1	0	0	2	2003	108	8.3		125				0	50	1
6E90B47110AE218B802F49EBC3CBD83C30B54BFC9CD10F9E79E9A5685DF7E4CA82A164E3039B61245DEA7914323974CA	1		237	169		111	40	53		122	1	1	1						167	69	130	80	94	N	N	3	1	0	0	2	2001	117	7.6		101			79.96	1	64	1
6EB188E0EB25501C964026741492EF23BAA53728EE134683FCD4467165E5105493D64ECF81BDB4DB1626BBD12DED9861	1		207	150		78	40	37	180	128									161	79	120	70	0	Y	N	3	0	0	0	2	2009	149	7.8		60				1	58	1
6EF4972FD9C1D1AF69A8618D466FD1C6CA2AF716C4F31BA978C79854EB998687A3BCFD09C72A8479B5CA7A588E81AE7A	1		186	143		81	42	47	121	94					1				165	72	126	78	0	Y	N	3	0	0	0	2	2013	225	7.4	121		186	42	104.45	1	61	1
6F24A8FDE194B3E5237136D3F3A51267F5A7B024F57BD6D19D21DC5F5F96A87DF761269DDBFB74BDC775FF0BADCDB343	1		172	190	96	97	54	49											170	75	132	78	0	Y	N	1	0	0	0	2	2008	185	6.6	167	103	169	51	111.11	0	45	1
6F325A08E020D1FFA692C905219CD9AD90A460810B67D3FE92997C609D0B27509CC2FFD19C9223573B3B306AA9279C95	1	1	201	168	132	101		42	185	158									148	65	98	57	0	N	N	1	0	0	0	2	2011	88	6.2	268	95	164	40	52.82	1	67	0
6F5427B14F7369CB3EBBBF77BFCD749B383C39AD72E538701923959CAD0F2A5E301456A95F9EF95BF52584DD7CF656CD	1		220	165		98	59	59		158									154	59	126	78	0	N	N	3	0	0	0	2	2001	148	10.6	110	91	164	63	111.15	1	53	0
6F5F077DE79E048240545682D656A783466BEA7300D3C288BE85DAED8B0DB1CCBD8F79251FE20BA826BF1D3AAE11E5E8	1	1	244	174		109	40	35		187									162	66	138	87	0	Y	N	2	0	0	0	2	2008	114	7.5	200	95	149	40	90.58	1	64	1
6F88FAAC93F04A1C9730D11EA2A9086288995D533B4590CED3CA7AFFAE94E014CD3C1D37AAED732BA58A542B3FDB4EB8	1		177	122	115	69	41	45											167	71	108	80	0	N	N	2	0	0	0	2	1993	102	6.9					47.5	0	84	1
6F88FAAC93F04A1C9730D11EA2A9086288995D533B4590CED3CA7AFFAE94E014CD3C1D37AAED732BA58A542B3FDB4EB8	1		177	122	115	69	41	45											167	71	108	80	0	N	N	2	0	0	0	2	1993	115	7.3	94	104	157	37	41.12	0	84	1
6F8AEDA20FB6FD4BA753C15FE5475D3C254CFD492738880DC90E383F87BEEA13D6792115F28E33E27D67791A664FE4B3	1	1	227	195		103	38	36		264									172	88	140	82	0	Y	Y	1	0	0	0	2	2010	148	6.8		85			92.12	1	58	1
6F8C7F67C51C654499E5F3B3C1E29F539D6A30D05A9ECA2A770F5D5D4179C2BADA7C32292519E7438B779F744BD5C7A2	1		139	121	73	55	49	50											167	54	143	84	0	N	N	1	3	0	0	2	2005	163	8						0	59	1
6F97B96AF60764DE92DDF8DF2B9CAFB1EDF544E4594A24CEE13422D465CBC57F628FAD48CF2E835FC427A0CDF014FCFB	1		212	161		108	56	54		117									154	56	130	80	88	N	N	1	0	0	0	2	2000	128	7.7	122	94	149	57	76.75	1	65	0
6FA21F4F89B9772DAAAD29C11C0345B0A940C9FF93B060B02890A084D766F5A41CF82DAE6D5BB646C712AC0D0EAAEC3E		1	167	153	92	95	47	44	203	125									174	78	120	75	0	N	N	3	0	0	0	2	0	106	6.7	93	86	158	50	66.33	1	58	1
6FACF22E54D98F5A29B7464F2A3D50C22BBADD87106C248D96384FB7ACF7704EC2AEC0D967E770407BACA60FBF1B5AAD	1		206	130	165	71	52	54		67									147	51	135	77	0	N	N	3	0	0	0	2	1990	102	6.6	50	64	140	62	87.42	1	73	0
6FD30CF8EE1DFC1C1818D64513F54CC4B5008330D8185E81114986D1C5B30C17AF78D7B3153DB947CC28FB04C4651296	1		178	185	121	108	51	50		126									159	70	120	70	0	N	N	1	0	0	0	2	2010	195	8.6	120	113	167	45	140.56	0	47	0
6FDFAABE778C8DEAEB78A37AD8204CED36F81536176FA7C84087BE9EF2EF5A4BE74C583B5EEFABB4007B8F7660AE42FA	1		238	179	138	75	80	95	90	82									158	58	146	91	0	N	N	0	2	0	0	2	2012	259	12.1	41	96	193	89	141.18	1	46	0
6FF5D107E94E039B3BAFAE9E3DCA9D93F8E3C27B3092F95EE07339350327C0CFCDDF904ED23A29DCB613AC6E2A7746B2	1		192	192	131	133	36	37											154	74	130	80	0	N	N	4		0	0	2	2001	184	8.2	210	108	167	36	43.17	0	69	0
6FF647B1C4FFE163C06DBA3B5D2286511F3FA1DB9D7AF6B30F63F49B760FF6B530FCC2BB1E6966FBC314524B76ED9B9D	1	1	163	153	93	97	35	38											165	88	136	78	90	N	N	1	2	1	1	2	2000	243	10.4	73	77	143	59	10.66	1	74	1
6FF8C5C8C4775CE36989FE158550BAD065C3E2EBE1A453153CBAE0A6B26865B214FB302AD6180EB8B76F3E52CB1E788C	1		196	153		68	63	60		86									167	67	136	78	0	N	N	1		0	0	2	1997	114	6.3	53	42	107	61	62.73	1	75	1
70140868B93589F619324FB95183931C2F0975F49FB197EA9FF4756C5544DEB281ED537912376160773967EEF1F9F599	1		228	169	160	89	47	41		213									150	69	130	70	0	N	N	3	0	0	0	2	2007	209	6.6	254	73	160	44	92	1	57	0
70177DBC38EFA629B3DA80528169C90FF7A7E37332D94AC68577DFBB31440CCC9B6C6F19A130F8413D6B3A3738302245	1		178	144		96	34	34		113	1	1	1			1			170	54	126	78	0	N	N	3	0	0	0	2	1991	180	7.4	154	96	158	32	86.97	1	78	1
701B102569319E2DD8EEB83D3624BDCA35749F7900D1DD0A72B00F7552992B851FE58B3A99BBFF6A5BAE78E8A9BCE565	1		172	103	115	58	31	30											171	80	143	85	0	Y	N	2	0	0	0	2	2013	160	6.8	221	88	141	29	75.94	0	48	1
702D406BFEA185BA894DAC5CB725F7EF56C4CD2CB4BAB0FDB7F13EF365A29F1BBC9AD14C4666CFF2497A392CD964746B			159	184	101	121	42	53											172	62	126	69	0	N	N	1		0	0	2	1981	165	7.2	78	115	167	48	61.31	0	85	1
703DF9EB82DC26A1FB1CD7E3BFBC6D4D08022C93FBF17908CB71CEC0668B80661E8653FD462E076917E4E83AA7886AB5	1	1	218	172		79	46	39		177									161	53	126	78	0	N	N	3	0	0	0	2	2006	183	7.7	247	92	106	34	135.65	1	57	0
705B007B27DB91B505BD4FB621E420151C31C9AA12BB0EE587294A3340E7A6DB1EBF8909BDE328E172BACCDDE4AC6493	1		159	207	95	101	51	57											169	85	140	90	0	N	N	2	0	0	0	2	2012	131	6.2	109	83	148	49	97.43	0	45	1
706CF7051AC4254BDB3D0DDFAF8A880B124C3A301117D197CD9FA4DCB38AF5F4D92F7F1EB29037A443B884D5D5C46AAE			169	162	132	109	30	40											153	55	135	85	0	N	N	1		0	0	2	2007	111	7.6	140	120	172	38	185.16	0	44	0
707060F3AB5726DBB4D289C04645171832837CD694849B5188D7542EA1FD11C2F8642864B66F9E541E9FA89821262B0A	1		205	144	110	80	40	39	471	198					1				163	75	126	78	0	N	N	1	0	0	0	2	2012	178	8.3	231	56	121	39	105.53	1	59	1
7075832B215E2ADCF410DA8B0B2B5F3D4355D8BD71EF48769F5339DF817FB9861373520319C803356223AE87F08C8AEC			171	149	108	85	63	54											170	62	130	80	0	N	N	2	0	0	0	2	2005	115	5.4	98	92	157	56	98.36	0	42	1
707703E0AC67C54A4294DAF9B05C44ACCE27B835268818DCCD2A26ED817C71DD71CD0C03D02FA53A4F5FA6F66F677821			165		97		46												174	87	140	80	0	N	N	1	0	0	0	2	2012		5.7						0	56	1
70B23738E18BCC3908EA0ABAFB9871E91DDAE717D0B4AAC091BA7C63B1F7D0855D6E951B3AF804A0AD168DF90604E36A	1	1	187	206		149	46	47											156	71	130	80	0	N	N	2		0	0	2	2011	159	6.9	167	123	185	47	77.5	1	61	0
70F1BB58AF7F512B0FF0B232819E9039DD33073B2B253085A8F5C0CBCECE80225FF1F2DE699080EB89F5FA4DC8BAD9EF	1	1	183	161	113	106	45	49		181	1	1							156	54	146	78	0	N	N	1	0	0	0	2	1996	94	6	123	104	173	57	64.53	1	78	0
70F3DDDC9CB26A9962AB8944092440D3B1AD5F3B7D433B474D29B1DA112F259ADD7B1A97B589EA81E6168EED749DC28E	1			174		106		50		146		1							165	78	134	74	0	N	N	0	2	0	0	2	1999	95	6.3	136	100	164		35.93	1	64	1
712EBFFF3D3720464F24BDF81474C5C762E3FE6171F6ECD1B57C8BDA542AE48C9FC063C40CCA5FE811FCD8FB1D7D8407	1			184		119		58		150									169	75	130	80	0	N	N	4	0	0	0	2	2000	108	7.6	57	82	150	62	127.4	1	50	1
7161E046FF6EC880C1E66CECF273427EB63F70342B4A4BAB683BB768AAE86695B1BD0DD17431361D7D802DD57F3C3B78	1	1	140	170	82	103		45	206	155									165	65	135	68	80	N	N	2	0	0	0	2	1986	222		139	89	155	48	18.02	1	65	0
71B0278B7BB8AE9BEF3616DF1F9F6167FA2A800B3840C3696B37A93CB32D3B05000D07DAB73F2F4E08460743FDC40F3F	1		197	200		137	57	48											164	62	115	68	90	N	N	1	3	0	0	2	0	137	6.7	181	117	213	40	30.88	1	62	1
71C2C6A51A42F8599FB6C050DD9659C4E1D013A191FD7B35BB56250CF18EDB8F932D7A2DAB59985745540E731CDBE85C				175		100		52											155	67	126	78	0	N	N	2		0	0	2	2006	113	6.7	177	100	164	49	89.54	0	64	0
71D434C29DB79CDFDD6724EAA58F358BBFE65D836FD2EEED096FB1EAEBC7B39D0F9BCDF00E6A333F6BEF57D14BF259AA	1	1	199	147		80	43	45			1	1							156	51	130	85	0	N	N	3		0	0	2	1991	125	6.8	177	63	121	41	57.29	1	76	0
71DD860EF55BC1C98908B4FD265DCBA2E656F0A002BC79EF8F91EB70572EEA9A93DC55699317BC62381956E52DE38E3B	1		177	195	107	123	52	54							1				169	69	126	78	0	N	N	2		0	0	2	2013	164	7.5	146	117	175	46	106.31	0	66	0
71FA808EEE6CF96BB76F3AE73E104C1FDF3227AD69B43EAFDF08F76B61337442EE673B6A1AC75EB19EEF194D7F4D4A09	1		222	166		87	63	73	112	70									173	75	120	70	0	N	N	1		0	0	2	2012	144	6.7	57	64	215	74	96.13	1	47	1
722EC5FEB869CB29A6F377A5A667A3F1C2238EEACA1246C63791249E9392CD0710DEE3EC93BE1017E9A77317E34D961D	1		177	138	110	81	54	49											156	72	115	74	92	N	N	3	1	0	0	2	2001	102	7.2						0	51	0
724EF1A1959F8B01D053C1631771B3FD24EB8C00D4421A9A522A31418320CECD1A6C624B2EE70E4E5EBCBF7BD1CCCAE6	1		197	164	124	91	61	50		103									160	64	136	89	97	N	N	2	0	0	0	2	2001	205	9.6	72	73	132	50	76.22	1	82	1
7271572DCA840BAFB635C95AA8BE32E30B5365B9810ECEDF36BAD8420403BEA1C9B92B514594E62FBC31B31F81D6D827	1			191		108		50		169									156	46	130	80	73	N	N	2		0	0	2	1999	168	7.3	147	116	175	48	90.72	1	61	0
72B00E20FC811B6A8313E8DB5113575AB1738A55FC7BDD064D227621DF810E594CE684F90F535F6F938DE343C2AD03BA	1	1	159	156	96	96	42	49		144									150	63	110	75	89	N	N	3	0	0	0	2	2010	142	7.5	76	85	147	53	68.59	1	58	0
72B8A85E7E123E9317EAAA8600241CAF6EF3861048B0F896B67CE7240D575E4A140E027E8560D94F902E2DD06D1C4359	1		159	144	81	71	62	52	153	154									163	62	126	74	0	N	N	2		0	0	2	2008	155	6.4	153	81	159	62	120.3	1	65	1
72D39AA7D3DB979D791C39FCA0E928ABD983760ECFE26833185430287700D26189E8CB387C55D2C7851A6287F16FC4DB	1	1		172		76		31		188									161	90	147	82	0	N	N	3	0	0	0	2	1999	194	8.3	144	82	133	33	150.97	1	51	1
72D4E1C46B4AC61F60F5FB9974EB038F16143CED6681F0518DE94C1983F9F7C17032852690CE38B837EC85B0579DFD16	1			205		109		64		138						1			157	58	135	83	89	N	N	2	1	0	0	2	2006	149	7	133	142	214	63	52.04	1	71	0
72D7329DA5E240FBBFA039A18E398D7EAF8411182EDBEB18E5D83F7356B60A48C97D0977542E4CF4D42741AED73F00F9	1		190	165	112	95	52	45	170	165									165	79	140	85	0	N	N	1	0	0	0	2	2007	198	7.6	197	110	178	46	93.03	1	53	0
72DF3622FA60320A73A13FEDC1F76A0A8C024A9CE197138F6937411155229257404B0AC818A2C46BC232D951E55BE9C4																			157	54	126	78	0	N	N	2		0	0	2	2001							78.75	0	69	1
72F92FAEF1CCA8416122B6180E0420C02E663A68B912D4B8B8A8E81F0031A233E212FE2D9C1C760248E5B3BF98356C6F	1		171	153	103	95	67	51		54									161	65	120	68	0	N	N	4	0	1	1	2	1999	142	6.9	55	66	117	46	97.19	1	87	1
7306DD766A11F18B2EBA2063A37AC55C72C4AC34767BE40409E4D20728CB3DA0D9B99277DE5D5DA2C6CBF69B513D9673	1		223	142	152	78	61	60											168	87	150	90	0	N	N			0	0	2	2013	188	9.1	71	135	202	62	150.38	0	52	1
7324210FB72AB8662C8FE3813C2E4138A2AEF9AF899FA991AF7833D3BE12CDBE78BE04CE994154B9D1EB4D953856FBEC			135	142	70	77	56	57											156	59	116	65	84	N	N	3	0	0	0	2	2006								0	53	0
732DD69C0C9041544C5EB78B792694AC5165B25202E6794459B3C644171E3E509DEBEB55265EA9598847DFCBCD71D30A	1			150		88		52		108									165	77	126	78	0	N	N	1		0	0	2	2013	104	6.3	119	75	139	50	107.89	1	52	1
7355077E48A1BFB3E9A3790874781B7C878747BEAE051F78D8B88B9427D9D971A2EA7760A7826374557D204F75C1EBED	1		202	135	130	51	91	80		45									155	54	139	82	0	N	N	4	0	1	1	2	1984	127	6.9	52	44	142	90	74.32	1	75	0
7380D9F46B03DCA802049885D85387731210741B72EA618A089C5E742E1B0C1DEA6C68B0B5A56170B3F5EBA843F99856	1		147	164	101	104	46	48			1	1							168	74	113	71	0	N	N	1	0	0	0	2	1996	123	5.9	165	80	142	41	73.6	1	56	1
73854A190A04630A71F879E05736961C0FFB43129F8610C4F67121B0B9406D558D883DAF1D4BA9ED40032AEDD9F0773A	1		170	152	111	81	52	45	131	120									170	80	119	71	0	N	N	1	0	0	0	2	2004	146	7.3		69				1	57	1
7397BD01DE9254144495764CB01221E971BB66D4CB6D498F38102A23C401F0E80538151F8EAA7A68E31B3E4AD056D91A	1		237	124		58	42	52		72									169	73	131	78	0	N	N	2	0	0	0	2	2008	120	6.4	70	70	129	52	68.59	1	57	0
73ED25B3B1766245463AF5734D5621C3716E03632E92C576760B620C519423D5BC859226C82CD0D9D7C0CC9045629CDD	1		217	154		91	49	48		134	1	1	1				1		153	61	137	65	0	N	N	0	2	0	0	2	1992	139	9	127	91	169	54	63.25	1	86	0
73F23FE72B2EE4C00DDDC012AA24C8C3B3B688F79E66B9886DB6263C1B5A3BC4423F59407ED3A95562CEDE93EA5CFAA3	1			158	197	87		52		187									148	45	126	74	0	N	N	1	0	0	0	2	2010	114	6.6	335	173	266	48	108.38	1	61	0
73F8B98701E2FE98B7FA5D7E75B6ECC241B4A92FFAAEE7035800FDED952B3DC6FBE66A4C5038205B8D00DEBB16D048A5	1	1	141	150	70	89	32	49		99	1	1				1	1		160	61	96	59	88	N	N	0	2	0	0	2	2005				74			35.99	1	85	1
7401A8C2D42BF195C78FE228DC2FB87AAE60B3C59DEA2EA23FB806F435E401970CB53D8BE2CCF7A49636057360660BDF	1		204	204	132	107	55	48	264	190									155	61	117	82	93	N	N	2	0	0	0	2	1990	192	9.1	134	89	151	50	74.94	1	72	0
7406D70FE7BEECCB64A47D7F3C6F2F6A9DA298E7A629F95C6C19EA5660572D48A98B941BDFE6A1F4264C7283A505BF21	1	1	204	192	62	109	52	55			1	1				1			162	77	152	80	109	N	N	3	0	1	1	2	1986	127	7.2	108	112	184	63	89.26	1	66	0
74096CCED4D5A4B6DD862F5EA8A3050F62804B478267D4E2FEDA47315275BA533C4DB1AB94E5444095B5429177440C90	1			183	135	108		58		91									168	88	126	63	0	Y	N	1		0	0	2	2013	197	10.3	89	91	156	54	93.82	1	53	1
741560F88EDECBD042D00B962F95DAAF32BC070CE1BC6F70697AEF07A1E8AD5CF991DC7F41F513C997524D7D5EC2A95D				161		117		40				1							165	61	126	78	0	N	N	1	1	0	0	2	2008	188	7.5	149	121	174	34	105.16	0	60	1
746579E77806CF805231221A93C6B0635FE84AF8ED263088755023FC0A39ED95A904430D61063A01A9F6F27A3A327E55	1		190	168	104	101	55	44		220									168	76	146	90	97	N	N	3	0	0	0	2	1996								1	51	1
74820C7411573AA62B74EA095D8FDB8EA6284130EAACFA52402BCED7C806D9266445E829A087200A9781CCE075DFC7F8	1		220	132		71	52	45	188	116									171	60	126	78	0	Y	N	2	0	0	0	2	2008	166		221		142	47	80.47	1	62	1
7483BB465716404070C4D15408E127FEF2EC874D85FE8953F4791961EFBB4A8F423680D0D06B9516F85BC526EB394BB9	1		195	151	123	86	54	62		67	1	1	1						171	68	126	86	87	N	N	0	0	1	0	2	2011	115	5.8	58	88	155	63	68.11	1	83	1
748B360DE165C25186C2F1D37A2279327423AAE789DE7C9B1C8E5C0C4D1C56C121B2C576D17E9966C56557609E84B3EF			162	148		86	51	53											160	65	122	55	0	N	N	2	0	0	0	2	1992	172	7.2						0	78	1
748B360DE165C25186C2F1D37A2279327423AAE789DE7C9B1C8E5C0C4D1C56C121B2C576D17E9966C56557609E84B3EF			162	148		86	51	53											160	63	115	55	0	N	N	2	0	0	0	2	1992	164	8	79	94	152	55	115.92	0	78	1
74AC8B34AA355BD31F5CA6A713A4C08377A7C1368279EC3F481805247AF03EE143E4321746872C5BF303F40ACBCF627C	1		167	128	116	83	37	36	121	102									176	84	112	81	0	N	N	2	0	0	0	2	2001	133	6.8	138	111	161	36	64.99	1	63	1
74E9A76ACF1FADF5AB03B5CB6A187A1CF619174CB206FABCB72DA41F2CBE334235D727EEC8E8550A62F8E37D4F18B84B	1		181	145	117	86	55	50											175	77	120	70	0	N	N	1		0	0	2	2013	129	9.2	57	111	168	56	87.96	0	40	1
74EE2F7C8FA9A6E7B2CB426C77BCDA6E04C3EE229FA84FFCC295FB191C5A39C438C4F3A1A655A8E94A4F0FC96ADEC8AC	1		221	178		103	43	49	190	155									0	70	142	80	0	N	N	1		0	0	2	1998	126	6.2	224	142	209	43	56.85	1	79	0
7508365031309DB943A52432A3D1A3A154C9934309AF16C825D0FEB6D8109852CB9142A364015CAF2DECB5A9693B8F87	1		195	133	122	63	59	52	166	123									164	79	126	78	0	N	N	1		0	0	2	2013	118	6.4	167	122	189	58	93.76	1	51	0
7540D21B38FA2970C789F76BDB9B3819C47489EB59677B567B7C8240930BFCCB4E119A0C8533DE08296FF5F3639329EB		1	169	151		84	47	51	352	143									176	80	156	78	0	Y	N	2		0	0	2	2007	134	5.9	130	89	152	56	82.15	1	57	1
754343642235F45400C347FA17528E07FBBAA8DBD00E20089EFDA82AF51F3B8E3B14DC7FB04587AA54530DCE26B9C8EC	1		200	146	127		54	44	255	274									164	66	135	78	0	N	N	2	0	0	0	2	2007	234	8.4	292	127	205	46	91.03	1	60	0
7579F6ECF5C6C8A57BC87DF825C647BAC491CA297094095F905D5EC4F9882E6946FBDC42360BA64D36A87057855CDA0B	1		227		135	68	35		331										162	70	133	80	0	N	N	1		0	0	2	2013	147	7.2	300	134	199	37	126.88	1	50	1
758AD008CBD33CBEDCD38BF9EA10C5739137D3ACD62BDB53C63FB46EA0D6E85FFAC40518ABD343735FF972EE168FE376		1	247	183		109		48	515	298									160	69	162	78	0	N	N	3	0	0	0		2002	163	8	93	136	190	45	81.57	1	58	1
7591094D8DADF2A91486F2601FDBD8652F89E492E8E6A7158AD3412872F950C9EED735DBED23EB228D72DCC20546E9B6	1		198	195	134	106	45	46		162									158	52	107	66	78	N	N	4	0	0	0	2	1984	207	8.8	108	80			93.76	0	52	0
75B5F80DD0E6A9F57F19DDAA4CC56C331980C13E1DFA282E3CD241F537AC5C39146113FB1C8B2CAA175A14349DA8EC6D	1	1		206	180	129		47		415									179	91	139	89	0	Y	N	1	1	0	0	2	2013	338	13.4	321	268	342	51	105.53	1	59	1
75CEDE94F22DF38E0334ED8F9A2EEC8B068087EAA9613832AD749FB23FE288ECACB422D5F1B88C3C6C315FD1E18572C3	1			145		82		58		55									168	75	141	85	94	N	N	3	0	0	0	2	2010	115	6.6	78	80	132	52	67.31	1	53	1
75F1EB8D39694410434B9C99F227D4FC44E162A19939580781A4572A6288737A16846F222FDFCD707E9FA00DF8363BAF	1		267	190		87	64	68		143									152	47	121	72	0	N	N	2	0	0	0	2	2007	102	5.8	101	76	179	98	135.16	1	57	0
75F5B96A70BC20CF715AB56E71891B18721AA4D425B0B10A80DA4A0802FCC1C4CDB3CF6AE5DC8C9D4FC5D7598073B95E	1		193	144	131	75	49	54	130	90									150	59	120	80	0	N	N	2	0	0	0	2	2012	112	6.3	82	74	140	60	74.94	1	72	0
75FCD160CE304F54AE1A9B89F4905FD7016F201A5C8E9A159D190B2C7F6F78B812B73EBD91A931658112485F78C9914F			165	174	83	95	72	73											152	50	140	73	0	N	N	3	1	0	0	2	1998	131	7.7	65	112	192	76	112.02	0	51	0
760A04ECC0BBE8D55E87E309F0A0E207626AA626D9B5DA338BFB06A5F02A68947C5315B09E6864ACEE293C42A51A95CA	1		195		128		44												172	78	126	78	0	N	N	1	1	0	0	2	2002	85	8.8	201	124	195	44	74.71	1	53	1
760EED1E799BFF4096A09DFB92E4E7A195CC66DD2679D00A10EA33E8344A7ABB57FCD63C3561003B6A99810428BEEFAC	1	1	146	144	77	87	30	45	239	102									180	75	130	86	0	N	N	2	0	0	0	2	2012	98	5.7	131		157	43		1	55	1
76103B466577A487DC27BE1677C3CF6125ABBC4DCC791C469BAD1E030417102FE46D6CF2B1FCF2C69856861DB097EB3C	1		173	139	119	78	49	53	68	51	1	1							170	65	124	80	0	N	N	2	1	0	0	2	0	117	8.2	73	136	138	51	78.07	1	72	1
7640B526613B434A3AE88916E1DA66F3458D5E61F485A933CA4F38BE7180EAED4D4750A77B92549B75684E6B40FD715B	1			193		114		58											155	49	115	60	0	N	N	1	0	0	0	2	2011	115	6.8	88	134	193	63	129.64	1	70	0
76487D7F40B1C4ECADE88E04889A681B14B162CCBFE454833F3E1B46E426D71D1E338467A656578FE0E8E9A1731E0D93	1		231	188	171	115	56	65	84	97									176	67	110	70	0	N	N	3	1	0	0	2	2007	119	8.2	74		154	66	100.92	1	37	1
764BE4765256D883E9FB6535C44D916EA4C869283B06ED19BB4D12F879E3ED4E7A083409E5A92075987C61EA26DE53AA			176	161	104	93	53	45											177	55	126	78	0	Y	N	2	1	0	0	2	2008	73	5.2	91	99	174	52	127.4	0	49	1
766EC3DED358446AD9D2AA36645A9897EBF2BB7C9879B53280C78F773351ECF74A6BDFA7C16F23C2F4FAF641FC28A46C				147		96		35											172	62	126	78	0	N	N	2		1	1	2	2001	113	8.9	106	111	160	38	51.32	0	85	1
769C7520A85171E15C010F5DCE0FA76E20771635DEB5DC5AFC487CDC70DE27A9C7015EEE656247ACE57F93327B4D6ABA	1		228	144		65	54	51			1	1							167	76	0	0	0	N	N	3	0	0	0	2	2001	128	6.7	65	91	148	43	69.28	0	46	1
769D7BC954057BF98AB2CBE403410B4B4B0D4315407986D77AEA267813866735AF066D09FA40178AB23AF9B7887F1ADE	1		191	149	124	69	58	55	177	180									170	102	153	96	0	N	N	2		0	0	2	2013	125	6.2	144	114	185	55	159.42	0	39	1
76B6E515C52B58F92DF9628E766D431B804F624563BAC4007D827B3AB6AD0277B6292EB54764F420648955CE07F51DEE	1			173	157	84		67	107	76									153	49	110	72	0	N	N	2		0	0	2	2010	124	7.4	94	87	149	55	73.54	1	79	0
76D3C47C2BB190C54E71F0E74D77F1F7B5F2EABBFB8558B2FFB42B4AD7E0A10CD331BA30C19F3B55DFEC084DB9B0B886				167		98		62											166	71	126	78	0	N	N	2		0	0	2	2013	159	7.4	126	104	174	66	115.43	0	44	0
771F2A2C90451CF4E98AA7C59DFD92C9FA99E613C11D21D448C4D2DA5F4C1AC99547253C5BED8914CF3AB5B559936F12	1		212	175	141	97	49	67		68									172	74	130	83	0	Y	N	2	0	0	0	2	2007	130	5.9		120			66.57	1	56	1
772EF7ED7353193189513A46C77B67B73E62136DABA004CFA9F510A32BD954BD94B3643B650A5F667322007F3F289CE8	1		190	184	99	124	70	72		84									150	51	113	64	0	N	N	2	0	0	0	2	2005	223	11.1	86	126	209	66	165.84	0	74	0
772EF7ED7353193189513A46C77B67B73E62136DABA004CFA9F510A32BD954BD94B3643B650A5F667322007F3F289CE8	1		190	184	99	124	70	72		84									150	40	113	64	0	N	N	1	1	0	0	2	2005	153	10.7	81	87	171	67	103.87	0	74	0
773E646D8DBF8EB1DC599802FF134BA5816F74C778681D2BFEF8129F3EA463D34E992094268E63EFB12558E5A28365F5	1		162	166		99	59	54	144	125									154	56	133	82	0	N	N	1		0	0	2	2007	163	8.2	171	95	180	58	94.14	1	51	0
7763A1A1168801452C6A99C649F7DE7BE97A1682325CC4DE4C648ABEEF984F88529BA894E272413C82B32E21FB3F09C2	1		193	161		104	54	53		77									157	55	128	78	0	N	N	3	0	0	0	2	2007	162	7.4	150	110	157	47	92.68	1	55	0
77BAAC8C6BBB22445B1957D95D778C974D653B5508804B85F5FC3992DA9B2E7EBE4282AAF73817470441A8522581530C	1		207	146	136	92	68	61	100	60									156	58	126	78	0	N	N	2	0	0	0	2	2010	107	6.3	43	85	153	59	69.88	1	52	0
77DD91DE67B18A9E508C2595143119C28CC418C2F24D4CB4A412ABC83700DF9BEF1FC3C563FD4945A04BF45A062F0E39	1		180	195	117	154	44	44											164	83	142	78	0	N	N	2		0	0	2	2013	153	9.8	167	121	170	37	94.93	0	48	0
77E4D7E4C759258D44484378ABCE5CAC8037EB7CBE1BD0A3B9DB95407B21D5EE1ECE5712B9AA5E8C312F1932E9CFAD3F	1		199	181	139	113	44	54	153	97									159	60	127	75	0	N	N	3	1	0	0	2	2001	172	9.4	96	104	161	51	107.67	1	62	0
78974E4D7C0020757B43512FF270561612CFCDBADAA20126556E043088F66B72583750CA6EA42C55DDD344D5FE9AB2CE			159	160	114	104	40	38			1	1							178	136	141	92	0	Y	N	3	0	0	0	2	2012	156	8.4	87	118	170	40	109.66	0	49	1
789CEB823828BA3AC20A7B33923B6FFC81A7EC71AC9A4C4A75E0A690C4D403F0794227A230760055E9014C9EC2D0C8EE	1		211	185	145	123	61	59		95									148	55	130	80	0	N	N	2	0	0	0	2	0								0	65	0
78D9FA0FC6DB7C554857144513B6F8AAEFD89BABA38905A4885C442BAAF43495D82D74DD5664A86DF78DFD5DBB4F5338	1		203	178	127	92	69	77											153	53	122	70	0	N	N	0	0	0	0	2	1993								0	62	0
78F9433D49E3A0246DD72D85F79AB1123F69631D71B30748BBF365F7C7CBFACC703E9717B78D6C02465453B1A3C8BEA0			169	175	105	96	49	52											167	81	145	84	0	N	Y	3	0	0	0	2	1989	147	7.4		85			70.14	0	71	1
7939348D5ED60B6A171C33C43C1543DD7544036657AC137290A7ACBD6BB8BBE3D7BC7A3791DF13A190FAE4BB8A1AC2E2			140	137	86	81	29	27										1	158	53	90	78	0	N	N	3	1	0	0	2	2001	88	7.5	200	78	137	27	46.84	0	89	1
794046527258A653395DEC148598D38874684F91981B67350CDCFDADCC79423E781A42A2D3FAC373872232A58E765697			177	176	111	109	59	56											151	75	130	80	0	N	N	1	2	0	0	2	1996	139	7.4	89	109	182	60	60.53	0	59	0
794FE31606C9FE1FE9E6C716DACDDAD98535E691730C36477D828E4296BCA15BF11C47A87918FCBACAA760851001AF30	1		196	138	136	82	54	46											165	72	128	73	88	N	N	3	0	0	0	2	2005	130	6.6	121	88	131	44	49.32	1	69	1
796ED0E220885536C0B2521CBA04AB586A0104E674DC1513DCEFDE29B0205801CECDD9D2BF34D3BB0567FA11E2641295	1	1	177	195		112	55	55			1	1							159	96	120	82	0	N	N	3	0	0	0	2	2007	134	9.3	100	130	201	62	133.32	1	62	0
79723D9AB219C41EC06D90B0C78E850C4FE1D0932DAF17A055B938B5597A7DBC7FF4DDD941AD3184559C68316F0602AE			154	157	103	103	35	43											161	56	135	72	0	N	N	0	0	1	1	2	2009	121	5.7	96	114	170	42	37.66	0	69	1
7973ADB9D47A276F32DC194ECA23F504FFF1090C9CF64DF75A1E8BA69C367EC67AB0EF2D19CDA67833BE735DEAA2AEF1	1			127		66		41		123									161	68	136	70	0	N	N	2	0	0	0	2	1993	128	7	142	66	123	42	75.37	1	70	0
797FAB3155AF291C17A807E55BA059D4B2233424CBB7AB0C6E482A456665E21D32BE91348D7ED0CE6954FEB7E2DBAA6F	1		142	166	107	89	52	59		102	1	1	1						148	54	117	59	0	N	N	3	0	0	0	2	2006	286	9	96	82	155	64	56.56	1	81	0
797FAB3155AF291C17A807E55BA059D4B2233424CBB7AB0C6E482A456665E21D32BE91348D7ED0CE6954FEB7E2DBAA6F	1		142	166	107	89	52	59		102	1	1	1						148	54	146	73	0	N	N	3	0	1	0	2	2006	199	8.2						1	81	0
799A4700BB391343F8D8829176A419BC13D20D87E4DC5E991FD1D17F33ACE1EDCC86F99A621D0C6D669772F1AE999A2A	1		187	148	190	70	40	66	193	87	1	1							145	36	126	78	0	N	N	3		0	0	2	1994	121	8.7	101	140	127	57	78.58	1	57	0
799AD0EC240660030371D77A1D0752809A97FF3C20A1A3EB46FE5296EBEF098D817AB881286C8F04492FE56571AC2245	1		190	155	152	100	51	48		121									165	96	136	78	0	N	N	3	0	0	0	2	0	136	8.3						0	61	0
799F7D0A9B3C17D0CB8685898F82BE20ADC8AC759AB2A1A3E03134693C9913AA11FC055A038A3E59C7E299A4144BFE26			172	158	101	83	64	58											170	75	153	82	0	N	Y	1	0	0	0	2	1991	127	6.3	52	83	146	60	68.46	0	81	1
79AF2C6B072DD96B991C74D923F8876B828DF082B5EEEEA7217ED299068AB9B310A2BAA12D5039EEDC843C822A66E3F6	1			162	230	101		61		178	1	1					1		154	61	190	90	0	N	N	1	0	1	0	2	2012	151	7.8	214	95	177	61	104.15	1	74	0
79BFA4AB15CF2A40BB519B9EFEA6DEB0F1D534821456DEB307FFC41099FF59E297E035DE949F5946734E9A18CC8841A2	1	1		257		150		48		434									145	66	126	78	0	N	N			0	0	2	0	142	6.9	327	180	244	47	82.44	1	45	0
79C53C8A38EDBD15DFD3FB1B51D56093C6441A0DAFB61DB107DC7FAE5A60F8EB43DD6418E00E3C2D1E1735621E14CAA1				113		42		67											154	65	125	75	0	N	N			0	0		2013	126	7.5	31	45	111	62	69.61	0	53	0
79D2AC5513077B72D6FFB385F3B0148F0E58FED0DE24CDBB6AB8C284E32A089F2F2DDB8AB4EBC482CD4286427C792C22	1	1	237	156		93	40	43	143	119									156	61	120	70	0	N	N	2	0	0	0	2	2011	132	7.8	121		145	42		1	60	0
79ED9E2B2433CE3A8C656421143D410B83870978F276350005CC5313CF0E2F412836B52811DD11E7D314A329E829C6BE				174		115		46											169	50	126	78	0	Y	N	4		0	0	2	2012	123	7.9	78	116	174	46	132.76	0	40	1
79FF08EEA3847AE0F289B0A78B35AECD67D4C997D66DFFAF8F7EDF2B9382760E9A9CD498C514B3C36175E9CD0461D88D	1		192	122	127	60	53	53											183	115	134	77	0	N	N	2	3	0	1	2	0	192	9.9	82	56	107	57	64.19	0	68	1
7A0704A22EF6633E4DFFA7907AA11513FD9B66E671BA014F64C8147319B6F616DE39CE271BCDB806543741A79FC412EC	1	1	219	175		120	33	36		201									178	90	147	78	0	N	N	2	0	1	1	2	2008	154	9.9	190	121	184	35	150.97	0	51	1
7A329012F8008C3C12379A9FE7E181ED23BDDDC58FC749B7EFA6E2AD723D8BE791F2DFA2741B6AB92F73C629E07B7304	1	1	171	178		124	32	35	458	310									184	80	115	85	0	Y	Y	1	0	0	0	2	2008	145	7.2	347	106	180	33	85.13	0	48	1
7A3431A76ECB45EAB3B772244F0D927E901485DA57B0992E290239581B5CD8DA8E07F037D8863E136F3AEC726FAB6067			107	106	46	51	52	50											153	63	139	83	86	N	N	4	0	0	0	2	2005	129	6.6	80	43	105	53	132.02	0	64	0
7A6463149F8EACCAC90792828AF4199F8802A6EBE31E56BE45D689FC8875C9680CFCB3AE8E8155E8C55CE812DD850B60	1		199	166	142	109	43	49	112	105									166	80	132	80	99	N	N	1	0	0	0	2	2011	118	6.9	104	131	194	48	69.94	1	72	1
7A688E6B293B7E2C3D6869CEAD55914544FFA802ED18520CBD9DE9273F62B662AF835FB72EF52287675305E589F609C7	1		162	148		101	38	38											151	67	139	80	0	N	N	1	0	0	0	2	2009	120	6.1	221	94	156	36	59.91	1	61	0
7A9BC081E61406CB40421C4F344FDDBDF7965CB88E298B7F0595D1F1C961DB68E2EB361840B5DEA7647296BACCF8F592	1		182	226		147	61	62			1	1							154	57	153	90	0	N	N	2	0	0	0	2	2001	118	7	184	137	232	54	108.02	1	62	0
7A9CE5BDCBCEC20A7F78CF1B3B73C6199F95A12AFEE29E5941E85A27650421C299377D7AAC2E25AC534E0A85958E32DB	1		233	183		93	75	72											160	62	137	80	0	N	N	1	0	0	0	2	1997	140	6.8		94				1	76	0
7AA26FE11670719AFB7EC00596FF1ED6E8FAA1DA4C59FBAC0FCDFCDC4CD588BAE75DFA93F04B4EFA5D063BEF1799D273	1	1	284	226		140	55	48			1	1				1	1		156	71	126	77	0	N	N	1	2	0	0	2	1996	76	14.6	109	101	171	59	28.05	1	30	0
7AB0FA1ACEA08C2B2E11B96244F211C9DDE3C9BBDDA75642583A9F7189F51B1C245916D1AF845C30BDCA9AD6EBBC5869	1		210	162		99	34	39		87									165	72	126	78	0	Y	N			0	0	2	2008	133	7.6	103	148	194	36	122.27	1	61	1
7ADAA743A109AA5AC12D100B0181CAD5846B8C0221BCBB1E492285994202ED12F4CD318B58F8BA1DE0FB66081E8AC01F	1		222	166	149	89	56	58	135	138									157	73	140	90	0	N	N	1		0	0	2	2012	139	7.4	212	105	177	47	77	0	63	0
7AE3B41F5A5785F707A5D4751C11477000639B6CB47A6AA7549E20F3F8768C4B8F0BF0AB4FC43D350A8A39A109CEB6DA			142	141	69	78	47	47											156	60	136	82	85	N	N	3	0	0	0	2	1997	214	8.8	183	72	132	41	47.48	0	68	0
7AF27592E4F082DCBF19F4E87C0DC7ED32907C709B3DC5EE77D5C6FCD7B0AD08A1383B1415A67BA9D3DC1FE1C6BBD6F0			174	161	91	92	56	57											171	63	126	78	0	N	N	2	0	0	0	2	2008	152	8.3	61	104	163	54	116.92	0	36	1
7B1D49BCA9E96FB87FB5DD9C6989CD3C2F477E4D0CB74C93752E74FF37EF7E7DEAEA7A81531FCE1BFF9C1B6C0A643D7C	1		243	151	183		37	35	217	143									166	79	0	0	0	N	N	2		0	0	2	2013	198	9	186	183	239	35	109.2	1	49	1
7B23902E702B319068D3E26E356C3024446039B31BB1AEC50CF9067396E252940AD83275C82F711428ADF5A21DD5BD1E			165	158	87	85	67	66											150	52	125	60	90	N	N	3	0	0	0	2	2008	171	7.2	65	85	163	73	98.12	0	84	1
7B24FF74AE7C86AB5D47AADFECEE9614B60278131F8BB746C87DCD3BDC581216DA90FD24FA6E2EA4B8F4B56D45E4F1ED			167	146	88	83	77	56			1	1	1				1		171	66	183	95	0	N	N	2	0	1	1	2	0	122	7.8					41.12	0	84	1
7B3BA7E1E0A213E935E30C35AFD338DEA590A8D3410BA86D612DA55218BA053D8A72BE42CD3723269FA0DC11824A2A73	1		204	179	140	101	64	77	92	67									155	53	130	78	81	N	N	3	0	0	0	2	2006	142	7.2	67	98	179	77	79.46	1	66	1
7B56B0BB2AFE73550534CB8F723B17F0980F9CABAA681F1AB0FB94E61AE201F60C9B4AAE8F00604748EB771B91D2208B				172		109		50											163	65	120	70	0	N	N	3		0	0	2	2004	98	7.6	137	106	172	50	222.89	0	76	1
7B94B6BC092ABDD2E37A0CA6CE721C17A211A26569D92A0E083DF1772C40C4133AE0AAD2256EC69A5A3FDB153DD4FE02	1		203	143		92	35	29		165									165	60	157	83	0	N	N	1	0	0	0	2	2006	127	6.8	123	63	131	30	91.67	1	57	0
7BB6D102AFAA9CCC99EA8B89B5858FC2117EC2015D02ADAE10222BF2B2DE86F3D16029DA779D631FB1D6619C0C5482E6	1		207	143	127	74	59	57											175	85	130	80	0	Y	Y	1		0	0	2	2007	189	8.9	203		228	51	73.6	0	57	1
7BC4E1A9418D030036BB7D6436A52D895B317594B1E9C6CCBEA0A490B2DE8117458609621B354DF8C845F639755B772D			175	162	100	79	66	77											159	56	130	70	0	N	N	4	0	0	0	2	1996	167	7.4	62	88	174	79	70.16	0	52	0
7BFB842C2936FBC1CE9E1AFA6046AA7708F15907D978244EF594059D6ED1C449179703FEDE4FFAD8C2CDAB34D44A4683	1			173		101		30											161	72	132	78	88	N	N	0	0	0	0	2	1991	102	6.4	172	232	279	32	78.86	0	56	0
7C0B29F1483DEF0ACAEFF5D0992482A6270F1F12227EE54A244E67F27AD4B8514F81E1958F2478C47A955B64FF1B4834	1			193		119		42		288									152	63	130	86	0	N	N	1	0	0	0	2	2008	174	7.8		96				1	64	0
7C2872EA2032C90DFA527311D99BA28DD6B13EB9CD0AEC0FD28D5D7F80E7F31CD5892A263752484B05E486451631BDB5	1		191	137	130	72	51	56	67	81									144	48	116	59	0	N	N	1		0	0	2	2013	120	9.4	73	125	190	51	106.97	0	64	0
7C4C96DD078AC09CE08F81C008CAE73CFBBCFB884F68FF98CB4AEA6D1A6C39F72A9FE50CBDAD01B46792784D559D4BB0			180	161	107	94	53	58											148	49	126	78	0	N	N	2		0	0	2	2001	184	6.9	94	104	171	56	88.45	0	69	0
7C73EAB3CBD7366E7B904BD4C0590D5F21676073F60D53A560B1B68F82F5741CFD3285C6D27F790C0B63D060C8271688	1	1	227	194		109	59	47		229									171	76	132	78	0	N	N	3	0	0	0	2	2008	148	7.5	155	116	200	46	52.65	1	75	1
7C7566C1A7428825D15FCAC0667E32078053BE67948ADC9A6A7A56920476BA4B72DEB853AB0C6EA5B332A17AB57854C1	1		205	143		96	39	32	123	143									168	68	130	90	0	N	N	2	0	1	1	2	2012	155	8.6	177	160	216	35	101.58	0	70	1
7C90E914CE4407C069CFEF88EE8C0FF8BDDA1DBA774F68E6B897574DF227EBF275496446DED2551D728ADD54D5021213	1	1		149		75		36											158	68	110	78	0	N	N	2		0	0	2	2007	167	6.9	179	132	186	37	63.62	1	71	1
7CA3AE8EB1ADE681D0ED2059AB4A28E0710D59270553D9EB5D52E80AE7765B897AC29C3C96C35E7F17A5839F537B5CC9				182		103		73											158	50	112	78	0	N	N		2	0	0	1	2013	94	6.8	52	103	181	74	104.43	0	31	0
7CA892D22C0C3AF2109A809234F7DF7D83BA8949A4701D5758336C681382F87F9610F640F59891991F1D57B5A3B4493C	1		190	150		89	52	55	118	96									151	50	142	78	0	N	N	0	0	0	0	2	0	127	6.7	96	92	158	56	90.42	1	61	0
7CB1BF5181B6EE7A5654F6C6200AC115995F681837229E6A9F05AEB49DECFE235DB8206AD26DA852C557596B80F10C0C	1		159	121	93	57	56	57											160	61	130	75	0	N	N	2	0	1	1	2	2000	143	6.8	80	104	167	56	77.22	0	76	1
7CE82C31DC330BEA5512FCFBDF03888D1D63E4EB58CFC39EE39FD37D933CC9255C345F6EC7E7E8D4FD715BA3CEAC204A			177	173	92	84	75	77											163	66	130	80	0	N	N	2	0	0	0	2	2012	136	6.6	86	93	175	80	92.34	0	55	0
7CED5625EEB0C5E92B488783C8CD634F4278823F63943D751CB08F831CDBFBC62F351B850F23475024401EE954974DDC	1		201	193	72	101	79	82											160	69	142	76	0	N	N	2	0	0	0	2	0	181	7.3	53	81	237	125	89.26	1	66	0
7CF1F1B880A3068AFD034F3A8E31658E3075E8DA98248F8A9FBB7FE9CCDCD5188EBD0FFD55F6D98BE2E81D299D8781CD				130	73	63		59											168	46	125	78	0	N	N	0	0	0	0	2	0	171		38		127		85.04	0	86	1
7D23B644039734CADC39D3B5B295D6A035BE1197FD898B0508191240991C291FFA1AC2BBCEEFF20CB6CF012FF71D0498	1		145	152	75	89	37	41	193	192	1	1	1				1		155	42	130	80	0	N	N	1	0	1	1	2	2001	104	7	202	153	222	51	18.46	1	89	0
7D4E3D1B5C762B73DE2729E188A26F2E46D55EB5DEAFD5600D5231C0BB8074C2FA84B0D564C2CB88CC45A11E88AA1533	1		207	113	165	71	42	37	123	100									158	65	182	92	0	N	N	0	2	0	0	2	1986	96	6.9	93	72	124	42	28.7	1	82	0
7D672EDBA5E5E5D0104B4AEAC71568C0E3D44FCE024FF82D011572948535AA34064C3044F39881C3FF71423BFDEB33B4	1		168	166	111	108	46	44	95	102									168	92	126	79	101	N	N	2	0	0	0	2	2009	192	8.6						0	46	1
7D8833D1FF99967360C508CA9CF113FB78905A73E54893B7141B08C6549E901D952C5351F4E5F965B5BC623F927F2965	1		162	133	108	81	40	42											168	76	132	72	96	N	N	4	0	1	1	2	2001	263	10.4	122	88	186	46	100.16	0	76	1
7D9204E12B445EAE3A6CFA25082CCC7CB7708946DA2A49D592EBBC44FCB59398650F70320425D23D6D2FD47C93B5B236				157		86		67											160	52	116	67	0	N	N	1	1	0	0	2	1997	67	13.3	39	99	171	72	41.69	0	57	1
7DA11B4427915044F95DC18C667D4067D87EA607D2093ACAD447C23B9A855C130695B3C84EDF51EF8C5803C527C4631F	1		174	129	113	71	39	35		148	1	1	1						169	79	140	90	0	N	N	2	0	0	0	2	2004	173	8.6	163	83	135	37	31.99	1	86	1
7DA2E7F793A83FE5EA53494541FD525CD02B09A59510472AABB910DF9E4673B93447405B96F016CFCEC4990F33C39D80	1	1	238	195	200	108	52	45											158	60	130	79	87	N	N	3	0	1	1	2	2000	187	8.2	183	74	130	36	106.97	1	65	0
7DA616363CC1FC62FFC61C6294DE18741E38A132618B613BAF8EF91C00376A6248146EAFAAED9E415345B2E9B74ADE36		1	160	163	98	77	23	35	229	132									180	107	156	95	0	N	N			1	1	2	2005	95	5.4	135	77	125	35	5.5	1	37	1
7DDA1A8D29727CE887E2AEB0ABE375BAEE5C7426591C918D4E9DF4CB505B766BC1B7DAB41B3C7DA29C62585C83711DC1	1	1	264	226		131	47	50		406									165	80	130	80	0	N	Y	3	0	0	0	2	1996	121	7.6	196	186	271	50	90.88	1	63	1
7DE1E7C3670490771EE8BE124A232B25AADBE3778B7B7349C3549D08FCE92ABB7FD28A4D12B647F6BB7AC68171B780B8				174		102		46											153	67	116	72	0	N	N	2	2	0	0	2	2005	151	10.9	46	102	158	50	223.54	0	18	0
7DEF59E8D8E0F928CBA5BC371FA1A915B08AD27B107FEB98144A44AD5887F437408B12CBAE93DCDB04650A25D2D8C9DC	1		270	158	188	99	39	46	285	122									152	50	135	78	0	N	N	1	0	0	0	2	2012	122	6.3	138	74	170	41	78.58	1	57	0
7E196924183521D49882CC07642A70A2357BA5722B9957D954058888D302F905E6E6D1044135022739B8CCF8FCED89F6			185	174	124	114	45	44											157	47	99	51	76	N	N	2	0	0	0	2	0	139	6.4		108			33.92	0	86	1
7E20CE676B400412EA9024DA29922E5CE14DD0D232171CF35F29A17032EE5FC85E170BB41D1BE46A40A04359917D8692	1		206	149	120	93	43	44	125	105	1	1				1			172	82	142	78	0	N	N	1	0	0	0	2	2011	111	7.1	90	121	182	52	65.87	1	60	1
7E26BFE9E41EB633203A5BCE07DA518EEAF7D03C8CED9F37E0649F4C28DD181E4FD185706F1CCC8AECE52063F9234479	1		187	155	107	62	64	85											165	65	116	74	0	N	N	1	0	0	0	2	2009	110	5.8	87	103	172	62	26.54	0	64	1
7E2A72724D0433B4E0E281BC69141FE8C63FB27BFCA875B2D0CC1FB67253AA93D77BE6E92D3E1F8D04702C8289EE99F8			166	171	115	116	60	40											170	93	139	79	0	N	N	3	0	1	1	2	2007	115	7.3	86	134	185	37	87.2	0	77	1
7E483A2E6EFC061D45AB7E38792EC428E986F685036717FD4E7C31B88FA3DA82166AB9818B1FBC099F03BCB994F3B1EA	1		228	168	155	91	56	59		111									154	60	121	83	0	N	N	1	0	0	0	2	2010	110	6.6	123	166	233	61	78.86	1	56	0
7E67DEE937916A7F36631A22179F18C472204D6600CC5CD94D2669F4D16E68891EA3B0D94AD85619E8CA5B867F4AD6F6	1	1	161	155		90	44	46											169	70	124	83	90	N	N	3	0	0	0	2	2005	161	6.8	160	87	141	39	103.44	1	64	1
7E74A980C2AB0A00361D18E0599C0CAB4917A881EAE31AE44C2FDCF8BDDA002F1D6D5040D0D61FA9C6F20FCC13FCB626	1	1	220	170		87	54	74											148	52	135	82	84	N	N	1	0	0	0	2	2006								1	78	0
7E7BC1ECE98D7287F38272BC18CAB2A2D8B59D29CED8ECD80EC01371B7D4FCECD4DF179266538072D294A4317C137B5D			180	141		95	40	35											178	89	146	79	0	N	N	2	0	0	0	2	2005	201	10	179	107	161	35	61.61	0	82	1
7E865C89F52809053061C096020E2EDED781CF239AFE3A6176AE896E37D4CF396D64ADD1616348EC60484805D6750024	1		220	166		99	49	51		148									157	59	120	63	0	N	N	1	0	0	0	2	2009	139	6.9	123	76	154	60	128.9	1	72	0
7E8D4FF2CDDA0B1ADD1CAC179F4AC9E076C2E0A22D18C2A5A3B91395D79F496221AC09E3FD75BD5B83E47D0D7A5BA11A	1		164	179		81	99	96											174	91	121	75	0	N	N	3	0	0	0	2	2000	75	7	57	83	184	94	83.4	1	53	1
7EE0BAC6E893CE0138818C180BB488D4E75A493B2A76CD3A0B63DDEC34FD84B763F8CC0BFE37291EF43D086E3B8F062E	1		244	200	158	127	55	58		189									160	76	0	0	0	N	N	1	2	1	1	2	2004	135	8.8	197	136	215	61	32.48	0	62	0
7EE9A85FE3439FF2244B173904F6B2F7BBAA8F443F3A3CA8CF3E2BF1ECDADB71E054819F40AF05148C674E8AEAB6D6A6	1	1	194	174	114	101	41	34											163	67	126	78	0	Y	Y	2	0	0	0	2	2012	127		508	106			65.42	1	61	1
7F089539C7367AD7266E501668031AAD242019461852EAF4C2A84A8EFABB6C0668FC1C774BC3010693D463A363268AB4	1		186	123	124	55	51	59	101	56									149	63	169	81	100	N	N	4	0	0	0	2	1989	122	7.2	93	151	218	56	42.33	1	77	0
7F1CF9A02EFE5B079A3E8E0B3504B172F3F7DE02D0E655D34EE2C4C3A99B006EB8E7BDD3B354C5FE98399C2437C8DEF4	1		216	174	147	116	42	48	190	111									174	73	130	80	0	N	N	1	0	0	1	2	2013	161	7.7	118		215	42	94.18	0	52	1
7F2E06607FE5BA06B32A4000D4419518CA71151CE1C9B296D20C46C15F4C314FA5E121F0F37FDFDC5727388DA543E6A9	1		221	155	145	97	49	48		117									156	66	121	72	0	N	N	1	0	0	0	2	2008	141	7.2	139	78	132	42	109.91	1	56	0
7F3ECE3B1FE1AA139BC184E53CE082B69B6A3707DEDE30816631E5A503FBC39183274669D0AD80407EF9465247C230F8	1		276	207	204	128	43	47		237									163	65	135	82	0	Y	N	0	0	0	0	2	2012	119	6.9	328	130	231	43	81.57	1	58	1
7F5C78D388E99BD1ADBF87554C67F6ED012619578DBB783922F45DD6CC8E14093724700ECBCFC2212D556256E6C7A6DE	1		209	171	130	98	51	53		140	1	1							160	71	130	80	0	N	N	3	0	0	0	2	1989	146	8.1	95	111	193	62	24.97	1	68	0
7F6251074A2B320510B531A9915581979EDAC384C0DE281317EB645E9C99BD81E1F69B16B3CC242115ABC69C20F69C59	1	1	187	159		59	44	36		490									150	70	140	90	94	N	N	2	0	0	0	2	2008	196	9.2	430	63	142	35	78.03	1	59	0
7F63727285507A8664C210D8D43BD692DF9FAE9BE94C37CAC0F58A506B1C90980F939CB36E9187DA80551F8056D6EEA9	1		204	161		92		54	193	160									164	72	126	78	0	N	N	2		0	0	2	2013	120	6.9	160	92	161	54	73.33	1	58	1
7F717B4A4133802DB5981475ABC5BA9EB5DCEC77D0EFC5BCFEF4AF95B3377BE903A02997F24032445E4045DDB937BED7	1	1	238	200	153	124	49	48		214	1	1			1	1			150	53	130	80	0	N	N	2	0	0	0	2	2007	123	6.8	110	98	161	43	134.69	1	58	0
7F748309EE7770FA3DE3B40945C65E823D0279241450CB82371D93DAF96BF569D835C109B24199D4BA62550F2C437CAC	1		171	151	92	73	75	73	52	38									146	41	128	75	0	N	N	3	0	0	0	2	1987	192	7.8	53	80	160	77	105.66	0	68	0
7F882966D8DECE0B51751BEDD37DE0A06C835AF795B1846E5B763117F4C7EFEC1E52CF3000E742FD08B0493A1F7C4154	1		176	128	111	64	53	50		117									152	55	134	72	0	N	N	2	0	0	0	2	0	146	7.5	95	52	106	45	65.05	1	75	0
7FEBDE128F8BB5A09873C7C551DE601721B55BB397523E2324E34965CCE9CA357408C5971B18A7BCABB87600CDA79DBF	1		197	139	136	85	49	43	107	80									176	71	125	75	0	N	Y	1	0	0	0	2	2008	168	7.5	136	139	206	51	122.27	1	61	1
7FF4F102396A9C458781DCB07D4A369E83049C71FC66E944CD21DF5EC842DA29616297B53DEBCD3C8FF9781DBEDB4285	1	1	183	159	104	89	37	36	272	284									168	78	130	80	0	N	N	3		0	0	2	2010	171	9	482	80	172	31	76.75	1	64	0
80292700697401F6A17B78F0229F389378742EBE3735DED5141DFFC6A8B29CC4906B9F11196FA811678346E47F987FD5	1		154	142	75	73	55	51	149	151									0	86	130	80	0	N	N	3		0	0	2	2005	200	8.3	204	98	169	46	57.04	1	77	1
804E43A1391002692F8FAA7078EFF6A84F9DF758BCADF36754EC72F0753FE263381E8462828599368F380B8063C16160	1		175	151		109	47	41											165	76	110	80	0	N	N	3	0	0	0	2	2009	100	5.8	162	104	145	43	60.26	1	58	1
805EB12374AB68219A658AE6189BF8C1FB6D97165C467BB03D91B549F10D98D2212AE626E95F829ACBF1E36CBE52C59D			150	155	85	92	49	45											158	60	140	78	0	N	N	2	0	0	0	2	2003	154	7.6	192	104	170	50	80.06	0	52	0
806454D595B1A37668ECE25C75988E3CB0E6F6417E17A97D32BB6CA8541E65B4C209AFAABCF8B196CCB5FE0E3A5A2F55	1		174	169	123	103	40	46		165								1	176	75	132	84	87	N	N	2	0	0	0	2	2008	118	7.3	103	125	184	38	104.81	0	61	1
8077DB08689390CC01F260FDA6D86D2FB77173CAAFD3826F819A203384B29E51A615B6C2806738EE50592D4E4AFD85DB	1		234	173		87		41											157	65	122	71	0	N	N	1	1	0	0	2	2010				78				1	51	1
80AFF8B63D4C10BB9B87A0D75E3B142D4264B8EAFFED51EEAE326BE8B7F272183C33BDEF756A601B7564992916907062				126		74		36											158	53	110	76	0	N	N	1	0	0	0	2	2013	125	7.5	125	73	129	30	149.23	0	35	0
80C2CF22D43C922AF5A409C7BE0647D52BC67A742C1E8D7FAFEA56E2757C95768EEFCF96CD3A2BDA4A4A1CB03144B784			121	114	71	66	43	39											170	109	138	78	112	N	N	3	0	0	0	2	2009	105	6.7	93	78	133	44	96.13	0	47	1
80C7D8B4179181F6F82CE51DEFBE0B406823FCF269A7D5638F58799B648292B5995015635EA2838C60F5512775F4AC34	1		164	152		93	39	44				1				1			0	65	144	87	0	N	N	2	0	0	0	2	0	183	10.1						1	64	1
80CF84CDAF81E44B50F943005377752A85FBC94EBD824D734377BC7A0B85A62572CFA2419A3DAB1BBB1B323DA22944A5	1	1	149	141	83	76	51	53	118	91	1	1							162	60	140	80	87	N	N	0	2	1	1	2	2001	194	11.7	144	102	171	50	42.08	1	74	1
80CFE31142504329991E517A5771770C8C2E1BB0804FE0697F37555E22180C9E62E76AC14801EF5BDA91E9421460A64F	1		184	194	142	93	44	36	168	281									158	56	152	60	0	N	N	3	0	0	0	2	2006	115	5.9		163			73.35	1	80	0
80D721C3D9A60EBE013E2191D6A90E481966A84651A7B7AFD02096AB1F9959EB9A6D6FC455FF5AB011F2617ECA35570B	1		180	131		72	35	39		104									165	97	140	96	0	Y	Y	3	0	0	0	2	2008	126	6.8	73	67	107	40	125.38	1	53	1
8102DB499D9666A07490C1137B2A8CF8003715FA1C5D945EF3B0ACFEDCA5E1CAAB22C59415C5C5E8E609FF03039E5B0B	1	1	233	284		152	38	40		569		1				1			165	77	150	90	0	N	N	3	2	0	0	2	2006	231	7.6	1023	128	279	35	78.98	1	69	1
811772547BD3CF014979CFD9B85321E714910A571507979049C6A9CA2D5D4F1010F00D3F9577E0CF47143496473BCAF9	1		177	125	122	54	38	56	90	55	1	1							165	95	140	90	0	Y	N	3	0	0	0	2	2004	248	8.8		61				1	51	1
81578E4CDE7125E542A36FC830E7BBF379CCD56F4123220C6888A65046B64A7B36E662D5D6236B5C97FCD1C1B546F5E7			181	183	107	107	43	42											157	55	160	78	83	N	N	2	0	0	0	2	2007	159	7.7	304	104	178	41	61.64	0	53	0
81592D99C2DFB20ACD3AD215A577C4066211981E896ECCFD18E136D1D1A3A1BFF5346DCA3919A60948FEE50EAF57D04D	1	1		183		121		48		188									154	58	130	80	0	N	N	3	0	0	0	2	2006	168	8.3		63			66.79	1	65	0
81706B80C83921294F28E3D10F14F53CB9FC748A193D9D09C0C2505A2CBB8973F1484B92D5A66AEC0E2F56A795653A88	1		166	125	109	73	40	41											179	79	180	120	0	N	N	1		1	1	1	2012	169	7.9	129	87	144	35	93.46	0	54	1
818A69360DD5F4AA110B868FBDBECD85E8AE34F7B92FED821C34321AE001C08EF0CA73BAF0C3B85F7A9415D0A62F529D				193		135		44											150	50	110	80	0	N	N	1		0	0	2	2003	96	6.2	141	127	181	43	16.35	0	72	0
81A97330A3999654633702B6F767017DC456F1CACA6BAFC85FD0B082FBECF437A5A4FEB7BAAD2C63724341E7CBE265BF			105	119	40	46	65	64											150	65	123	78	99	N	N	1	0	0	0	2	1996	147	7.2	45	44	106	57	58.43	0	70	0
81C04913F3CE3349DD6B4E9F2FBB6C52C3FD0DF3223EAFE62D07DAA40BD4EC8241B8B4F3332573A5E937858A93184875	1		157	135	110	94	38	41	111	100									157	65	126	78	93	N	N	2		0	0		2003	102	5.9	111	110	157	38	60.92	1	55	1
81D3D689FF7E412AFE41ADE8B7FEADF68103072CBA49D0022C39C3897122BFC7CE6858FE02827F748644B4D63ECCDF76	1		192	179	123	80	76	79	81	67									158	56	140	80	0	N	N	4		0	0	2	1999	168	7.5	79	123	210	79	106.64	1	65	0
81DC2726814A584491027831A9450D85460D2226210880925486E2BC39EB2A63B17C8E233D509DBEC767D2DD2C902CB6	1		171	134	109	74	56	54											167	71	145	62	92	N	N	2	0	0	0	2	1994	123	6.9	74	109	173	56	85.45	0	85	1
8205019B3006D9700B3B68A22E12E69FA56475A0BD73613F47E927C9E12128E9E97754631712E4005592A85BBA950D13			131	138	85	91	40	44											171	64	126	78	0	N	N	1	0	0	0	2	2012	104	6.5	45	74	122	43	92.04	0	32	1
8225A4EEE125463C9E5CABDE2916337A31C7894514E3326B12FF8444BF3E96298B13CFD623965E6E93C6382B55CD1429	1		204	176	168	95	43	48		169	1	1							162	56	129	64	0	N	N	2	0	1	1	2	1993	133	7.1	179	92	137	42	47.28	1	86	1
822925E5BA087B44AD63417C31D5E163D23DCA7C614ACE41281B7222F0D55A682A4C4D482D90BD54466218302A47C857	1		245	257	156	143	95	106											150	39	126	78	0	N	N	1		0	0	2	2011	98	6.3	44	131	229	94	133.32	0	61	0
8233A9178746B0BFD721A81A850560D6576E3BD85562C7D5C7AE5480715DDB9C945D69CF3571408E05CBA559E87F1F15	1		202	207		153	40	38		274									168	73	154	89	0	N	N	2	0	1	1	2	1997	169	8.2	305	161	235	36	22.18	1	57	1
8247839277481EF03C7B54937124EC6849EFBCB355F71DBAE003050F8FF12616F63FD2559C10AAAF3140D7581FC4415D	1		188	167	108	96	60	52			1	1							159	75	133	77	0	N	N	1	0	0	0	2	2013	127	8	131	109	180	63	76.75	0	65	0
8247839277481EF03C7B54937124EC6849EFBCB355F71DBAE003050F8FF12616F63FD2559C10AAAF3140D7581FC4415D	1		188	167	108	96	60	52			1	1							159	70	133	77	0	N	N	1	0	0	0	2	2013	119	6.4		87				0	65	0
8264AE70D2C6551C96EE72613419511A359F056A1EAF8476BE93F6FA3326AB8EF01D79CF41D10D697F8428A7B8BFDDEC	1		194	181	104	98	70	70		75									150	65	137	63	103	N	N	2	0	0	0	2	2003	108	6.6	81	101				1	68	0
8265340531DD14F6EEB571AB2133670E3870C25F6B37CEBE6EE987869AC1CB0E6B3D4A2EC953B52A13BCF7A274044CCD	1		204	142	141	84	44	42	200	157									166	70	140	90	0	N	Y	1	0	0	0	2	2010	139	6.5	200	141	204	44	84.77	1	49	1
826D593A888A5A870AFD515D37E5D56C0634889AD9C0F33D947FA5811C93AA762F973331B03C710FA7B34A6DEC0918E3	1		168	128		100	36	44		83									178	84	134	88	88	N	N	1	0	1	1	2	1991	150	6.7	87	106	160	46	95.72	0	48	1
829D1F16267AADE7BBE56C5ED9983DDD9726FA361F6DC669C37A3C5B22771BC02C3390BF1A5FFE204E210981B1F406BF	1	1	241	198	95	129	44	42		372									162	62	108	71	95	Y	N	2	0	0	0	2	2008	156	7.7	99	114	228	40	92.12	1	58	1
82B1B83586B1807B8D239A3DF9A81EBDBE8E9D9E9352045A16E55124FBB66BD27426334EC7ECA89357594CDF2B34F7C7	1		162	142	102	90	36	42		117									166	109	130	80	111	N	N	1	0	0	0	2	2000	141	6.8	146	113	184	39	79.46	1	67	1
82C8A39CA8F716D380BB2EE08824682095717FD15A6A1667E96CD0D5F0E4035C78BFE0D1438C37E87F00A478F2A6CE04	1		234	145	156	80	49	58	185	101									175	95	130	95	0	N	N	2	0	0	0	2	2006				83				1	57	1
8333C9F91432DBABD65F3EEC96CD62C420E61130BAC12FA1CEA49F03EC6C357BCB756F549EC09C9B129CE6CA178CDCFA	1	1	203	162		113	34	38											147	49	132	63	85	N	N	3	0	0	0	2	1982	172	8.2	260	133	198	38	64.2	1	80	0
833649CE3955D692FE5C8DE12A1EF2C1C0BEEA2BB3C3384A95DC5734CA0889C99FB06F43B2B988E028EDE3979486CE39	1		188	130	125	79	45	39		120									176	82	126	89	0	N	N	1	0	1	1	2	2008								1	47	1
8366AF00E9E3D1F65C1320DFA815F22003B68CBFBB8368E3275C6D8951F3614833228B54A7C780A45D79DCD9409462D8			135	148	90	93	37	34											170	110	162	91	0	X	N	2	1	1	1	2	0	131	7.7	219	112	172	35	69.91	0	45	1
836C591EFA901B72E4CC6F5664FFDCC77999CB72F6040A1A847C01BB9C2B6019872C4061DCE18B7F00FA613A6051FB19	1		173	143	126	89	44	33	209	194									175	77	126	0	93	N	N	2	1	0	0	2	2013	115	7.4	238	115	180	44	83.73	1	51	1
836D9E7961060886210DBC99673FE93E854744D631B2A13EC25AECF66BDD8BAFB52580957C29BEF31D49D12F93411EEF			181	130	127	71	53	51											164	57	126	78	0	N	N	3	0	1	1	2	2003	119	6.3	37	77	149	69	107.48	0	53	1
837D9CFFE7E0823176A5DDF4939DBC9862C8D31077246D3CC7FD8A1C200E32C6F7B0D8E3A05255919332393FF44A1023			166	169	108	106	46	41											165	72	119	78	97	N	N	2	0	0	0	2	2008	146	7	109	105	160	40	75.94	0	48	1
839AE3DAE722CECCB343CEE2B7924D29618DBB41E1988091C696D9C8CAA3A3D91E73FAC24A838BEE8647675BBA69003C	1			244	193	127		59	90	74									160	53	108	66	72	N	N			0	0	1	2012	230	8.8	76	196	264	53	163.98	1	22	0
83B0AF29211FDA0BC4DA4249AADDE770031F40843B762D01CA4FD89523A4792379D030219922D14437F80F653DD63CE5	1		193	185	107	100	88	84											152	42	126	78	0	N	N	2		0	0	2	2009	136	8.2	32	103	180	80	93.4	0	52	0
840B562AE83F957655657C26CFB1DA80ECAF8B3CFE34C5BBD5F4476933EF95CA7A4CA7E1849527A9604392DBE15656FE	1		156	140	107	76	47	55											0	61	130	80	0	N	N	3	0	0	0	2	1997	160	7.5	99	110	163	43	86.7	0	76	0
841C0E4058688F2222D1D9506403FC6BAA18CD8D9FABB18062B3E226258D83C2DEF43855B99D1CC36FBBEE4EFCB366E8	1		226	140	164	92	39	34	230	176									156	68	126	78	90	N	N	2	1	0	0	2	2006	191	9	320	164	232	33	92.34	0	55	0
84243542715425CDD9E0707612C1039E90E9C147C16AFCBC3E2D8500EC6C8B0092D5290645D3F5AA86FE5858DC27BB04	1		192	202	119	138	37	25		205		1	1						165	69	90	60	0	N	N	0	2	0	0	2	2013	132	11.5	225	191	247	28	51.45	0	56	1
844049BB1B6181F4EB5FC164A7FF2214C9E629E01F1E659C0C0F6F5D64A345FCF13375108CA713DB9FEB0F356F08BC3C	1		221	122	97	49	37	35		210	1	1				1			168	72	138	79	0	Y	N	0	2	1	1	2	1991	120	7.1		45			43.62	1	63	1
84412DE5D84FFC708F83483B9BAAFE1B9E224910E660E07CB7417ECA730F24C47795359D5D72963BD2CE216C147FB0B8	1		230	167		98	66	66		132									147	54	130	80	0	N	N	2	0	1	1	2	2009	200	9.3	129	100	181	61	167.24	1	71	0
8462C3EA616A6DADE778FF9A5A7729A9005CB024E06C4D632A9E6100F2271673AFD788B8B48D28C3E5A3314E13094062	1		188	150		78	59	65											151	62	128	78	0	N	N	2	0	0	0	2	1996	160	8.3	95	69	166	69	58.26	1	70	0
84727E43C86C6E34FE6624DF0A74E73FAA511F322C66D41385E742623B9E28BC1C7ED20EDA85126DFA60EE330E7D4621	1			141	142	86		46		90									172	85	144	85	0	N	N	1	0	0	0	2	2008	118	6.3	98	80	138	47	50.74	0	60	1
8479FDE839B7F1D7A8428F11D201A89D434016547EF2F7E47F8C69EC1D79AEDE6A5E47B0F1589036D9B76AEDBDA435B6	1		314	186		110	52	51		131									166	82	131	82	0	N	N	3	0	0	0	2	2002	155	8.2		100				1	45	1
8484FA6C8C059AEFFDF7054595F296F30B8ABCA0B4E2B8DF9461AA7E8C058F3DF1BFD009EF929CBC36C69A33CA1628DD			119		66		26												160	81	126	78	0	N	N	1	0	1	1	2	2013		7.4						0	49	0
851DED1CEC304DE5A4A1915E93FD156E9512AD0A0BE5120E435C7C3E6D371B18E0D190A4001770B26D3F9EB470610DFA	1		173	162		80	37	41			1	1	1						168	75	126	78	0	Y	N	1		0	0	2	2008	112	6.5	203	100	159	39	69.17	1	76	1
852340A3FFCA3FF6F987AA122A09A4171D4D32604B42A2974A2CA0855398011FF98F4042B135BF0FD3276B771D058F24	1		198	161	131	104	53	49	143	122									160	69	145	90	0	N	N	1	0	0	0	2	2008	159	7.1	114	140	192	53	87.18	1	74	0
852E185BB6CE8A609D2DD587BA2272548B4C68061EB6A374D6566121C54FF71B20D5FC623987CC97569658BA0374205B	1		188	140	138	63	55	71		47									176	79	117	87	0	N	N	1	0	0	0	2	2010	106	6	67	69	136	64	82.46	1	55	1
853C9456CC006A57E66C8C9DB92512DAED9AECAA738D3B6420FC859DFB541E17D6879F6688BAC3A3FAD6B7663F8241C7	1	1	274	207		140	49	51				1							172	82	137	100	0	N	N	1	0	0	0	2	2007	116	6	178	93	158	50	96.13	1	47	1
85443197C40E1E1B79D4A3690FB0C230AD0970F2D0D40D28347CC87D45EBE0E0B833E0FABF0D669BC07273C0A971983F			157	172	91	106	55	54											164	65	132	69	0	Y	N	3	0	0	0	2	2002	164	8.1	74	82	152	54	91.18	0	62	1
85495245369353A66062F601A76EFE2E05D87030C0DF0CE4F5D153EFA478FB2666338BB263A9E73B2A7F79A3B343891F	1		181	133	138	75	40	41	136	115									168	66	113	71	0	N	N	2	0	0	0	2	2008	144		159	95			60.26	1	58	1
854F4AD76ED24E798094A2B4111173EE2CF2FD67CF17B308B914EDBA7D29B0C5609D3BD18AF97D96A33EB1DD485DD06B	1	1	177	148	127	91	40	37	154	154									160	70	126	80	0	Y	N	2		0	0	2	2009	126	6.6	220	141	198	38	63.99	1	68	1
8569CAF2F53B1D6DC0B6FA1EDEB520BF16B23DC56192CEFC3476A8E8AAD7DA64024D1849C8F128D6955D98D6AA37C198	1		234	163		99	62	63		89									149	46	130	80	0	N	N	1	0	0	0	2	2011								1	73	0
85B0A55D479F77AB7652228E1213E6992ADF09FD123725BED274071FC487CDA3641EFEF8006AF4939CAC434E6B87EBF4	1		167	137	119	86	40	43		57	1	1	1						160	47	136	113	0	N	N	1		0	0	2	2009	186	6.8	58	70	124	46	23.73	1	73	1
85CB1FE372EF5415814ECEC5623A1BE78507B4EA753CDAC5FAF0A4934EB7CC79CF228B539EEB1497D1C289108077AFE5	1		168	126	119	69	37	37	146	96									168	74	105	65	0	N	N	2	0	0	0	2	1999	113	5.7	130	80	168	34	108.32	1	51	1
85CB6A15362EE3657D22C789007A2B4E8E5C90FDF0BFEC5A13451B02F443F9D144F40D505E2377D8E451CC1E3BED75B9	1		183	144	124	78	49	62		68									175	96	130	78	0	N	N	2	0	0	0	2	2008	128	6.9	63	80	159	73	107.48	1	53	1
85D3E02DEC9FF8854D035DE1701AD8BA178ED0C8D5B561448E9BD0ABCDB6C36DF76B51F48F08B5F1F8F5E556E512B6C9	1		173	158		76	86	78		42									166	52	126	72	0	N	N	1	0	0	0	2	2000	166	7.5	36	94	175	85	107.48	0	53	1
85D652682060D7168DC1BE10B5BCA33760417C91CDE5420CC75D16ED09D01361DE81CAF383FCD92B2055BC9BDF17B9EF	1		162	177		108	65	55											155	62	142	75	0	N	N	1	2	1	1	2	2000	160	7.3	82	78	136	52	59.33	1	64	0
85F1565D61FDFE8F34D6D45B8A887D79D88DFE7F02E5ACF95AC00A60FFD5F9AFBE10B6885889C9B1831DE6213316C023	1		151	152	100	98	43	42											169	81	130	71	0	N	N	3	0	0	0	2	2003	225	10.9	108	92	151	42	81.57	1	59	1
860CD5B37E99BBAB3C54E2AB5B8619C62CA8F40A9006073E9FED89003D28DCD2CB3A81D89C064B4C11E524D75D0C2434	1		210	212	117	125	89	77											160	54	93	59	0	N	N		1	0	0	2	2008	132	6.8	73	110	202	97	197.88	0	32	0
86139D7FA940B655B3D892830B12EB72DBDF5C884BBBCDE8AFD83F5D27E2BB1FF7D1A6D7CA7E15D54149B7B5B9103471			117	96	57	57	38	19											153	48	130	80	0	N	N	2	0	1	1	2	1998	145	8.3	114	68	110	22	63.1	0	86	0
8617F4EDA67FEE5166DE8F4BF7BAF849155405C28169BF913EABA7CF369A3F398BAC0E9ABCE66F6A7381C7CC36961FF7	1	1	193	161		72	51	52	254	324									0	0	126	0	0	N	N	0	0	0	0	2	2012	203	9.9	331	85	194	64	88.45	0	68	0
861ED0DE624BB2B3DDAE91B9A96D8C2096CE8F300F5B207B73C2C2A3E7914FD5CEEDEA34D762AC3607EDDB9923E1CA5F	1	1		208		137		57											150	62	117	68	0	N	N	1		0	0	2	2006	87	5.1	171	147	221	54	77.5	1	61	0
862A157B6A0BDE44149C35D28ABA23A464F1A379584B457C7C307D7DA456875312DE3E116FEA1FFBBC281628606FF701		1	163	151		86	38	55		115									162	63	139	84	87	N	N	3	0	0	0	2	2005	110	6.8	110	80	140	52	104.15	0	74	0
862D87274E282875FFF4D9BC63A10B6CE276710A2068DA9A8C9A23642C9BDB99171EF3AC5ED213F9BF6F03DAF6A14EDC	1		186	136	126	71	45	55	90	90									156	52	132	73	0	N	N	2	0	1	1	2	1991	127	7.8	77	93	144	62	56.28	1	84	0
864BAA88E0516B9C3ADF23B906091496BF57D4E0AF4C0CDDF73C704D5422F088D777BF82A0916C3770FAA53B6BB28A14	1		220	181	128	116	53	44		171									168	78	140	80	0	N	N	2	1	0	0	2	1988	138	11.1	149	129	170	48	67.84	1	52	1
864FC3964E4483D2285568BF1D9E805ADFFF9989B86043F356EB7EB60ACE25041008BF24180B36AA7FFDA97BC218E506	1		215	179		97	45	43	113	102									160	54	102	63	0	N	N	1		0	0	2	2013	125	6.3	104	101	160	39	132.02	1	64	0
866C547917DF087DA3015F3F50FD7B225A085CE8E329C7DBA7298F5206E57DB3278D13A0C518D0DDF5F66DB855BB2AA2	1		206	133	132	64	57	55		127									155	68	148	82	93	N	N	2	0	1	1	2	2007	154	7.1	131	66	141	58	65.23	1	73	0
86A08722246A5240743DAFBFB8512F6F6E77E7B46F3118394E67953D12F525228A6377C70DD588F6E2A3863AEBC48E54	1		186	154	103	84	73	64	78	62									147	57	128	78	82	N	N	2	0	0	0	2	2011	122	6.5	75	105	176	62	75.15	1	71	0
86A0DCF20BD44ED36426153C03388498547E868D2F78C4DAC559E9067EE52752CB579DACBD14DAAC006BEBB0F7BFDD27	1		173	102	106	72	54	51											149	58	142	78	0	N	N	1	0	0	0		2011	118	6.6	97	99	161	50	115.97	0	44	0
86B975DE1AB6D10F2CEB6F44580EF41482FC03F02E3FB8D1C69155A05D2577A21891684052D3A9AFE1132F0B69E05785	1		155	130	103	66	48	58											166	86	142	78	0	N	N	2	0	0	0	2	2001	101	6.9	102	91	146	46	58.17	0	70	1
86BAFA9141DC86816AC5928F8A71224D143150CD69EA66323C239E950D35B7230317A34EBA582DF695FBB14B05E4FB1B	1		185	173	103	110	72	49	114	220					1				158	66	132	80	0	N	N	1	1	0	0	2	2007	118	6.1	176	109	217	58	61.18	0	55	0
870C564745DCD9F4CED1091BC4DCD6FAF7216305057A28A68F0F1458CE42814C82806FE43192D8D004622064FCA39EFC	1	1		150	177	102		39			1	1	1						172	81	135	75	0	N	N	1	2	0	0	2	1996	195	9.3	178	117	176	39	69.55	1	75	1
874AFBDCAA8BC7D465F48128A5A2BE6FE6CCCC331E347DE757784A93A3B558E236B22BA1D172B89D1AB0D3551C1AE85E	1		153	143		78	57	49	140	137									157	75	130	80	0	N	N	3	1	0	0	2	1988	108	7	169	61	130	49	47.77	1	66	0
8756B1005B027E347C35B11B364029DBBEC12FA1A41584996DF03C24812EBDE9B35A48E60228A66CEDEE809D3C0105A9	1		181	174		94	50	61			1	1	1						155	50	130	80	76	N	N	0	2	0	0	2	1988	163	7.9	134	118	185	59	63.87	1	81	0
875A8C27480FB6439ADBB59384D382FAB33741CBB6B0228A499FA43BAF39E9CEDA54C68A66177A4D2E86FC4904574742	1		227	151		79	57	48		167									169	76	132	81	93	N	N	2	0	0	0	2	2011	158	7.6	230	81	152	49	92.78	1	57	1
879CFCD40A73D8A68DF623F1EFB30AAF31476E8BE8BA1E0363A478C3129ED6C1E539353907E9429E69AB12FA3E89A4FF		1	171	166	100	75	44	48		293									167	77	150	97	0	N	N	1	0	0	0	2	2002	215	8	449	74	149	46	84.41	0	50	1
87A42B4E6A3113141581CAD1B164604CEDE2B5FFAADE8E9CABA351F4583B70BAE8833E37391C59AF6B1A4375D270256D	1		195		139		49		82										146	57	126	78	0	N	N			0	0	2	2004	143	7.2	82	139	195	49	109.52	1	57	0
87CFCECCC2C8FDF0BAADA3811BD68A8BC6475FACD2D9143F466692C7EC127DA984913FC8F295A057F0BF2B71C98D50F5				157		105		45											158	73	130	80	0	N	N	1		0	0	2	2013	85	7.5	46		160	43	84.01	0	42	0
87D4F27214BAE0E5B80FF46CAE655FA05F25CFCCE42380C449F0812AB99D92A4CC7404B7A99EE3582E9CDA24B8EC1F8F			133	142	80	109	43	42											157	69	143	81	0	N	N	2	1	0	0	2	1996	96	5.9	74	82	138	47	48.87	0	60	0
87E43FEC613A03EEE8A9526ACAC4A4E0CCC51916863440C4A4D9B17CBAEAEE03249ABCE426CAF3CD8116456E0FB1D275	1		213	146	151	88		47	120	109									173	80	146	69	0	N	N	2	0	0	0	2	2001	93	6	89	81	148	54	30.17	1	88	1
87FCE715F784DD3452A79CD3314F7E603FFB9B1AA99AF813552302322F968792A08243112FDF1E8B25151D0FC626202E	1		199	161		100	59	56		92									153	53	117	68	86	N	N	3	0	0	0	2	1990	120	7.2	147	101	166	50	106.31	1	66	0
8800A40F402B060D8AFAB52683E210CF202FD51FAF479F924E0A945B716EA346253FBE7CE370A4EC573AEB6A9225A4B3			151	154	97	95	45	44											165	64	115	65	0	Y	N	1	0	0	0	2	1992	120	6.3	129	78	130	36	65.87	0	60	1
8809BA4E88BA3755E5D767C508EC6681B71DBCFB66BBC567D10EA79BFB50EBD285F601DC9F8228FECC2FBB9C26BA11D2			141	129	83	80	54	43											170	74	152	72	101	N	N	0	2	0	0	2	1965	142	8.4	85	78	133	48	76.22	0	82	1
8823B16A18F04B2B752DD0228D2D371DB4FA5F806AEF10939B5E693EC109200DE1C1FD47DA6BB2ECBD94838A52C7272D	1		204	132	146	75	36	31	157	128	1	1							165	67	150	72	0	N	N		1	0	0	2	2002	109	7	135	76	123	26	8.12	1	63	1
886517C329692DF12E8AE6592C785DA8CF95021EF24405D952F721D8A2100968D092ED8ECCC90B1172D3E91ABFF077C2	1		169	137	100	67	44	40	231	189									167	86	130	80	0	N	N	1	0	0	0	2	2009	146	7.4	193	100	166	47	81.29	1	60	1
889D8189AB18328DE605BAFD3C3589110F50C10F7773596A79693D7F786310C8E7441A204A4D91330EDE74CCA1D12697	1			205		133		43		151	1	1							152	62	132	78	0	N	N	2	1	1	0	2	1998	119	6.7	123	100	158	38	30.11	1	65	0
889E03DCBA821A9B39688A123E2C88A6044A4F30F5D37EE61E617D2A39EDACD74B53F615B2EB37240785F071C08DCCAC	1		197	156	109	97	41	41											169	88	122	85	0	Y	N	2	1	0	0	2	2003	306	9.8	423		143	36	154.85	1	45	1
88A02279BA9D2975C13353B53A2C1548785E90875E68A37775DF0D9F2578BCC4D9D9DB84617C73D2FEF2ECD321DBCF73				156		82		71											178	57	126	78	0	Y	N		1	0	0	2	0	144	8.9	61	82	185	102	159.42	0	40	1
88A94425DAE76F5BF2823923A8B7C881EEEDA7A4DE766B5289691DE96783D953C9C33EE47B61F6A86939FFC02EB263EA	1	1	256	202		118	39	44		277									166	80	130	80	0	N	N	1	0	0	0	2	2009	121	6	177	173	248	52	49.28	1	49	1
88C1DB8F99883DFDBABB83EAC83AB723BAC15C70EEDCD69AB92BA92BBDD9D9B2061265940BF48E4DAA3E3D874A38636E	1	1	141	186		109	50	53											150	50	137	83	90	N	N	2	0	0	0	2	2002	224	9.7		83				1	71	0
88D632E8CDE89C4C1774499A1E0FF0B56034F07A15CCF8F28F37F11E0A32641B03C7429F13DB2998769E0829E4AB3E40																			150	59	130	80	0	N	N	2	0	0	0	2	2010								0	53	0
88DD42D9B80CE7A64D0B42651AEA6646BDEA4389AE7F6277FA551CBC3393751B70AF66EE6528C50ABEC4CBA0569C7084	1		189	175	127	90	71	68	139	186									160	74	132	68	0	N	N	3	0	0	0	2	1996	172	7.3	192	87	175	71	43.04	1	70	0
8934E0E37744973551DC480E099A0AACF829C0E915235C0562A47FB2F30F2003B12EDCCE95C57CFE94EA03BDACA38E2D	1		165	129	105	72	37	33			1	1							167	67	119	78	0	N	N	3	0	0	0	2	1991	119	6.3	255	117	163	34	45.65	0	71	1
893746BF0258186FB08907B8CE55927A106DE5DAA778E090E23193D85551A3C341245D14959486C55EA9D5C7C880B0A5	1		211	183		112	55	68	227	137									170	74	128	78	93	N	N	3	0	0	0	2	2007	164	7.6	150		189	60	65.42	1	61	1
894ED161080997D069EDCEE93F26C7553154B230FD77FF5B9D4E12A7439FCF7CDC1891A5B6B0ADBDE4D5685E2E4DE2EA	1		217	161	180	94	56	44		121	1	1					1		169	96	130	80	0	N	N	1	2	1	0	2	1982	71	5.6	98	86	140	45	35.28	1	71	1
897AC026D01A6C0DF60EA49A8AFD0595C5B0A5AB45ABB9AD5B1C0F24A335175DB85D6C3D7C70187BC6A2029D11BB1146	1	1	199	203		119	61	60											157	68	106	60	91	N	N	2	2	0	0	2	1994	125	9.6	123	106	170	60	114.39	1	47	0
8991C3E0D595E25C7A2186A31456C495342FEEAD0CBE5821B09006AC6518F1BF2FECCE4B3358534E68F8407C39E67C89	1		192	164	118	100	59	51		123									162	70	129	79	0	N	N	2	1	0	0	2	0	223	7.6	158	124	191	48	109.13	0	59	0
89CA62E0B6F28A5A0A7B089A3F0D46F440DB93D7DC30B799B4D6BF80407080F94EBFF46161176980052A1914B0D31BCE			140	135	83	85	47	47		86									161	54	130	96	0	N	N	0	2	0	0	2	2001	258	8.8	86	81	130	44	143.78	0	28	1
89F3F9FC5928D3C8B13F035E713C314E190EE060F3B109CB91BD1FFE346CC6EE7029613020E32903F76C6A9CA3468035	1	1		206		113													157	56	139	79	77	N	N	1		0	0	2	2008			210	111	187		60.32	1	60	0
89FB119679288B7FDEAF653FDAD9469E65F257BF35997718E1ED2BBF69F29F45FECDF9EA59710825FDF3601291EEBEE4	1		183	190	103	125	42	59											166	53	126	78	0	N	N		2	0	0	2	1993	260	11.4	120	124	184	47	126.37	0	52	1
89FED1DF36D9E481970B6C27CE36A1BC3E5C21B5C3350FC6EBD1E07A60EC39CA24690F385E80CCF2BB7D51A9211C8C49	1		209	135	134	81	43	34	202	120									160	70	130	80	0	N	N	4	0	0	0	2	2012	96	5.9	179	141	206	47	44.06	1	60	1
8A563D31BA78D3891ED7E560E028DE3C86649153EFE99FA278A79871559AEF4783AB1847191BF0329F111E508C1914C5			149	129	84	72	46	44											152	58	141	82	88	N	N	2	0	0	0	2	1998	144	6.5	105	82	140	44	51.06	0	78	0
8A5DC6BE7C7B6B595F78F00C292D57CE1DE5C590AF7DA7967410807FA953E51B3614DFD7687010E8CCE0221A93092D3C	1		212	196	151	106	83	77	97	71									158	43	110	80	0	N	N	0	2	0	0	2	2012	141	6.1	90	184	285	108	72.29	1	45	0
8A6927532DA4A490ABA89FABCCA77F6123B04FE6D190AEF65E4ED475FEE080FB652F9334EF5586E591B6B981B41D1D5A	1		213	167		93	47	46		131									175	72	130	78	0	N	N	0	0	0	0	2	2009	119	5.5		89				1	55	1
8A729F3A26CB39694AED47D596F72AFA81318F89D76190CBF19CC43C7BCDB3972D34E1EB14BF53B06BDA26FF8106A5EC	1		153	183		88	48	51		114									164	61	137	81	81	N	N	1	1	0	0	2	2001	120	6.1	66	124	147	59	88.41	1	71	1
8A75027C17884260A689C5435BFE9FE8F41FAE73916DAB11CFB928100D638B6938AD4F6814C3C3C3EB8F2D910DC6B86C	1		180	149	105	77	69	61	75	96									159	75	140	80	0	N	N	2	0	0	0	2	2008	126	6.2	74	124	188	67	93.4	1	53	0
8A75A7599DA68BCA1C448AEE3E168938D8149FE68E11CF38C1C32F156B7F7F8CC98F6DBEA8A019767B36DCD77F517216	1		218	201		134	33	39				1							177	80	101	53	0	N	N	1	0	0	0	2	0	97	6.4	91	90	145	36	72.57	1	61	1
8A793D985F5D0D26F3161563D1029E545EAB64C3ACB4058440F26AE6C6C2D0410866529D131CD5CEAE3D77D9066632AF				154		93		41							1				170	81	126	78	0	N	N	2		0	0	2	2012	124			96			106.67	0	56	1
8A793D985F5D0D26F3161563D1029E545EAB64C3ACB4058440F26AE6C6C2D0410866529D131CD5CEAE3D77D9066632AF				154		93		41							1				170	84	126	78	0	N	N	2		0	0	2	2012	109	5.6	81	91	160	42	93.12	0	56	1
8A7E9A9205463BA0909ACAAE211DA5075AD36D4BA90658D2F7701BBE1D479ACA59FC21A4912C2E4894AE246794A72715				166		96		64											156	52	90	60	0	N	N			0	0	2	2012	149	6.6	80	91	162	67	117.68	0	40	0
8A8124D55B53060B7ACEFD66C165F51E2DD2C0B22EB3408FB5DCFC2F5BAE9258307FB48656DDDF5F26BB3D5AFC2713FC	1		131	151		84	49	54											160	65	146	83	0	N	N	2	0	0	1	2	0	135	6.8	183	85	141	45	69.55	1	74	1
8A8DF792483C146A61B3732E6E474C6D64FA518B7112EE0E679D1344970DAADAAF815983A5122F1B10F335A28767C60F				138		83		40											162	65	130	80	0	N	N	1		1	1	2	2005	127	6.8	152	83	141	42	61.01	0	86	1
8AB838255AE4803E7CDAAF1673B3A6A5BA4F1327FCA3DB2D13C5922357C7779F88C04689B50E50614C3B20E4E435371C	1		178	170		86	74	67											149	50	130	79	0	N	N	1	0	0	0	2	1995	125	7.4	80	80	168	62	76.28	1	66	0
8ABEF2D5E4F8DC59043E1E6437155137ACCEB56CB7C21C295BB206B40597F786F5873883F1F897AA00D0FE46CA33764C	1	1	230	191		110	62	59											156	56	120	81	0	N	N	1	0	0	0	2	2009	124	6.7	113	80	198	48	78.86	1	56	0
8AD66FF2B8616A152E5333961B39C55EF73C25FA443CF602241D1C077294B1B0140D37DDECE35E35949CFB28AF0DB080	1		210	158	142	75	46	48	153	159									163	68	130	80	0	Y	N	1		0	0	2	2012	105	6.6	127	163	218	46	84.77	1	48	1
8AD8316D8D8963859DA6CF058AE45A976D5CF32EEF5EA308FC7602D3021F2D81B9F0E313A0C1DBC274F43E91F7C33B7F	1		170	128	100	61	66	59	77	54								1	160	62	109	67	84	N	N	0	3	0	0	1	2002	106	7.5	71	112	175	65	89.46	1	67	1
8AF29D8FCC723148CAE273695F43176412468A9BB99E103A790FF49E0DE8AA593C2640761FB5D1B9AE54838C30B7AF40	1	1	175	173		103	40	37											163	84	155	88	0	Y	N	3	0	0	0	2	1999	179	7.9	249	162	222	38	64.58	1	66	1
8AF5438627F46B7D7F875A38DB14373300AC3515DE583265294E6FAAD6F405183817E5335FA9291119A89F5B6A65CADD	1		156	131	95	79	46	43		96	1	1	1		1				160	66	120	80	85	N	N	1	2	0	0	2	1992	150	7.7	94	88	142	43	55.9	1	85	1
8B169C697E419E3DF132DDAD72E31A301CF4EF3FF93FB7820D781B89C5DCC56626EA813885546F1F2C0210F7B327C73E	1	1		166		109		49		108	1	1							175	87	145	86	0	N	N	0	0	0	0	2	2013	99	5.7	97	82	152	51	69.55	1	75	1
8B1AF713ECE6CD005BE053101A8CF448B02F28CB34EA4E92CB82145162502E373AAE74384ED880A0F46F429D94046191	1	1	175	129	113	68	36	33	305	224									160	74	0	0	103	N	N			0	0	2	2008	200	7	479	87	176	30	24.96	1	71	1
8B3BAC0ED2E55123F8611AAFCC300E3FA890B97349C8544EFBCAC19FBEE5B681F0D1D51087E588F4616A00C61D1E5FB2	1		209	177	154	120	51	55		99									178	72	140	90	0	Y	N	3	0	0	0	2	1996	278	11.8	84	109	183	63	106.67	1	56	1
8B3CFA47918DEC59FB3969E6E1B5E125B9AE49B27B67D4EFEC7233B9278413BDF380F942768A5BB66419EA6258C8A33A	1		157	118	89	61	51	48											155	68	130	85	0	N	N	3	0	0	0	2	2003	93	7.2	87	81	151	55	67.65	0	61	0
8B46C88C01707CF9220B522B8F8961F2A047E29C1218F814F8F15158543EFA38CA0C526003C7DA884FE83BB14C26F300	1	1	171	199	110	121	26	31	308	217	1	1							162	66	126	69	0	N	N	1	0	1	1	2	2001	79	6.1	214	126	198	31	9.53	1	66	1
8B47D5702BED096C30A0799B45332662892E5A6D1CA1BE7E70AFAE2E0B9791108CB80978659029EF255D7169C7C0D672	1		184	130	125	70	40	46											150	51	128	90	0	N	N	2		0	0	2	2012	147	6	185	117	184	40	36.81	0	67	0
8B73D7EA7FBB2DAC16223BDC02776BA57132F2863E19E4D8A8C8B85454F5E9A141DB082E02604651847D93CA5B9A84F2				150		79		57			1	1			1				165	65	110	78	0	N	N	2	0	0	0	2	0	123	5.6	83	87	151	64	170.26	0	65	0
8B893705D211A4F2AEAF884944DD21C7A1BD2689E945F68D0D7F06B95E9C468E50BF5B03063CF6E13303BC304B9A443A				170				44											0	0	127	72	0	N	Y	2	0	0	0	2	2007	133	11	108		170	44	102.18	0	68	1
8B99A270EF885671C0F670F581E3BADCBB5802F496C6B0FD3C2CDA7879C254D85E932B957D47D6CC215119D5C08772D2	1		236	176	173	107	39	42	200	237									182	118	126	78	126	N	N	2	0	1	1	2	2012	191	8.3	326	110	184	45	137.21	1	35	1
8BC939E443BC65294A5DA75EF99B29639707DBB905B107D5247B33B262A279033EBF6D8EF6B8FC235AACA95450927D70	1		259	181	166	105	89	76											148	49	126	78	0	N	N	1	2	0	0	2	1991	171	10	79	166	259	89	75.59	1	70	0
8BEF0F546ED3847B0B961911559E48936F869F07188AC7E525B15ABEA4C19D1EEE8A8BF311A59855E94EBC1B98EFF5A3	1		206	129		65	55	53		142									154	62	132	76	82	N	N	1	0	0	0	2	2008	128	7.2	173	48	113	48	106.97	1	65	0
8C09C96BFA38F3AD33CFAEEBC1EEE264D889133C40011737F49AC3D58B795B38AD7B3FD8ADB9FB22619CA266EF015572	1	1	148	143		62	41	48			1	1				1			161	74	145	85	0	N	N	3	0	0	0	2	2004	158	7.9	185	70	136	45	56.6	1	79	1
8C17B060205409C960BB76201330DDCA7BF3D898F4AC8E88A5E4A1157C5185FBF5D99196CC30D5296EA23A54248813AC	1		204	186		125	46	44	254	223									164	70	130	80	0	N	N	3	1	0	0	2	2004	137	7.2	133	99	169	50	106.67	1	55	1
8C20640F890BB015C012BED10BB330FD771825E9E259F972DA3215461C7441C2FBAFFBC312E66DA85F041FDD95C5C7FE	1		180	123	128	70	46	42	136	121									166	76	122	79	96	N	Y	1	0	0	0	2	2008	117	6	82	128	168	42	83.73	0	51	1
8C398496AF1315AFF5A565520BE8062A592F0749F2D7939FF396B5E35A4471527A97C9305B41474F876C23C2433FED53	1		180	144	80	68	84	69											163	68	147	76	0	N	N	4	0	0	0	2	1999	181	6.4	67	76	182	82	108.75	0	59	0
8C5BAA161EDAA25CEA336FB2250B1D0545F6ED76A9B76163D46118CA0E93EE8B58B29EB15F002C8E184C86F15685E319			160	169	105	120	54	47				1							150	60	126	78	0	N	N	4	0	0	0	2	2001								0	44	0
8C86D6CCF80DE3B10AE7F1DEE2E0BEA44DFFFA4BC94CEBDAF363EDE6CC1FE0355A6A46D9A3990391DC84E3E3F81FE26D	1		193	165	107	91	47	48											162	69	163	69	0	N	N	1	2	0	0	2	1990	194	7.8	142	93	170	51	40.58	1	64	1
8CBBE5FD52C5F306A291565B15018BE9C583C8DE6A60A0C4378C1E43A835C17BB1F86DD687BCDDF8E9EC48D0A8FA0B35																			153	80	130	80	0	N	N			0	0	2	2012	87	6.2						0	44	0
8CBD6A741D2D3BBE9948CC478070675F43A92AE8DF60DD59F95539A10EBCCD6DB2EFA7A5B05AC9B0D315B83F59414ECA	1		135	138	86	72	42	47											172	64	98	68	0	N	N	2		0	0	2	2013	90	6.6	37	50	95	40	140.74	0	30	1
8CCEAEEE04DFB0507028042EBB5B39A66BC75452230061794BAC56A2B2AECD05722A3ECFE8153A4D481347847397FF62	1		230	194	127	117	69	69	100	101	1	1							147	53	126	78	0	N	N	0	0	0	0	2	2012	125	6.4	79	117	193	66	86.47	0	77	0
8D29E01B85593CD2DC27ADFBF0C50E59AE3416390A718E31B3563A7F6A9DE2E6E125313227137B955D2C7C796047C6A3	1		143	151		73	38	38				1	1						168	67	129	77	91	N	N	3	1	0	0	2	1995	96	8.6	165	136	127	34	36.43	1	81	1
8D31395DAA1B600C748C3071F0CF047F6C42A3A66D7870C3532D952F5DE5A7117A1A739DB6501D05F97546B59922E138	1		146	93	89	43	45	46											160	58	140	70	85	N	N	1	0	1	0	2	2008	118	7.1	79	94	148	48	51.33	0	76	0
8D52F1F07876FC5F0FA639BDF13B713D2CBB41983FBF25DABB09C04EAE9460791E88F2C4FD34AD4B9239435620C6633E			168	152	95	89	57	51											165	63	130	78	0	N	N	2	0	0	0	2	2002	112	7	82	95	162	60	81.01	0	61	1
8D5DDE39C77AD2D8AAEEAD7A1AC2D89B40F64A4694CE058A81BCB77AC4DE2CEBA326E3C7FF1566F3CE23CC08C775EE5C	1		157	120	111	63	40	42											160	86	130	80	70	N	N	3	0	0	0	2	2000	155	6.7	126	131	157	45	95.72	0	48	1
8D7B7B682EFBCC63B903807CFA95240C3EACDF4CC8FD3E96D88536E0693C21BC807E99C878FA4CB1F26546E22E9ED4D1			139	146	80	83	56	56							1				159	61	101	63	0	N	N	0	0	0	0	2	2006	154	6.5	100	95	162	59	57.93	0	72	0
8DCC5394A84F8757F50E5D0E25D13F3B9097A8D2B41C679EE9FFA1B717ED2A579FAFD3A36F397D672F2B946784827CD4	1		171	189	128	83	39		263	184									160	0	0	0	0	Y	N	3	0	0	0	2	2005	128	5.7		149				1	56	1
8DF2444DF856A1ED1D9405FB50D3254E3A2658BA16E510752595DA71CB5F1AAA346C94D22CAB962076F75B2E4DACA8F1			138	135	87	78	40	47			1	1			1				168	84	120	78	0	N	N	0	2	1	1	2	2005	119	6.7	75	94	145	43	69.55	0	74	1
8E17B25C2C47668CD97AAFEE3818C9BF3187DCC2991C52754A8728FD38F39280112611FE8145F1F92089CB4772418A39	1	1	161	161		90	65	57		173									161	77	120	72	97	N	N	2	0	0	0	2	2004	134	6.8	157	115	169	50	101.87	1	69	1
8E1D0B9887D9DCD77C0AC79E4F7E1E4D29AEF31EDC9E0189E2C6A2ECCAEE203161B313F84020FB90084CDCDDB5E3278C	1		178	150	116	80	50	51											143	54	144	60	0	N	N	1	0	0	0	2	2001	141	7.3	194	118	179	46	72.81	0	83	0
8E447D9539C0690F169D785387B8C9F0BEB13CAC0D10D964944A60794C2F96D9F052E8F2EAAF4B72D070E2E92CC097E6	1		221	188		103	78	78											156	76	149	78	117	N	N	2	2	1	1	2	1985	137	10.7	156	107	178	69	108.75	1	60	0
8E4F8602CF610C0D207B753F2C8EC29B3645ED55D816D29067CC416BC0F4C69988179B1B5D38A921D8771F2A90FC2EFA	1		222	157	141	99	43	44											160	52	126	78	0	N	N	2	0	0	0	2	1992	115	6.5	133	111	174	45	31.23	1	74	0
8E6005EA86F27E2D6C23BA20E15A20B8FA073B740144F5F8E4ABA85DA94FAAD58A7C123F7585ABB9E8DB3E019D8E07CB			126	146	59	68	69	67											172	65	120	74	0	N	N	0	2	0	0	2	2010	122	7	50	63	123	60	80.06	0	52	0
8E795DEBD73C03117117E0A9D2423E80308B0BDC1854A6108A931CD2CE639DE72540D744DF774976C38D7C88F1521D6C			146	166	82	85	62	75											171	55	117	67	79	N	Y	1	0	0	0	2	2009	129	6.3	53	75	152	76	93.12	0	55	1
8E88239A7BF76B2689F8EC903D9D3317A8D6FDFC53C2350FED9A3143AA607172D4970DC111B72CFD35FF11E94360978A	1		229	165		69	68	60		133		1	1						160	70	140	94	0	N	N	2	0	0	0	2	1999	131	8.5	99	64	127	45	58.7	1	67	1
8E940875AC07352DB3B67AE4BE3DA84F6577CB74F470FF5B6A8C53783F04561B8B78BF656FD216D7317CDF7F2FBA0BB8			179	184	113	120	38	38											173	79	130	100	0	N	Y	4	1	0	0	2	2006	277	10.6						0	44	1
8EAF62D0EBD235742FE94F23B8F82B656E73A1B9E93261738C10E957A9692B5331460B38D3575377B6B3A0518233ED54	1			160		106		49		118									170	65	132	78	0	N	N	2	0	0	0	2	2006	145	6.7	137	99	164	46	35.39	1	69	1
8EB940DF76C7AFC9DCEADCA07357C4A1EA10BD388A83098468536CA14A9640D389D83EDEDB6E1716EB180F327F9255E9				173		130		39											166	66	126	78	0	N	N	1		0	0	2	2008	130	6.4	106	133	179	40	70.34	0	70	1
8ED758BA3156A56476CCED4774F6BC9A7ED14C4D891D77589F5EAC0F0133C2847E7E0798811D0C11ADD1602004BE313B	1		170	139	115	82	49	48	98	69									154	51	126	72	0	N	N	2	0	0	0	2	2001	157	6.4	94	76	133	49	64.36	1	78	0
8ED758BA3156A56476CCED4774F6BC9A7ED14C4D891D77589F5EAC0F0133C2847E7E0798811D0C11ADD1602004BE313B	1		170	139	115	82	49	48	98	69									154	51	126	72	0	N	N	2	0	0	0	2	2001	162	7.1	75	113	166	46	73.73	1	78	0
8EE35EAED4C2BF9D5F80E89E3D22E77F12120A6F6EBFE33695FC0AE65A0595F11C1A926398AFF0DAEADFB8637EBF7FAA	1		230	158		93	50	50	105	152									149	49	148	87	0	N	N	0	0	0	0		0	92	5.8	145	117	177	51	90.12	1	62	0
8EF11A2A6149855EE079EFC81D93997279159EE84AFE9E7BC40EFE24F3E39938DAFBD628048DC41ABBF2DBE6C506F6D5	1		190	154	124	87	52	47		145									153	48	130	80	0	N	N	3	0	1	1	2	0	175	8	153	79	155	45	45.94	1	80	0
8F0DC4D37699DFCEF0A3ED7FFB32667F313786C78FC96B571A81969CD04982E953452ABD592DAA3D79D429207376CF94	1		214	221		141	54	51											148	63	135	68	0	N	N	2	0	0	0	2	1992	150	7.4	167	111	171	56	73.73	1	78	0
8F1E5FF74A11DEF8BDA826E1A87342A9129C23B92245CB333146079D8D0B869FC59AA81BFD1AAE5C2CD095E64E10DDCF	1		178	114	103	59	50	40	187	179									168	68	130	80	0	N	N	2	1	1	1	2	1999	95	7.2	250	120	187	39	107.48	1	54	1
8F2791C643C8CE969F48E8ED2FFC461B2F1E71782497BA68640B75B8435B826A503F7FC4FA3D937009DF23B67A40E097	1		166	145	104	102	48	40											166	72	130	80	0	N	N	3	0	0	0	2	2008	107	6	137	106	161	46	61.61	0	83	1
8F28A911ED9A23209351F0A4FA75FB5C3EAE8E0CFFCF221F57945872CADCC5BC494BADDF411829820ACB3BF901D06793				179		137		45											155	63	139	82	0	N	N	1		1	1	2	2013	117		212		170	40	86.24	0	78	0
8F294B6E98D23D1048516326E6958C352D322737D083440E819A5CFA4DEC84E9A4802688C52049C81E437F725D60751E	1	1	177	168		92	37	28		581									178	71	119	79	0	N	N	3	0	0	0	2	2003			283		214	37	55.13	1	59	1
8F294B6E98D23D1048516326E6958C352D322737D083440E819A5CFA4DEC84E9A4802688C52049C81E437F725D60751E	1	1	177	168		92	37	28		581									178	76	119	79	0	N	N	2	0	0	0	2	2003	170	8.9	428	121	196	22	60.26	1	59	1
8F629CB6A83834FC0E06CB2BE3610377F4E9A46AA1FEFAC9A589110A06A2718C4FE9FCD4B087B624CA522CC23BE3D0FE	1		259	145		86	45	41		110	1	1	1						160	72	134	80	0	N	N	3	0	0	0	2	2003	80	9	107	77	146	50	88.41	1	72	1
8F7E052ABB73AB2FD91A6422B404267B8B784FEA5F0D79BECF891EC8B81AC49F35470B166FC75FD8D521B0AAED60134D	1		234	121	172	61	32	39	206	160								1	148	0	132	78	0	N	N	2	0	0	0	2	1983	156						38.86	1	76	0
8F84AFC41AFAFC54DCB97CC42760A2224E0EBF3D661994BA1A6385FC9A9A2B90766FCC83C0F6BA4D251B561737A6694D	1		181	178	123	124	48	45	90	74		1							163	68	138	70	97	N	N	0	2	1	1	2	1981	201	9.6	70	148	209	55	63.26	1	73	1
8F8CBA1C6C11451C6721A7B933BCB20C2F320327EAEE7C08D07F887711F0D7F0FD6B831D31BD7BDCCC534930503DB049	1		179	166		113	48	49		128									166	60	184	104	0	N	N	3	0	0	0	2	1998	121	6.6	185	108	164	35	61.31	0	84	1
8F8D9DA294CC5A3D1CBDB144F29967C5031A919BBD8429E032E32BF1856EE9F304B40BB773BDF5C5568A2E24CE754A00	1		208	179	176	113	57	55	163	154									180	92	126	78	0	N	N	1	0	0	0	2	0	102	10.2	165	176	248	58	98.36	1	42	1
8FA453EE9650F7783CB980B56C95B2C63C7305C0F1D750DB9F468F31ABB8B402ABC8544753D878CA1CD9B7DCA94170FE	1		208	171		80	63	62											153	62	137	72	94	N	N	1	0	0	0	2	2004	121	6.7	202	69	165	59	59.14	1	65	0
8FBACE2708975AE4DF25F1B27D0997BC3BBF44B727FDB026B34CE6BD5D7484FC3F82E2282EEF8DEB16B4CEB8AF3D4B1C	1		209	141	131	78	42	40		189									162	59	123	64	90	N	N	2	0	0	0	2	2003	124	6.5	206	77	153	40	41.12	1	83	1
8FCB587E312167F65E7F72A46DC137797346AC39116AB1170919E47BF78D5512811C856418B949D9283DB92F4049EECB	1		177		120		49												178	92	160	96	0	N	N	3		0	0	2	2006	111	9.9	168	108	174	46	66.09	0	58	1
8FCCCF1E180566EB4617FDD2217AC3F7F4D7D959F1C2842B6502CC79A9D4A7F2152B27B53364F7336DD1A213AA34FB43			180	167	88	92	68	67											162	62	0	0	0	N	N	2	0	0	0	2	1992	117	7.2	57	95	177	79	86.47	0	77	0
8FF047103247522B3B1A8D7B2B025C69FDFE4857206B77087E5F18D6D40C3A913EFBB44B424D7981725FD629EF2382EE	1		254	168	178	109		62	103	76									165	69	140	86	0	N	N	1		0	0	2	0	134	7.3	82	72	149	60	39.08	1	78	1
9022835D8B11E34E798892F08DD26F823CE2512E45F09FCBD740D06F252D3713D4BAD92688F267EC008B70F97885FFB0			132	121	63	54	60	51			1	1			1				165	68	147	85	95	Y	N	0	2	0	0	2	2005	136	8.3	104	74	134	51	43.34	0	65	1
902636EB96DC13FE6E323F443C906303EE43C509D801EE2D8849A97F99C9C9B6D6B2898C450E04532F2205BB7F940055			172	153	107	98	59	59											172	56	113	71	0	N	N	1	1	0	0	2	2007	155	12.3	33	95	153	59	148.67	0	56	1
9039EF197F607C32A706FAF7EBFB5487A7741C8C9E4F594A3AE800139090D76C7DCE6DE38A91231E93BC8FD2F9503A3F			153	147	99	97	44	35									1		149	57	130	80	0	N	N	2	0	1	1	2	1989	138	5.8	70	87	134	40	36.25	0	82	1
9050E3EB4313742E10510A74881436004F63E8B92B6C0559711808234FDC2107EDE551CB9DE42536ACE09AC45944A05B			169	149	90	85	56	53											172	96	132	68	0	N	N	2	0	1	1	2	1991	131	8.7	140	100	165	53	63.44	0	71	1
907822D60B4B4A46C0384D70D75FD9B4B056DC61A8F06F20595436F96DC7410B6C2ACC2109F34E8E2BF172372FFD9472	1		200	183	131	117	40	45		134									163	57	118	70	0	Y	N	2	0	0	0	2	1991	143	7.7	158	71	132	42	73.33	1	57	1
9093242926A3DC47E02CDB648204403F795CC9B0F42D37AC9CB5F186CBED7FFA714A9AAAF373BB7FBBF437822A93CBBB	1		203	146	152	98	39	41	171	146									170	68	121	76	0	N	N	2	0	0	0	2	2010	108	6.6	145	99	166	42	105.53	1	58	1
90D65B061AB3F42446C1B952295D47119B5C6C78722CEE00A89882EE9B9A3BAB17225819A12DCA1354886F1866E187B2	1		164	141	115	90	38	37	95	112									168	82	124	68	110	N	N	3	0	0	0	2	2001	158	8	152	116	172	41	101.58	1	70	1
90EDE898CAEB553719DAF78947A8124BDEEB0EAE95E720EF7F25DD8A7DE68C8FE3745584BE626B2AF54457936CBBC478	1	1	173	162		96	39	42		188									165	76	140	80	0	N	N	1	0	0	0	2	2010	131	6.7	273	71	149	49	86.97	1	77	1
90EE55106DDA2E8F5EDA079443DC0B2B9D87E3BF708FD96261B05DA2FF15C5245AE0B72D6B2CA663FC6D0C59DC22F26A			170	144	113	91		29			1	1	1						172	60	142	78	0	N	N	1		0	0	2	1976	161	6.9	134	101	147	29	25.98	0	89	1
91184914CA278BC2C1F0CD90E328DD7D55FB04134BDF2B10A39D39D798DE93AA52F26CEF9E0FDF941F54BD26F9E53B00	1		203	195		122	48	52											159	55	123	71	0	N	N	2	0	0	0	2	0	139	6.6	92	102	159	61	77.77	1	61	0
912589D2D4FECA0FF73254AA8D8EF2394BBD8940A77388B118400FB3525121D455FAFF020BF629D12F68CDAEEEE0D72C			173	183	114	104	51	52											153	62	147	84	0	N	N	1	1	0	0	2	2012	70	6.5					41.38	0	86	0
912864688AD1D69C7781E9A894A3025481CE115857C47E285D6E44763ABDFAA5B6CD21C26AC76905ECA506900DB09C29	1		255	226		138	83	75	73	106									155	45	120	70	0	N	N	2		0	0	2	2001	222	7.6	73		255	83	109.52	1	57	0
915058DA533877AE9D8EBEFF8262C5D17140764C38C9873FB40ECB41096D63A5DCEF4F1C0226508B5AF520609D9D7258		1	176		47		14		304										152	73	140	90	0	N	N	3		0	0	2	2004	149	9.3	304	47	176	14	106.97	1	64	0
916C5FA94860CDD0FD9B1166326B26C93327D7EB2CDAC84963E1D5C8D978F0BC1B28D73585E7BE953C54CCB5E5F2A3BC	1		201	160	134	85	61	63											153	635	153	90	94	N	N	3	0	0	1	2	1998				88				1	72	0
91894E58F589FE6995B067AA80F6911CC3139FF4463EC4BD89A45364189739FB4C94CE7A2FA54FF89F37655E15D2CB0E	1		236	119		60	60	55		64									172	75	148	77	0	N	N	3	0	0	0	2	1989	167	7.3	59	56	123	62	79.71	1	66	1
918955C0EF9EE7EEBB4DE27718634D5F8819481699B749192EFE4CF34C5AB985D68C83ACB0EEF04B552F1E8829BC6F39	1		181	152	123	81	60	67		117	1	1							158	49	123	64	77	N	N	2	0	0	0	2	2003	87	7.4	168	88	192	72	64.7	1	77	0
918D78E9CE488FC72C8D5D5C054273AC2A39E291A6BC0E65128A3D35E8A6FB594E90361C21046A82392B072BF2DBF41F	1		243	157		91	47	46											150	71	130	80	0	N	N	1	2	0	0		0	98							1	60	0
91924B3CC30178C0D08E193FB7D1B217FBA9A018501EE6A46AB2B403321048B67FCFE876911EABB37A90ACC7258E20DD	1		212	173	135	119	53	52	163	137									156	68	124	79	89	N	N	3		0	0	2	2002	120							0	58	0
91AED139753D8D0ABCE029115A7B1C21123FC1E978E1612D19A36E75797F742D1589A51904DDC65AD0FF8E1BCBD0CC2D	1		165	125	97	67	54	51											160	52	130	88	81	Y	N	2	1	1	0	2	2005	93	7.8	74	108	164	50	105.16	0	59	1
91BAF02FFA405299B3E9375FD646002C55593FEE44E444DD5104540A89AA3EDA4217AEB0F1AA3F361693FE14EA9F1D11			133	138	70	79	51	51			1	1						1	150	51	130	60	0	N	N	2	0	0	0	2	0	129	7	69	70	129	55	88.71	0	68	0
91C1CC6BEAC1501C429CB9CA4FA6C33E5FC15A976935F4008CA07395C0FA4B81238383D1AEFF8561F70F3212EE9E3EAB	1		193	198		114		75											151	55	125	71	0	N	N			0	0	2	2013	103	5.8	62	149	232	73	89.54	1	65	0
91C6C8B908D652E0AC300C2DD177D3ED389EED549464BCE21FB29633FFE8E01220ADB1F2869E62EE618409EFE202984C	1		152	132			48	48											168	70	130	80	0	Y	Y	2	0	0	0	2	1999	185	7.4	142	83	146	54	65.21	1	62	1
91CBCD1DF2E694CD1D01F092E6AB0E6258A77FB65CC171DBB3FAB901E698C6EF26142221575D90F832548690615AE0FD	1	1		211		141		42		322									155	60	145	90	0	N	N	3	1	0	0	2	2009	100	8.8	299	150	223	47	90.12	1	62	0
91D1F5EE04BFBD36FC4A74AC67522E24877A70FCED5EE5C3E0AC9FFE4834A3FA4204273364BEECCCD20B4D333D44C460	1	1	238	173		114	36	35			1	1	1						171	66	125	83	0	N	N	1	1	0	0	2	2006	176	11.7	329	124	172	34	125.38	1	53	1
91E08FC3386E019130AFE1652A2BF5128A40206C3F681A5948F7DCB0E2D4E9F1C7A08A5CF9BDBAD274C72C4747685870	1	1	115	141	85	77	29	30	338	260									167	67	130	80	0	N	N	0	2	1	1	2	1990	167	7	219		162	29	33.55	1	68	1
91ED2A1D1757C8B1C85A3827C760EB1FF0E476208FE3567A6E6CB0C3200D48D9C1FA25BD93A47B955D609DE5B22D9507	1			200		150		60		86									160	58	124	80	0	N	N	1	0	0	1	2	2007	136	6.6	83	134	222	81	56.42	1	82	0
91EDC0549B97D6379BCD576058D180DAE2B6440CC4D1A3E93BFD33CBD7F3B88835EBF36B2E343F04139A1A455E13671F	1	1	152	172	76	98	43	52	259	229									166	60	124	74	0	N	N	1	0	0	0	2	2001	101	5.2	200	112	187	50	102.18	1	69	1
920A310101FF449AB8C153D64D30136306C3C181D8E7605F3969BDD3F221362A9BA846E4AFB2C8E7684A7E089E5A086E	1		188	184	123	123	51	47	142	178									156	56	133	70	75	N	N	3	0	0	0	2	1991								0	63	0
92227248FF15D0A44FC5C43C916F03F324A74C460E56902B745DE824BE581D48BB6F3BF81FA661F5AF827EF351ED4E47	1		217	147	150	77	53	61		107									160	62	134	91	0	N	Y	2		1	1	2	2013	235	13.5	107	150	217	53	77.01	1	78	1
922779A1A19F752A76203DC66CA4C23EED584B115609AEC9FFB7BCE66C729D2798044F487799E7E871C4E2908EDEE21E	1		223	145		98	41	45		108									160	71	147	82	0	Y	N	4	0	1	1	2	1999	115	6.5	106	164	140	42	104.45	1	61	1
922A53AEE5E7491B0BB0CB78C1ABF3E211BCCFF713B9167BA6341A483CF05FC630462934A40A15D3BD07CB8B29E6946A			162	173	92	100	52	59			1	1		1					155	45	108	62	0	N	N	0	0	0	0	1	1990	101	5.7	77	120	188	61	44.49	0	40	0
922D68136984AC327D8BFD78AA368C3177BD8EAAEBFBCCF9C17D47AF50707F335DE7C4FFA1BD55E873F6871FAA4FAE4C	1		207	195	122	129	67	63		130									161	80	181	89	0	N	N	2	1	1	1	2	1996	106	7	210	122	204	61	55.37	1	89	1
9237D14E755A67518C2E5DE82754FBE40DEC2FDC722218B47A1E2BA6AA0DC723AFF241721B5477734E2F051DDEFC809C	1		184	168	114	100	58	64	152	121									156	73	119	69	95	N	N	3	0	0	0	2	1996	125	6.1	145	116	200	62	39.07	1	75	0
923AA9B00B0B6E684FD21AB730668593AB4E6A282D82D76540BFF4DB131D79ED4DB856F6829CC08CCDF8F5B694975C38	1		195	186		130	47	42			1	1							161	62	123	78	0	N	N	0	2	0	0	2	1994	207	8.5	163		130	40	73.93	1	77	0
926F8E99CB98CC421E932FDD92561697EAD7D8A76923D900853A3973708164ADC8B1D8F05A0D50E6C283911FA2235A7E	1		173	149		48	85	78			1	1							154	77	147	82	0	N	N	3		1	1	2	0	112	7.8	103	54	144	71	64.7	1	77	0
928C78772CA1DD4EAAF0FD4EF30349059956B86B125535D1851E9D6AE132D21E7D4C8F5B3335F4D3AA419069373AF8D1			131	146	82	93	34	34											170	77	128	80	0	N	N	2		0	0	2	1991	118	7.5	196	93	152	33	65.21	0	63	1
92CEF099968943FBD4C2502E45DCC4C04852EDD5FEADEDD9873E8445639FDD2D7646D63DFA8ACC652BC183009025A139			155	136		70	72	60											164	67	118	76	90	N	Y	3	1	0	0	2	2007	144	7.9	47	75	141	60	80.47	0	62	1
92D9F500527E35C287478551711F9091DFA6D9BD162B7D0325F174C9993799F7D909B241C2BFE68CBB792F0AEF91997A	1	1	202	176	128	105	48	38		206		1							160	73	126	78	0	N	N	1		0	0	2	2007	256	10.4	168	77	129	31	41.53	1	79	1
92DFC67A4C1E9063D7C384510009C47575365531A4F2BB0D5999B7793FAC19DD5328BD42A4EB1AD1416B864B75EC3FEF			75	103	41	46	33	23										1	161	59	140	80	0	N	N	2	1	1	1	2	1991	120	7.3					48.62	0	75	1
92E2AADB0B27B1ECEAF207AA01F7C621587A7F6B842FB3C7F9D2E5728D0561CD5FE815270C7B78C829CC36A9EBB3160A	1		156	140	96	84	40	41	79	74		1							174	72	154	104	0	N	N	0	2	0	0	2	2009	114	6.2	72	90	141	42	112.14	1	43	1
92E2AADB0B27B1ECEAF207AA01F7C621587A7F6B842FB3C7F9D2E5728D0561CD5FE815270C7B78C829CC36A9EBB3160A	1		156	140	96	84	40	41	79	74		1							174	74	154	104	0	N	N	0	2	0	0	2	2009	113	6	85	105	156	40	98.36	1	43	1
93032236030498C66B87456B252FDBC0A79A865BAD66E7BA4F3486E5175101D38FDF0A88D8F47831E0D815B9F4C445B2	1		203	181		111	53	53		146									160	53	130	80	0	N	N	2		0	0	2	2004	333	11.7	193	114	156	54	77	1	63	0
9307DBB37B5581BF90BE44C8B91D15456C7AA6E0E581E390941CB1EC3E7AFEF972C9967819C95A02342B37B38C5EBC18				212				41											161	60	140	90	0	N	N	3	0	0	0	2	1990	224	11.1	210		212	41	72.57	0	61	1
930CF76FC98FCABF5510AC08CBCAA7ED073B0B98AEDAC4883D9CF358DDD3522D331318DC71763C3D5DE4FADA29402722	1		211	142	144	90	53	51											173	63	126	75	0	N	N	2	0	0	0	2	0	232	7.9	102	79	137	49	61.46	1	83	1
932AFBC012A2216540EC80BC7F34B06CF0ED7F5E3237646316EED698A661BCA740E7DA778C558CDB882D9CBDBA3320C9	1		180	155	89	90	93	64											171	45	120	80	0	Y	X	0	2	1	1	2	1999	78	11.5	49	91	192	91	54.82	0	41	1
933530EEC15F2A317AB3856698EEA08F95E74D79DB61F93DE618782FB8D069C1032A89F8044C51F9A61B4E7925ADA468	1	1	262	196	113	110		44	635	346									155	66	133	68	0	N	N	2	0	0	0	2	2006	139	7.9	261	88	163	49	75.15	1	71	0
935DA27F4E8FDF10FBF2109391337057D1D6B2B253EF575C21785689DC415CDB12CCF4C09293CDA64142AACB39E4061D	1		249	211		149	53	50		177									158	70	134	82	0	N	N	3	0	1	1	2	2005	188	7.3	89	163	136	48	50.74	1	61	1
936790AFE323FAD367D3A5F917308FF880117CC78B9423880665B38E1E05A0339DA4F12697459DB021345309307CEF2A	1		202	155	143	99	39	45											160	58	122	72	0	N	N	3	0	0	0	2	2001	132	6.9	106	145	195	39	112.02	0	52	0
937856C82191D9C3CC25D44D83A1E8A45E5F71E7C8A3F1A6845B086F3108386051E3F599F8FAD2F05F60426B5A227C15	1		192	146	132	82	43	40	194	223									168	87	126	78	0	Y	N	1	0	0	0	2	2012	99	5.7						0	43	1
939A98CE94BBCD71FE812B83DE33F51BC2D53D02F0616A64355AE5033BA530BDC52241FF941F5B28AD0C1C7926DF09B9			201	193	118	115	60	56											156	68	138	80	0	N	N	1	0	0	0	2	2006	135	6.6	119	105	171	59	87.67	0	71	0
93E5B72EFA61A944555AE49982310A26A2A5F5517132B475C5F3F613B0E9078E8C3964381954525E83B84956455BAA9E	1		228	188		72	104	96		43									164	58	107	64	0	N	N	3	0	0	0	2	2004	170	7.7	58	70	167	94	89.26	1	65	0
9415272D62107EDF0E0FEC8AD5028C0E27C81C3B9FB54E8DB994AFB9ED8B17CB7CB09612C6357FB4333FCC8A124DD4D7	1	1	211	182	130	116	45	39											165	65	126	78	0	N	N	1	0	0	0	2	2009	142	7.5	250	116	179	37	72.33	1	62	1
941C006ECC6A6B651D93DA529C00B3351F3A14F391D20871BB1572333BAAC700C666C18CC888F1067553EC401C358475		1	324	281		100	59	36	2463	951									167	105	120	90	0	N	N	3	1	1	1	2	2002	314	10.3	575	102	238	44	75.73	1	35	0
943469FDDB4238C675D2382546AC1AECCBEA08B392D0D4F53C49398170CD57AA1E03763CC48994F164DF5034EB566D71	1		203	118	141	56	49	47	176	143									162	88	120	81	111	N	N	4	0	0	0	2	1998	192	8.1	174	150	221	52	139.38	1	50	0
943756F677DA98B65497425536D80AD5EEDF4A27A3F2851A5237F80CB10C91EBD00417EF988F506AE0AC78EBE4D5CADB	1			154		92		48		110		1	1						170	68	108	62	62	N	N	0	2	0	0	2	2005	187	9.5	121	86	146	42	54.94	1	61	1
945A35832C68D1843F64F863909BBA6E6AB825D19CC0019DDCABCEEBF95B1132398E14CB3B6B38861121825D896B6301				201		133		69											174	67	126	78	0	N	N	0	0	0	0	2	2012	110	6.8	128	121	206	84	102.43	0	34	0
946B141F16D5E911C9126CB9C4B74B7E541673CBC520FEF9E5279653964CBA853EFB70B835E9905E6735845DF98E2E22	1		178	173	111	119	39	31											156	87	133	84	111	N	N	3	0	0	0	2	2012	298	10.3						0	61	0
94A19982B1E26A2EEBE95AB85D7A9978A0FA38E07CEC3F7D2229EE80A4EA1FE456E279FE610C6CE1688DD9C13FA3CDDE	1	1	202	159		120	51	45		172									160	76	140	78	0	N	N	0	0	0	0	2	2011								1	83	1
94B80F232A3719E94378050FCEA99F3EF2E3EAE970D9E821AF106DC3E36AA0AB0153B063BE071BC8313D427B96DB69A4	1		241	155		97	44	46											158	61	102	87	0	N	N	1	2	0	0	2	0	140	9.1	319	123	183	44	73.33	1	58	1
94F173408D7B35F62FA5216E1057F257E82F19BF6F3AEB36B0DE4B7AFABF5B4AE647F5FE861B443BD432F7BC0BE3FF9D	1	1	226	156		83	40	36		308	1	1							155	65	150	80	0	N	N	1	1	1	1	2	1981	192	9.9	158	64	115	34	41.78	1	81	0
951456D8104EC024195A1093B3027FEF555FEA4BC7A1BA70DF6DA0CC1D5C5EF19E5C9E532CB01675BE2F16DA7E2254F9	1		185	246	41	75	90	127		76									178	67	130	80	90	N	N	2	1	0	0	2	2007								0	51	1
951A86BCEAB589AA67F17F3DCE815D520B4FE2D8A9AD6DF41CE65F949420FE6087F1B7E7EDE134488AD7D3507832C607		1		159	97			26		298									156	55	112	78	0	N	N		1	0	0	2	1999	242	11.4	298		159	26	56.7	1	80	0
95234C32CD7E7BF56F16687C3CF8DEE2D1B50A9BA76E47EB68F7FD54527063E566974693C380AD76083053897BBC147D	1		207	158		80	88	80		64									150	45	142	79	0	N	N	2	0	1	1	2	1984	125	8	84	104	165	99	64.03	1	81	0
952946DE2D4E94A091E93252F0CEA0ADD318B7FAC52841066B4ED9EA816AE94CFCD57BE2D26C60177FB175D58600B266			157	158	101	99	53	50			1	1							145	41	130	80	0	N	N	2	0	0	0	2	1997	94	7.5	152	99	163	53	84.33	0	86	0
95409E0B833550DCAA94149AAFDCA8D44721C05880FBA9CEEA30676301DEFDD597EB5F1D0EE0CF20C0913CE8FE078B77			146	152	92	99	41	41											167	81	124	71	98	Y	Y	4	0	0	0	2	1988	182	7.4	105	102	159	43	58.88	0	65	1
957520EBDDC982A028679A80A46967E552456608F80D8C144B20DF079568129424B2D1122D9EDB5A54113E99E51E1AA0	1		202	136	139	79	45	45	175	96	1	1							180	95	135	70	0	N	N	1	1	1	1	2	1998	111	6.3	66	76	153	46	26.54	1	80	1
957F87F1DC79FCB1502219613BE14B8963E2DA01120AD2E37F68793518376BC049FD90FE8E7AD6AC1AFE184D19F87DB6			176	153	107	90	57	47											153	55	100	60	0	N	N	0	0	0	0	2	2012	120	6	165	80	154	49	88.18	0	69	0
959B02E40AE588BF4CFAE2DC2C8616AF03D066CDFE9F0A1E8CE7E25F0FDDEE5D9351B737A881939238F367EC2F06B8EF	1		221	155		85	54	47		148									153	52	126	78	0	N	N	1	0	0	0	2	2010	119	6.3	89	76	169	55	130.02	0	70	0
95AD1393EF30B510BA2608956CFDF1A4E6C29C6BBD783D1BD9A0D6BD53FB0939CC547A863D3C62FF894BDEFD0C110461	1		247	245		175	52	39		243	1	1				1	1		156	85	150	90	0	N	N	0	2	0	1	2	1987	138	7	315	215	288	43	10.53	1	62	0
95C0BC41BC969B8B9258F04125549EB2E7781ABA4C282DE8DBD29FC298EE8ADA391A524F44EC3680C4D0B91BFE6CF640	1	1		154		86		51		155									163	68	138	87	81	N	N	2	0	0	0	2	2008	132	6.2	108	67	132	49	82.15	0	56	1
95C7E17202197923192166E7C0D468719A9D68CE4801ED507F5831035E5E8167EBAC8E78F737F405CD93B8D1AF398C4E	1		321	224	238	111	68	64											160	55	130	80	0	N	N	0	2	0	0	2	0	174	7	197	194	304	100	156.15	0	29	0
95DC0501BCE235F932DF77D58E82641A133C38779AE4754104CEB6C8C712F295231034B6BDEA023320EA73B76ABF721F		1		152		84		52		151					1				167	70	126	78	0	Y	N	0	2	0	0	2	2013	91	5.6						0	53	1
95DFD7411B9B767A5F628935BBF1A82091BF9AF38EC6230A64345F0952C347271E163DF4B258DE5C3A4154E21A967C97			135	123	90	74	41	40											155	64	115	69	0	N	N	3	0	0	0	2	2010	123	7	73	90	141	39	77.25	0	62	0
95E93F42C99C40DEA7F39E2C4471AD84152C5ED2B5F85FA36C5845FB3B7F95B13485CF659D7873AC6EF807B0E0D49752	1		195	185		112	79	72		74	1	1	1			1			160	58	130	80	0	N	N	2	0	1	0	2	1999	153	7.1	83	93	182	85	52.37	1	77	1
9605BB62D0609CC8844CCA2E6FC47888F1902748B99A30B4E6ABE871D088B4BE447D8425E8431B0F555F472EAD6D6AD0	1		202	169	146	98	45	59		91	1	1							158	80	130	80	0	N	N	1	2	1	1	2	2004	116	6.6	95	95	171	65	41.65	1	55	0
9619A6412C643E2BAF1FBC3B42F0F263A3CDAD3BBE3D9F5180F6E211DEF2156644094B678B72CD2D33748F330E829153	1		203	160		87	54	50		192									158	59	130	80	0	N	N	0	0	0	0	2	2011	108	6.5	208	83	163	44	89.83	1	64	0
961AB0F36002E60E808D2ACFC13D848C9C69EFBCF5EBE2F9CBF8AA5B3BA24A7686453D13A89AB0CA657F220403682915	1		199	152	130	101	40	39											155	74	135	76	107	N	N	1	3	0	0	2	1996	197	10	125	111	148	34	78.86	1	56	0
963364306543C20DBBA5172633FB43B6A46E6E9AA9B8F9D3B6D8A890DD5B43F8A65E33AB43568F33480752693818C6C2	1		215	181		130	43	46	72	58									179	73	126	78	0	N	N	2	0	0	0	2	2005	134	7.4	61	147	202	45	75.01	1	51	1
966FD3AE333EA5CE81D0FB25DB2C4591B853541441AA39248B87561E9183899A8F31D1CC17E26B926B9DDDA54DFB7158	1		192	163		99	45	43		99									154	70	134	80	0	N	N	1	2	0	0	2	2002	140	6.9	75	62	119	40	69.61	1	53	0
9671ACA236D738503F3EAD8B7B3A51DD8B08672A11DFC7E4E391918DB99B1BB8A928A41C1EBD799D13F17C1610B86F22		1	208	170		107	45	42		247									168	73	139	80	0	N	Y	3	0	0	0	2	2006	115	6.9	165		153	45		1	58	1
967A89C65BD92CFA3B472A54A96FDBBB6901EBB23B0997ECABD3004D2095DDD31EFE31992CE4963D88A6520A321B6048	1	1	216	188		103	34	47		152									148	52	123	74	0	N	N	2	0	0	0	2	2009	143	7	214	101	164	40	176.79	1	55	0
967F8AA0B87D8CDFF7B56B53F750C0416D612DDE6625481FFE5A4F370F7BD6CD9ED6117A947F8C59890E89B5FC804F7D			152	137	96	88	45	36											183	99	110	72	112	N	N	3	0	1	1	2	0	138	7.1	128	75	121	35	73.87	0	55	1
96864FAFE47A70A7695D00B306D77930905847CD075B123F824223FC7A49F35ACDB2EC4A3CBEDACC310FA7BE9E40A93B	1		155	146		88	44	40											168	79	125	75	0	Y	N	4		1	1	2	2009	90	7.4	101	75	137	43	143.27	1	67	1
9692ACAAB36BB96AC6B4BAE6B4D0EBE9A0CCC36E6CA2A60922EC2EFAC6803265E747505058D73C42C3250CAB5B84D4C2	1		184	128	119	68	34	33											177	83	130	80	0	N	N	0	2	0	0	2	2000	181	9.7	181	118	169	36	60.26	0	59	1
969AEE305D265ECDEB64345170A14D1F0945C2B3805101B499185D75C734F31F2C0517E30F5242DB63E4F197838D1671	1		222	152	141	80	61	62	98	63									175	70	0	0	0	N	N	1		0	0	2	2013	162	8	55	155	227	70	83.08	0	54	1
96D5302F9E891008EC74A4703DB7F527CD7A6B31EAFE67E08D628C18CE9DD9A379E2FC062B6BD6E5DBB7AF6E6D344650	1			117		84		41											174	74	126	78	0	N	N	1	0	0	0	2	2009	142	6	75	116	170	44	64.99	0	63	1
96EA303CC0DDA19C73A92979E0B1BC972BE3BA8B1CC3D942A2241D3E062CB85895769AC1B1413251C9AF1EFEABC862AA	1		206	278		145	95	89			1	1							166	64	132	78	0	N	N	1	0	1	1	2	1981	162	8.4	174	146	232	84	85.65	1	83	1
97189A4AA49BB01CB0ADCF4AD18B79EECD413B2D7AB96BBC31A527424F16F76DDE4612E03E7BCF69890D31FF0959518F	1		209	172		66	41	40		448	1	1	1						150	54	135	68	91	N	N	2	1	1	0	2	1988	109	9.2	240	78	136	40	64.2	0	79	0
9727EF29923D6078BA962C72362E646D4290215225F750F4DB83761531BF07032FD896BCA3281BF7364E279551E2805C	1	1	203	179		112	46	46		178									167	65	120	85	0	N	N	3	0	0	0	2	2001	206	8.6	202	98				1	73	1
9753FFEC8F95E5A0F07F2D9C0B6475A8C1D29AA8D2DA07CB6633A45AA04A092E8FA80453068BE62123A7DAFE6071A14C	1		192	158	112	78	67	63	271	121							1		153	51	145	80	79	N	N	1	0	0	0	2	1996	91	6.4	96	64	164	75	43.42	1	67	0
97763154BADB60E3A6944899894E57750B3D9F76DD3A7A97EE5D090856BE86922B14356477056204C3EE3FBFF67CC653	1		176	163		115	41	40											166	73	127	72	90	N	N	3	0	0	0	2	2002	115	6.8	86	108	164	42	60.69	1	57	1
978F5626E52BFD55D1AB14EEFC3FA2DEF0FB185557FC69285E20FBB7920F81598DC2DE4DD36E209A49213570D7A30091	1		183	152	150	81	53	47	158	181									0	0	149	87	0	N	N			0	0	2	2010	147	6.9	204	87	144	45	71.03	1	49	0
97959A6EEB38D32FF847CECC75B2CB58DF75F103AB8F561C384A6012BE7859EDF1D7454D065112C6B399A8C908761D3B	1		265	238		150	64	66		72									160	52	142	80	0	N	N	3	0	0	0	2	2001	249	8.9	65	178	182	55	77.5	1	61	0
979E0110A45E40D23D2371C68330815F098F032DC26B27BF2C90DA8D4C236AEE7B8B4263F3B32CEE71EC8720F3958C9E				171		124		51											154	47	124	74	0	N	N	1		0	0	2	1997	154	6.1	126	124	191	52	76.04	0	68	0
97A81D36BFCF03C7B3AA19B0719D4989DEE02BA0EC79E0C746C34A52D00F40694F70B658893189753A59981F9E887979	1	1		187		123		32		310									180	90	126	78	0	Y	N			0	0	2	2013	99	6.7	150		164	28	81.86	1	57	1
97C00FAAC0579F263B1A3D627E9FE1241686DB16F627EA6B3B4EBFEFD3B2D093044B4B7773FE64B764A87D1A5FB6857D	1	1	173	179		95	41	45		263									158	62	112	56	85	N	N	1	0	1	1	2	2006	112	6.3	343	115	122		47.98	1	79	1
97E2DA76113804CCA9AA9E4BE3AF8620D49A9EC7AA26A8AE4524225B0606181A1A7A2C8924B63C9634AD7BB77D7852BE	1	1	190	148		92	36	38		98									167	68	130	80	0	N	N	2	0	1	1	2	2002	86	6.1	59	49	89	34	106.28	1	57	1
982F2C3422C1960B1A6FAA02E34C4A7F3D3FD641239582DBA61630ADD1D3A14CD86E9D5D55BE404F22569EFAE5C0BA29	1		188	152	119	85	50	53											159	52	125	68	0	N	N	1	0	0	0	2	2006	131	6.6	148	83	157	57	80.37	1	52	0
983773F52CD57E1CC0BC857583CF0C9AF746B9E63F0767BA469FA4CB562B5CA0DB4601A0BA441AF5AB919294C3B6D3EB			171	174	116	115	44	46											162	65	148	68	0	N	N	3	0	0	0	2	1995	204	7.7						0	78	1
98379C6D2F73A7F806B39DA33B3CF0FB5327B29A52388C076118904368B5E008415F07DB9448EEADB481D1B83F5577DD	1		224	207		165	71	53			1	1		1		1	1		157	79	127	70	0	N	N	1	1	1	1	2	1996	295	8.1	258	274	346	57	53.32	0	63	0
983F069CB146D9C5A3F9943E799C13CD06303D4A82FC58DC3CD7BCF49931D46C96A5467F40DC183A780E04C793359AE8	1		188	148		89	56	56		54									170	89	138	82	105	N	N	2	0	0	0	2	2001	106	6.4	62	99				1	75	1
984196615F4F5114207341DA2115270B58D77BEB86BF659DDBF60F7C79CD83C26C1B112A5A597AD3623E2D4A23C7B904			193	199		118	65	70											0	44	146	80	80	N	N	0	0	0	0	2	2013								0	64	0
98A267FDD8CFB3C906788D6E72BB1948455D5B202A17112B2AA541EB56EFAE27BE089D7707C59C2C3A46D7CFAEC33C0B	1		157	133	93	66	53	55			1	1							176	81	126	69	81	N	N	1	0	0	0	2	1999	106	5.5	78	94	153	46	57.35	0	75	1
98A71ED46D36D8CE89C37D27836D81DB3BDFF0EA800134BFFA14814C9C3864B6E881C9DE1D43D88525D1D857EE68547C	1			200	132	132		48		171	1	1	1						154	64	126	88	0	N	N	1		0	0	2	2005	157	7.9	219	129	193	45	92	0	56	0
98AD97B68730142F618B6392016EC19F947E2EA927C36DE34B17557F4DECDBF6859BB9962A95354273D8C4837BEB4339	1			183		114		64		110									165	64	112	70	0	N	N	3	0	0	0	2	2002	70	6.9	154	171	178	59	82.82	1	44	0
98B131539A51E0EE60C53F5068894645C3152F4EC9221DEEDFCE665570A06F1EB2EC4CCE05EE92DD7A2A6B7E2F3CE4C2			182	179	93	105	69	69											152	47	130	81	70	N	N	1	1	0	0	2	2009							74.32	0	75	0
98C5FDBAB7BD43A03023665BD44E89405D8E1E1FF9872E8576594B1684E00FE10BB6667096121BF10963C18274CA67DB			159	157	114	99	42	40											175	70	126	78	81	N	N	2	0	0	0	2	2001	129	6.7	127	91	150	38	118.33	0	34	1
98CB1D74855854C5904A6E89143814B3D5ADFE6024D6F9F31F3545E8C843DAAFFD65AA5CABB402DC4E22B363AF49D255		1	146	141	76	83	58	44	103	139									159	72	130	80	0	N	N	2	0	0	0	2	1999	72	6.2	98	85	142	51	62.13	1	52	0
98D5BCFFF1EAE1EB70E53FE30D256FC3E2A82E551C5031B13F8EFC1EF0AFC380E5BCD094A5906252590A438A7CB5462A	1		210	172	152	116	54	55											160	55	135	83	84	N	N	2	0	0	0	2	1999	122	6.6	130	115	161	57	76.75	1	64	0
98D5CDA56D0303BEF034E075E5B9CB1EF96B2E0995F14E5A9D8004B949DCD6A7349934DAD3621D3CE81924FB70F673DC	1	1	135	207		125	42	41											173	103	132	70	0	N	N	3	0	0	0	2	2003	168	6.9	99	90	163	48	90.88	1	62	1
98E3BC33D33A8F6EA2BBF8B8B4B2B3C1F4E903CD352208F2506A35A9590A99B88C864CE58B21BDFF49A759179C34B502			156	145	101	87	57	48											156	58	142	69	0	N	N	2	0	0	0	2	2009	159	7	89	89	147	48	85.79	0	79	0
98F16ECCC36CB7551F9AD977A35B9246451814678C72921BFEB30EB61804E243DC361C0181730D623DFC75D725C6ED69	1		188	164		92	52	63		132	1	1							163	61	140	80	0	N	N	0	2	1	0	2	1979	126	6.8	134	130	180	67	29.4	1	61	1
992D1388289D9672DA803DEDBEF9DBD7EEF53717661F6454320C8561054ADD836D9F9210052FF8C3591029C8E38D7CDD	1		212	203	138	124	72	64		82								1	168	65	123	84	0	N	N		2	0	0	2	1999								0	58	1
993984511C4E8EE1BE7003E84AB5BDC5B4EA154E9366692B36F74666D6B3D99B3D1E585FD7157657C1B698E3DDDC2757	1		195	175		85	51	53			1	1				1			160	58	140	90	0	N	N	2	1	1	0	2	1971	85	6.5	324	46	125	31	49.94	0	87	0
993F076F0E83E1E22CA6777A9A6DC25021132BF3A1BF71880F2571B59ACA2966CB25428FC2139FFC9FFF2964796F98F7	1	1	176	171		93	54	54											149	58	127	80	0	N	N	1	0	0	0	2	0	159	8.4	216	100			58.43	1	69	0
99C539F37EE5A609149E868FA39BBCBD9DF7712630A59410A27B655D76841DAA7E4E650B0D2A37373F5F23BF6F54A36D	1		210	135		80	63	54		100									156	73	121	78	0	N	N	2	0	0	0	2	2010	192	7.3	109	58	113	44	67	1	64	0
99F8ED9E994306AF6D073F7B903BE3590021E07E4573D9496626862705A7BB02FB4F54BF87C3AFD7E35A2FE4FAE518B6		1	180	167	100	99	45	43	338	209									159	73	110	70	0	N	N	2	0	0	0	2	2008	163	6.7	202	88	145	35	62.38	1	50	0
9A050467EA409C2057FD4DDA0E1FC371C394B1C5DAF6ADF81FF7479C5D9C14F00C161F2C0CAC815524F2888B9B033108			196	169	106	106	85	73			1	1			1				149	77	114	65	0	N	N	2	0	0	0	2	2011	114	9.1	38	111	181	72	169.22	0	68	0
9A0894E32FD84FB77DDC9B8B9D30782E341C2C523F735C4B3210D1640D0791EF8A06DA36D832982A8C1BC01D9544865C	1		169	138		93	34	36		135									172	80	130	70	97	N	N	1	0	1	1	2	2003	122	7.2	194	50	110	38	61.01	0	86	1
9A156FF0F9DFB88489632D50107C1FB519A7F2F1ED6B9BFB41CCE4AD26DFCB6BA703443DF7864BFFC17F102E35923D10	1		223	164		82	77	74		78		1							155	67	140	82	0	N	N	2	1	0	0	2	0	123	7.6	115	86	177	53	46.55	1	75	0
9A386CC1AFB6BFCBB2D5720949409C8F06E2DB757BD94E34555D6E02B554EEE6F2394EE91A5A14AAACF99DA1A2D9F0B6			143	152	88	87	33	44				1							159	79	130	80	0	N	N	1	0	0	0	2	2012	100	5.9	183	93	158	47	92.34	0	55	0
9A46D86C20C169FFEA235655AEB377C17CAC315CBDAB9D1646F5822E2BBEF5470DCD6FAEA51EDB648BA424B98EC97145	1		287	178	145	91	57	75	291	143									167	58	119	74	0	N	N	2	0	0	0	2	2011	192	7.1	170	107	178	74	68.59	1	58	0
9A51B56CF986F6D37CA54D8327FBBDBF2E86E489679B3E1150B45660661281110ECB5261B25F619A00F077418C72CF56	1		203	137	127	74	60	58		96		1							153	48	97	55	80	N	N	0	0	1	1	2	1983	129	7.6	111	83	141	56	25.23	1	85	0
9A60167BA5ECE8849F68B6330E5DD0227F0C63F90C78E65A7E1793F71C852EB2FFED8C3B0C98B69195B1CCC385FEE25D			168	180	100	107	58	55											162	63	151	90	90	N	N	3	0	0	0	2	2007	161	7.4						0	61	1
9A6384AD804B7FC6A53E252AF409C72EEB1534DAF2BF38965D846A1F66D6AC0CC5FF353DAD54DA6D719F6C7F5F9EB193	1		158	193		127	39	53											153	79	124	93	0	N	N	2	0	0	0	2	2002	162	7.5						1	58	0
9A63BDAC9767AF1A8DBA9270397476162CE53023CEC7B6D4558836186BE2275D70B0975E5D65123A47B2057C6A8697BE				194		109		53											153	67	126	78	0	N	N	1		0	0	2	2009	177	6.5	124	114	177	50	118.29	0	40	0
9A6958CE05FB3DD1A950C89CDFB4598053CB532AB2F2D09C4F2946FBAFA369C41CE4BE9AD2C82E32CA51595A7584218C	1		184	128	144	78	40	36	172	111									159	70	120	70	0	N	N	3	0	0	0	2	2009	131	7.3	127		120	29		1	48	0
9A952F3C5FB6034E1F7643DBCD37D519DCCBEA9F3EF57D2BEE1E030FF678DBC22857BDC676149587D023EA7A494313B2	1		189	174	116	109	56	51			1	1							162	75	126	78	0	N	N			1	1		0	221	6.6	95	96	168	48	31.49	0	71	0
9AA502A64A86C977C7BF42BE05818A3667BE7E3A803624BACA9080D3D5334FD4CD0301809148191CF611436C47A18D7C	1		171	188		120	45	48											160	60	126	78	0	N	N	3	0	0	0	2	1996	109	8.5	160	171	258	67	24.54	1	74	0
9ABE5AC344D17CDD318D950C314F6C70B2A692974BBAA88E6DA75DBCC3B7F1E797543B1FB9EA86F95BB278CFA7B67D3B	1		170	155		84	49	44			1	1							164	62	130	80	0	N	N	1	0	0	0	2	2009	107	6.4	140	72	114	47	19.57	0	66	0
9AC082F0CBC55802412BC0D82D0C15569D8BE103EE7A4BD259BD205965CF803471F143E96BD6B078E7834BC72B001DBD	1			165		101		68											160	60	126	78	0	N	N	1	0	0	0	2	2012	111	6.9	91	96	166	54	67	1	64	0
9AD396B4CF9AA749C9C23186CB026ED327E047508F1CEF642CDF751474E48F4B23BFBD313EA005193EBEE2329AAACAE3	1		141	148		88	53	43			1	1	1				1		154	61	122	94	0	N	N	1	0	0	0	2	1982	127	5.8	116	101	154	38	34.99	1	87	0
9AD63E1B6DE2F19D95C8FE45606D35E9727AE733CDE8B67D2164D6ED62A15AAFB13C250C5C75947BFA5AE138D99D6DB7	1		247	151	166	88	65	52	120	91									159	68	130	80	90	N	N	2		1	1	2	2001	121	7.9	72	107	164	51	28.76	1	68	1
9AE04BE153A35D4D9E9493F7D43F9EF41174C177AB835B102DE9DC3E46FEFE84C3A7CB324745FADC1D2CD7FB0F661046	1		175	181	95	95	81	83											158	66	117	65	0	N	N	0	2	0	0	1	2009	167	8.6	35	94	182	83	145.99	0	39	0
9B020FCB7C714B3CD9860E9900372EB3C2BBAE8002DDBD1D83233BA4715373B5EA13526DFA3F4BF816E53B417ED379B5	1		278	164		90	51	56		148									155	59	130	80	0	N	N	2	0	0	0	2	2010	103	6.7	111	92	159	55	68.35	0	59	0
9B1A9F538DB1CDAD4C2131E0473AFB805B1B9781F1CC36FD4B960A5E84F159B115FBCD44383A3C5BFE8EB0C04634A0F2	1			187		108		56		138									148	60	135	67	0	N	N	2	0	0	0	2	1996	104	6.1	102	93	181	66	56.28	1	83	0
9B2919A217620C501E6B6E82D9D20404E97E938E77E240263A2F197E099944D6F4F4207DF552682858837A052C530181	1		127		91		38				1	1							158	58	126	78	0	N	N	3		1	1	2	2001	171	7.6					52.23	0	78	1
9B30B65BB4A6531B8649CFC93DBF223DDFD01831BBE1BC00B20BE4E0DA00D0AFA38091897EF9CF8CA42B79B94B5B08CC	1		247	143	159	82	56	43		343									170	83	155	91	85	N	N	2	1	0	0	2	1986	111	8.1	226	55	123	42	88.67	1	71	1
9B3A96DC657347FBF859E73E008864A16EF6A844EF22DF118A98BB7F75D8CD0C5039FC2505A4A4AFA9C429D2D854F347	1		176	121	117	67	39	35	149	92									163	62	130	80	83	N	N	4		0	0	2	1999	243	8.5	149	117	176	39	102.48	1	68	1
9B4DF300EF3642ACC3872B1DBAF92D068E1DAA7608926702411892DDB6963A42D3E50BB20C38BFBC725221BA9D58570B	1		211	185	118	98	73	79		125									167	58	123	74	0	N	N	2	1	1	0	2	1989	131	8.3	121	112	198	70	35.03	1	55	1
9B527544BA376D994B3CEFF2F63F29D68C7C0D7D97CF38C62E63F2411632FCB33EC43D815DB6764088538612A6D930BC	1		179	136	106	63	56	52	184	138									158	62	132	78	0	Y	N	1	0	0	0	2	2009	141	6.7	112	45	135	54	66.09	1	58	1
9B61C2A3E9D94CA72C578FF65FC19F1E223A1F51F8D4200A55B92C566CD41CDE120963E45137B7E52F98CF33EBC2676C	1	1	199	198		113	44	41		278	1	1	1				1		0	57	136	70	0	N	N	2	2	0	0	2	2008	136	9.3	199	83	172	30	64.2	1	79	0
9B74BB5D635C088792A6B17679EABFAC6908721A9A4B0CC955A1855CF8A48BCE3E710DB209AF11BFA297C530E9B1F33D	1		196	159	141	93	46	42		171									155	55	142	80	85	N	N	3	0	0	0	2	2002	138	7.9		93				1	55	0
9B9AA3FFFA914C787A5BC23374BFC4FEEEC09F997A32116507526E2E2D937034C140793507D8B0FE1B4E5450985733EC			140	136		85	36	27			1	1	1						170	66	127	71	0	Y	N	2		0	0	2	2013	111	6.1	140	88	128	21	89.73	0	67	1
9BCEFC898F2BB53C3EB27CA2FA9A155882783D56855F3C59F34C4C50B03DBAC6F2E684CC872CC73BF992B3415E37BE50	1		256	207		111	66	71		120									151	68	123	74	0	N	N	3	0	0	0	2	1997	77	8.4	133	70	177	73	131.2	1	67	0
9BD1CC8F5AAF768178603E18EA14A9885E2AE3D0335D80C82818E4F2022EFE4ED894509AFAA2F534ADE1410696766482	1		198	152	133	86	53	45											164	109	139	95	0	N	N	2	0	1	1	2	2011	178	7.1	181	143	214	56	138.04	0	33	1
9BEBC2E82C032A1837D2148016E463C60C3CFC46B623DB1541AACA97A4131763E1AF88DE91A223C3A35F467D4E4DCDFC	1		278	217		169	46	51			1	1	1			1			167	80	126	78	0	N	N	1	0	0	0	2	2006	155	8.2	104	135	177	25	60.87	1	88	1
9C1370F436BA2247325D08198F0CE81FCB66CA075E77ECCC025795DAE450C238D689839EEC9AB5E987C835C8EA6812AA	1		194	154		93	61	58											151	59	120	65	86	N	N	2	0	0	0	2	1999	121	7.2	188	124	171	39	109.52	1	57	0
9C297F6A0694FC050449F2278EE935FE489712DBCA2C5AF1E77901E2B9554AD7EEEA4D5A74F4842A4295848AD41E654D	1		235	186	149	121	49	47	114	101									156	51	130	80	0	N	N	1		0	0	2	2013	142	7.5	88	64	110	37	78.3	1	58	0
9C34D15D70A09244849385F712DC54ACA902F6E0E5B0C265A3FDC800C5CDD83F94038A47AEC2D43612A4AE8123F2C93B	1	1	134	180		113	38	49	209	237									171	94	162	69	0	N	N	1		0	0	2	2010	146	7.6	147	83	162	49	41.69	1	57	1
9C3599C2969C2384175EA492083204C031545E5BC28E4EB3B5C81377A99A0DEE6DAA021873DC2F3B7401C3F8EA9CD9DC			259	235	147	120	72	62						1			1		166	59	129	78	0	Y	N	0	2	0	0	2	2005	100	6.8	85	151	233	62	18.15	0	56	1
9C42F5BED5310E24DB71B3B02C96F6D122699CDE1F4318431141AE6F6B7B1B81144ABC31093AA59B510701C8FB215A73	1		224	164		85	57	50		144									165	63	138	90	0	N	N	3	0	0	0	2	2003	125	6.7		76			65.21	1	63	1
9C46442107182A801195DAAA58D9820C913106C9AE42A5BD680AC4466DEA6AF311C5A64A94038CD3751BA9177A4D98C0	1			100		53		32		124									172	80	122	64	0	N	N	0	2	1	1	2	1989								1	59	1
9C621226944CA5B6C27B19A52D74075835E33A1C0CA1C6ABA77ABB66BCE50A5B3E92E6D90FB6D36E9AAA30986ED831DB	1		182	126	137	63	43	52	158	88									167	67	119	64	83	N	N	2	0	0	0	2	2003	153	7.1	146	66	123	41	90.88	1	62	1
9C75E167598A8A6AD69F4DA628C4185134FBE18232E65F34F54874B6C7180D3B0D428FB48FAAF02119C98EA2ABD269A9	1		185	134	122	71	62	58	62	54									165	60	128	63	89	N	N	3	0	0	0	2	1996	192	6.9	58	74	137	52	119.2	1	68	1
9C99FE0F26E4C778DB0796D0C8530BEC9AECDE12658E1A2F9C646AE9084BCAEB053391A742E66C121858545C585E5F30	1			146		89		48											165	61	130	80	0	Y	N	3	0	0	0	2	1988	173	6.6	48	89	149	55	103.77	1	63	1
9CC4FFCCE84D4F5DC23C43F73F164840858A4C4227C55B68B15457C75393F87109904899D3DDB717FBCC44DB4561CF3B	1		187	149	125	70	43	42											179	79	132	78	0	N	N	1	0	0	0	2	2001	138	6.7	132	130	196	52	91.49	0	60	1
9CFA290133C108214BC5C40C1A416CD8A6FF9ECBB953A79BE7E164EF2E9DF4F8EACA691C07E2CA4514A8090C2CBDBA4E	1	1		191		103		44		370									173	94	126	80	0	N	N	2	0	0	0	2	2006	209	8.6	234	62	208	40	107.89	1	53	1
9D97BC322FD6754E6FEBF1F94919B315389BFED3435AAAE856ED8BF49E2C19DB0933F40D31C50F9E5265FC89700B4FBF	1		190	107	108	61	38	32	306	149									162	75	146	92	0	N	N	2	0	1	1	2	2005	133	6.5	137	42	92	33	36.38	1	72	0
9DCBC1F9361C7C74CE326AC0E11C884216313673A46F0863748C002A80E89052187AAC56EB9E29F410FC3F74BC6B9E87	1		329	161	235	96	96	49	93	162									152	65	152	78	0	N	N	3	0	1	0	2	2006	196	7.4	124	113	165	57	87.93	1	70	0
9DEE88621E9764C93EEB378E12742F4D03AAFF28B65FBB05ECEE960A194FAC9D45383830430B162756F600F1B68BAFAD	1			146		76		48			1	1	1						167	71	140	88	0	N	N	2	0	0	0	2	2006	142	8.3	81	70	130	50	57.67	1	73	1
9E5C6AD88E473EA06AE0BE646A9D0A9136CE300163B2113B872B29BA8D0FFA97CD69EB324EEABDACE4C258C27A3AD517	1		224	156		91	51	51											156	50	109	63	0	N	N	1	0	0	0	2	2010	110	6.3	207	87	155	53	89.26	1	65	0
9E66F85164E6A810651C9F59167A2B24984643384CA5C92D8193D680BF6F6FA152C203910E4E586847385E44242A07EB			161	190	94	121	51	45			1	1							156	62	130	66	0	N	N	3	0	0	1	2	1992	164	7.3	168	121	190	45	29.56	0	70	0
9E6776F71E8D3F391750265436448D3AFCD0314320A4A8CADA2A8B7E1F0798216E30854CDDA6D563E54E8962E168F06F	1		192	166	118	104	61	54											165	73	132	77	0	N	N	3	0	0	0	2	2007	152	7	130	112	180	53	76.28	1	67	0
9E7208609C7FDA1FD2305446E39258269AE8799BDF39FF39B1AD4B7F98FC5C0007FC0080A2D03764EECB2F9017F761F1	1		225	120	176	62	52	41	117	123									157	60	126	78	0	N	N	3		0	1	2	1995	192	9	165	143	204	49	135.65	0	57	0
9E914ED56DBAA46466FCFC4DE1CA675BDE9B5D0747624B7FD1B1ADD21867A32E97CE7E10DD8882203EAC864ACE71FD91	1		193	176		91	46	42				1	1						153	80	126	96	110	N	N	2	2	0	0	2	1993	171	8.1	357	78	151	35	36.93	1	66	0
9E999A670A4AFED53434681BDCA190F8899F88546CDFFC3F47F05375E917D48154A36D8563585EB38F9BCBE1A1B4D896			176	135	108	68	62	66											169	58	152	66	84	N	N	1	0	0	0	2	1996	95	6.6	44	63	130	70	29.15	0	82	1
9E9AD266E64EDEE38942119094CF875BBA7535CF65FD019FAE0453CD9FE3E5361EF247B1360F8ED3C0DD03E227D5D766	1		157	132	155	81	35	40	133	88	1	1	1						175	70	120	70	0	N	N	2		0	0	2	2008	163	8	88	155	124	36	56.17	1	83	1
9F039B14B5B53F58BC6854FA318A9C93AB2DB29A88EA3F0F6B50B0FDBEED0839AAC4159E1FC8E47BA5BCB780BE87DBFD	1		186	119	117	63	45	42	201	79									150	51	114	71	76	N	N	2	0	0	0	2	2003	165	10	74	55	139	39	106.97	1	64	0
9F055F22F66B48CE40337349C2A4DBEE495639C8BE713122F25A507D9E28E1C410BC45D1D88C239B5B78F6086C4B3B34	1	1		187		90		40		114	1	1	1				1		165	68	128	78	0	N	N	1		1	1	2	1999	146	7.1	117	95	153	49	32.8	0	76	1
9F1FC3D9F0D27E1225C6E644E5CEBF7ABD3A778D131A2C82A1A2D74D2A114EEB03B8F3443BFE013A5CA9B0B037CBF916	1			170		122		39		112									173	73	121	69	0	N	N	2	0	0	1	2	2009	186	7.4	142	159	197	38	56.31	0	82	1
9F23CC18AFE4F991EBF971DCDDE925E06A14EBBE758140CCF694C0C89463D9FAD34493D9BA08B8F58AEDA55147A89CC5	1		201	160		82	50	57		116									152	76	138	76	107	N	N	3	0	0	0	2	2003	122	7.7	185	80	152	53	88.18	1	70	0
9F88BE11292590328A7271A97EC15427CF47D240128D86776BE45336CDF94EB35FC8C6B7D29FDDB66413883CC25CD4B4	1	1	204	174	69	103	34	41	635	236									156	54	126	78	0	N	N	1	0	0	0	2	2012	110	5.7					65.23	1	73	0
9F8BDAA0B2B786F862D4EF488E6A606164DB504FF6E7B29F4A72A50DE7CE01F53248F42EBA48F8B9ED0CDF2C80007C64	1		163	146	104	82	47	46			1	1							146	68	137	71	0	N	N	2	0	1	1	2	2008	182	7.9	148	91	144	39	72.46	0	86	0
9FCB46E4B01F418CC15BC68B5C264749E5EA5C215CBFF0E2936749575AB261EE3569C683F6AC3563C221285FB65CA72F			162	143	103	94	38	43											162	61	130	79	80	Y	N	1	0	0	1	2	1995	134	6.2	110	102	148	27	20.34	0	73	1
9FE9B6E942B6E2315E2FBECD79DEF7224A786CBE87EBFA0D842616EEFF9D2CF82BBEA47806406E44A457A9A752C946CB	1		131	98	102	61	28	25											168	60	130	80	0	N	N	4	0	0	0	2	2005	276	9.2	107	108			94.18	0	52	1
9FF205F1BD642E9E5A16BF9CB7E183F893BF1CF74408DFC31CD12BC83C26C3DE50F8EDFF918C7DF58FA0A5A31644A783	1		231	188		80	51	57			1	1							150	46	130	80	0	N	N	2	0	0	1	2	1998	199	10.6	210	104	179	53	102.5	1	80	0
9FFAC638811D19D609C068F4C86270F5526B2745F4F2DB996BEFB7FF3DBE8CBBB00422BB7EBDD9A2B0E2EC85B6E5B1CF	1		169	146	118	95	43	40											152	65	130	80	0	N	N	1		0	0	2	2013	164	11.4						0	56	0
A003F62989078DACDC9DE34A62A69C31242A4C60C4D440B6C25D11318F060CED8917751CE0528B983FE684D6E4B398AC			150	150		74	63	59											152	61	130	80	0	N	N	1		0	0	2	2005	101	6.3	71	61	122	52	90.12	0	62	0
A00BC3C4A29F04812CE58A7DA13C45EC9C466DEBED35AEF98552B388BC67BDCB4EC6E6B2F5C74D936A11BCDA32E10B35			165	152	95	88	51	47			1	1							159	64	138	76	0	N	N	2	0	0	0	2	1995	158	6.7						0	87	1
A00C3C07CB161DAF53B0764DD468608363C7BC837925E6BA518520C8484DF05BE4496C61C653041DB2CA2160F7C5AC5F	1			175		106		54			1	1	1						165	72	121	61	0	N	N	3	0	0	1	2	2006	114	6.6	100	128	182	45	56.45	1	80	1
A0479ABEEE30776E4C59574AC93F01DF268F81A2B7CD7F4C09DDFDF84A9E6B17FF51320D63DF389053EDF7DD1D3CC17C				232		160		41											165	61	130	80	0	N	N	0	1	1	0	2	1987	200	11.9	208	172	231	38	141.57	0	71	1
A04E808509E972B452C0427F46579123E218973DB35864E75563B46DA4E150634E1704D1A047514372AC6245C0383399	1		206	192		107	58	62		133									150	48	110	64	79	N	N	2	1	0	0	2	1997	94	7.1	74		146	62		1	62	0
A056340A1B2739998A66A47714AC79C5F941FF55DFD376EF5EE19E37FE11BFA04BE5E61EA359DDA59A62830BD5E8B520	1	1	171	172		90	46	56		129									158	66	150	78	88	N	N	3	0	0	0	2	2009	135	7.3	63	50	151	62	82.76	0	54	1
A07455D23B45DE11D604FE1DDD54EA10CA817AD940B8637C4463E51851F119D59F91D1E533605744E731BAD8BA90D111			165	164	106	111	52	53											165	60	120	80	78	N	N	1	0	0	0	2	2003	134	6.7	96	122	181	59	65.21	0	62	1
A09365BDAE290DE1633C32CE02BC2528A23C67A214346180C2DA415774B79AD8E44714F939EBA291B15E38B425F02E97	1		148	126	93	71	48	42											156	45	126	78	0	N	N	1		1	1	2	2009	120	7	101	90	149	49	74.73	0	74	0
A09798D740BAE04A4387C56DB6B253DB3E5DE189291F2F908EC357AFB51084C383C80346B45475C7E09C0A04292AED76	1		281	162	199	102	48	41	210	122									172	102	132	78	0	N	N	1	1	0	0	2	2013	130	9.5	210	199	281	48	116.92	0	35	1
A0C7FF2F28646F60ABFAC9BC03D14B9D41EC9946AA00F53DAEAC4AAE296E5B5C96515B00934F20E4A47F70427031558A			143	142	92	91	45	45											172	61	100	60	0	N	Y	2	0	1	1	2	1991	162	7.6	60	82	134	45	87.67	0	74	1
A1017232B64D29314FABA934B0B15EEA23B91052C8A02A8D5F34B4646E0B639FA53E4341348D11E729B77CEB456DBFCF	1		217	131	161	64	49	56		99									165	65	135	78	0	N	N	3	0	0	0	2	2001	122	6.7	90	73	132	56	31.96	1	67	0
A106D954D5CEABE35763327C39363974498246A13558A603BD29EC9AC797F995B6275AC3ED2A93A05B966190C78A9D57	1		176	157	115	90	46	52				1	1						148	54	132	78	0	N	N	2	0	1	1	2	2001	129	6.8	132	113	165	46	23	0	77	0
A108E92AAB829E1931D5E53E5E4B2D0C76BA922CD4CE4F9C4F00388C9E0CC30BF019C83F28B036C2EB44FDA4382544AA	1		219	193		120	43	43		292									175	102	190	90	0	N	N	4	0	0	0	2	2007	176	8.8	352	114	201	45	91.49	1	60	1
A120745F0A3A568E26ECE736C42FCE5C7FA9926A6D2D3970E6B8B08DDCC347BF10C3CC7129ECF9E2A5C76A958824EC59	1		195	161	124	104	46	49		211									168	58	0	0	0	Y	X	1	1	0	0	2	2010	117	6.6	345	80	189	47	96.56	0	46	1
A15659B546D98F93B7A286050520384D0A08151B59FA7CA99F83E8279DEA7D3110AC29E4514E0A1BD3F807B7A858D4EF	1		259	250	162	160	80	90	119	92									157	46	130	80	0	N	N	1	2	0	0	2	2011	88	13.1	88	148	261	105	159.78	0	26	0
A16168AFCA4A4F3B1357E6772963EE40FCFC834390549D57F02A2B219764A62915AD95C046E73DFC0E57F16CD212A984		1	232	189		87	43	40											160	58	158	77	0	N	N	3	0	0	1	2	2001	128	10	230	86	155	31	41.75	1	77	1
A17935471A56C791C68F5424111BD71F14AF3006D899A69EA74208277131289D7DDD8A14D24EB570A9AFAABC67958B46	1			173		108		42		203		1							155	51	132	78	0	N	N	1	0	0	0	2	1996								1	81	1
A182C63E50CC0DE7C0190A676C102ECC87E91B3C02471C532EDAAE26965CA75D60DA05DA4CAD827AA062CD08BE943D97	1		177	161		85	50	52											156	65	130	67	93	N	N	2	0	0	0	2	1995	135	8.1	87	53	131	46	76.75	1	64	0
A1B1066641E341A508D983D6FAAF278DAC35B5C2B57476A410474A01A14C066D34216BE99DA749775CE06DE71FC19DEA	1		178	179		82	65	70			1	1							165	92	130	81	103	N	N	2	0	0	1	2	2006	85	6.3	73	103	183	73	36.38	1	72	0
A1BE139D92913F5D93F0AA2FE029442902E45502C1CE08D530618EA22479DDA6A1431DAEAFD9F791E54655B193C18085	1		159	125	89	66	44	47	136	96									170	87	139	81	0	N	N	1	0	0	0	2	2010	135	6.5	147	107	166	43	105.16	1	59	1
A1BF23E4704B67357E5A707153A846E1C28CCFDA929E2BF0B3A1254E5FDCEEE484F4F1D7363594355F6453A3D563950A	1		177	155	111	80	49	56											150	64	130	80	0	N	N	2		0	0	2	2005	178	8.2	220	119	189	48	108.38	0	60	0
A1C1F78AA8A165F692F84E1141613EF5EAED161FAF7B6BFD64824434AADD4EB591828893B2A1509BDB4CE2C90E430F4F			160	165	89	84	69	70											165	51	129	70	0	N	N	2	0	0	0	2	1988	155	9					114.19	0	84	1
A1C328E6E85351DB7FBD15CBC7318F05A2D07F2140F17CA5D7D8C41748C656A9B2187146E1413BBE6DA94C2557737B79	1		179	143		108	51	47			1	1				1			158	66	138	75	0	N	N	0	2	1	1	2	1999	111	5.9	133	96	157	39	44.76	0	92	0
A1C328E6E85351DB7FBD15CBC7318F05A2D07F2140F17CA5D7D8C41748C656A9B2187146E1413BBE6DA94C2557737B79	1		179	143		108	51	47			1	1				1			158	66	138	75	0	N	N	0	1	1	1	2	1999	118	6.1	125	117	188	44	55.24	0	92	0
A1CEC9A4F99114050F128FAEE5FE5123F4F9DAB5A86502F07BDD2366998B724D4162A5F026A309C0A3A29F16DA587457			137	176	81	109	47	43											167	75	130	80	0	N	N	1	1	0	0	2	2012	131	6.2	157	111	170	43	87.52	0	41	1
A1FE00E565880E98BE11BB7CD9E26A74E02BC918975549FD171777A108954A7620037CFF59C70F77FC2975D32B9FB250	1		184	177	71	141	67	51		114	1	1		1			1		166	61	115	59	0	N	N	2	1	1	1	2	1973	132	6.3	86		152		8.24	0	86	1
A23890E2FC0ADFAC630ADE627452896E8C01D7ECA52F65858413C88B869A9FBB8BA7F5AC20A9888C0E4FAF9F36B2F571	1	1	174	159	115	98	46	47		120									155	58	127	54	83	N	N	2	2	0	0	2	1993	133	7.3	215	116	181	34	28.77	1	81	0
A24E735EF0207DBA3D355598B8B9535F16D121EE4323C340C8258A57985A10D418866ABE7DC0E9679638D7746EDB2488	1		220	145		87		37	172	124									180	75	130	80	0	Y	N	2		1	1	2	1988	229	7.6	172		220		22.6	1	52	1
A25EEA5ACCED6E0E8B0F27D80583DE51E9EFCEB877769EEBED81F206680FDBA3253865A858F07421104ABAB4C91EFD7B	1	1	197	146		77	38	39		195									168	75	148	87	0	N	N	2	0	0	0	2	2001	110	7.1	120	89	150	41	119.56	1	67	1
A26DCAE5E9C6E0EF8ECA8A9A96829EB4A89AE11D15352FF4A09517796716F1361E90C0EBD069492FA71F6FAA850BF9C0	1	1	183	176		124	50	52											155	54	121	74	0	N	N	1	0	0	0	2	2004	94	6.2	133	126	188	36	112.93	1	50	0
A28428442B49DF352D0347E15670651A2DCD50EDF305FD6650BFAC4CE6E2D921A20140AA5424FF3F5574FF3FB9296931	1		117	122		67	42	42											175	80	131	74	0	N	N	2	0	0	1	2	1993	121	7.5	81	69	132	42	57.67	1	72	1
A298C572FEB5CA38BA0439BDB77B00B50825B4A7302DCA71F067766218B904FDA0495C3F5BAE836F6D42B30AFF8B2F3A	1			191		130		58											150	55	130	78	90	N	N	2	0	0	0	2	2001	104	6	83	104	176	56	78.3	1	58	0
A2CA59DE9773BF890DE0396FF2CA87F8823EE8C081069C81ABDBCD6F0B5DEBA93BFB19927DC820C1DB8C697B28835B7E	1	1	256	145	163	74	55	41		194									160	65	130	80	0	N	N	3	0	1	1	2	1995	140	8	122	82	133	37	27.32	1	77	0
A2E4EA6AFDE5FE578B259B14EA6646962943037F904F4C06A914AA9AC96B21F786F2FD993803DC5D9CBB591860CF5B6E	1		232	152		94	43	41		138									158	76	135	74	0	N	N	1	1	0	0	2	2010	160	7.6	154	100	162	40	78.58	1	57	0
A337859842AD078FE6CDBE8FEBA512BD3A417F3715AD47B11DEACAAE0718F331DC87B658F87F74FBB3354061E0ACBA33	1		209	178		129	55	60		116	1	1							163	67	120	70	0	N	N	1	0	0	0	2	1994	151	7.3	126		151	49	110.73	1	54	0
A35E763801B2907CF2CADCCFFF3C550BD7A7DF68D815BA0765E60955C2537FE78D673637D4F2231C337F3FA080A60558	1		204	233	178	142	53	77	240	90									153	71	140	78	100	N	N	2	0	0	0	2	0				95				1	60	0
A368054950D4174C9CA8AAB0646E0C5585CEDF5761DA894045BB4BD96AE49874BD8AE90D607F4CFF28BD09561CD690EF	1		214	147	145	106	56	39		92	1	1		1					170	67	110	64	0	N	N	0	2	1	1	2	1999	114	6.8	84	88	136	34	53.25	0	70	1
A380E059320B56355B4F9D6F73B3F93232632979CDE1B4B851A054317C976A6EED730B9816F2EBA58E4B17DEA5937FF4				151		88		57											168	56	130	80	0	N	N	2		0	0	2	2010	134	6.5						0	78	1
A38ED56D12C52A24FDF5CBD2B7CF8B025F57CD630899C7617E71615354F428A0CB50FD6FDB5FEE4DAA55592DA067F468	1		158	100	93	54	39	37											169	89	172	100	0	N	N	3	0	0	0	2	2006	142	8.9	53	80	127	40	51.57	0	83	1
A3D0B05CEE5F020D1D9ECEE52EAE0EECF2D847864336FF615D1A3937E92A33441F789292ABD62E57312F4C270CCA0ED8	1		227	159		111	55	54		81	1	1			1				175	75	101	52	0	Y	N	0	0	0	0	2	2004	113	6	102	93	143	51	65.42	0	61	1
A3D1B46E947CE23A323C4BAD86325FCA6F58C24A793BB7EFA3F3EC3934627E0321EF83AAF7813DF1DC180C23C98195F2	1	1	182	183		131	40	40		235									153	52	120	70	0	N	N	3	0	0	0	2	2006	146	7.1	143	86	151	55	56.99	1	78	0
A3D1C861CE8FCCD9891B91A5DAEFB8EFF7E7E3EAE964365A2503CD302F3F0310DC36A09FCB5107AD46F306E694EB1B2C	1		163	133	117	69	35	42	74	52								1	160	71	149	83	90	N	N	2	0	0	0	2	2012	103	5.8	75	118	160	33	92.12	1	59	1
A3EF8A793EE6B6507C8BF69F2C9D4EDFA9890757F735C7DA21935D8DDF890E6F69CF65EEB3CF65AD44AA4F9061FBBA59	1		131	95	78	35	39	48											160	58	143	72	89	N	N	2	0	0	0	2	1991	72	7						0	88	1
A3F660F322178AF289F403A8420089A9AE0008ECE9DA23DB854B53EC2BEA14BE2E9F094E3023C571E1C41139D4150A92	1		185	171	112	91	75	64											167	58	113	67	80	N	N	1	0	0	0	2	2004	131	5.7	67	105	188	75	65.21	0	63	1
A41DB1A50F991FAC8097C53FCB5AF68FD538ABD938B983E332A857F140C4D2BE5EA8C578DF912C3D8FB92CED2E089D87	1		164	114	123	71	30	34	94	75									164	66	130	80	0	Y	N	1	0	0	0	2	0	142	7.7	88	158	200	36	46.15	1	48	1
A427C37FF3E53A64C85F9CE43F750E3C62E6E8EBC6945D023D969966AA42538AEA1C5167B89F915BA2DF7E117132AF01	1		166	99	113	55	38	33	186	95	1	1	1						164	71	142	72	0	N	N	3	0	0	0	2	1987	89	6.3						1	70	1
A42DBE342A3F41E8050CBC2AE70DA856DAE2A94F2B94F95CFA00F25D3BBF5297CD47BC1B815D078BEBCF12866CDD1EB1	1		152	143	95	83	50	45											158	67	130	80	0	N	N	1	2	0	0	2	1996	411	9.5	152	74	139	50	70.73	0	49	0
A46E4B3BC0182E5353D7DE63899DAE9D47CB61BA179DFE805F922E59455C10CCE94191C7492014D0AB10C5F74DF15D15			159	149		85	42	41			1	1							155	49	135	80	0	N	N	1		0	0	2	1998	115	5.7	81	89	148	45	73.35	0	80	0
A4739015BD021AD822B3E2D68CECE377BB3EF9B768A5F0208FF2DC0E86F0D5F1B68AEBE470D6E02D03DB929565D80EDA			157	186	103	99	40	35											168	76	140	90	103	Y	N	0	2	0	0	2	1997	151	10.3	100	105	156	33	57.84	0	71	1
A479FF6A7B0EF4AE37AD6DB19E2013E235D0C8F8CC262DEC3764666C1494FE5B401FF0321A119DB3A0140287CD06E6DB	1			171		96		56		91	1	1	1						165	64	110	80	0	N	N	0	0	1	1	2	2010	109	6.1	110	95	159	66	105.16	1	60	1
A480CDA95503C560899621B90F2B4C990F0828FB7AE1B4D22307E65519A56DE102EFDC9664D8C0B505F970491EEBFC42	1		230	200	122	111	49	61	157	119									171	64	140	85	85	N	N	1	0	0	0	2	2009	115	5.5	85	109	171	58	21.53	1	67	1
A4E8E11E37A4B3BAA6ED05C74193D45A177C6A6AD8154FA2C1BEAF9155EB09E28AF55763AD23184E8557988F3E1CB61F	1	1	168	180		101	35	44		275	1	1	1			1		1	176	78	140	80	0	N	N	0	2	1	1	2	2009	147	7.2					30.84	0	79	1
A507D177BC5AC837FC01E12272F7F47B8C9E20D3150E78A5B64413691D6129BDF4C0FDA72CE76422A98E57E522B5414B	1		249	165		113	54	63	197	160									160	74	120	80	0	N	N	1	1	0	0	2	2013	125	7	160	99	164	52	108.37	1	25	0
A51191E2E311D83886636220AAFA81A5DCA93297E666244D0B49A8299586B4C86CB693004FE6467EE8A5018B3112F3F0			188	168	123	99	47	49											159	61	135	85	83	N	N	1	0	0	0	2	2010	141	8	116	142	202	55	137.71	0	53	0
A519D25884E31388C0D4A48FB18ABEBD8F73D8FB7A047EEC0879A5265F5779323D5C795F37E633623FA713A861E360DF	1		204	166	141	109	35	54		129	1	1							174	90	126	78	0	N	N	1	2	0	0	2	2011	124	6.6	161	117	184	59	49.49	1	48	1
A526E679108C0B81C5192E5CFEC4A8614220F2841C6E2A7433303EECAF6255FCEB84962416DBC80C934A704135155614	1		217	180	153		53	52	93	77									171	75	130	80	0	N	N	1		0	0	2	2013	117	6.5	71	153	209	56	103.77	1	63	1
A52A991C6277D0EDD8A9075D349667FDA7C4BE6B447E9E9D02B6046D1C0390556DB80817E88456C2BD0FBF8BE5D5D283	1	1	375	182		93	57	35	3079	429									158	73	134	85	0	N	N	2	0	0	0	2	2007	190	8	760	55				1	36	0
A5328C9ADC5308BD082D3BB6E0B7C5A3ACD13E2673CB5D8D8FB81F55B5021E86195FB5EE6787814460861B3A59CDEF22	1		169	131	107	75	49	47	124	105									172	90	135	96	0	N	N	1	0	0	0	2	1998	120	6.5	84	101	128	49	88.41	1	72	1
A53DE56F699A6604D5F3474C0E2D736145FF6E56B383B2B2505F9D2FFCD01BC1345F47CA2ED898DBC27D6DCB0009FABF				180		109		55											164	68	91	55	0	Y	N			0	0		2013	122	7.4	79	121	188	59	66.09	0	58	1
A54134B9A9BA6FBCB215547098812AEFE8CB8908D4B2DCB32033276F6743349D4F5A05D4B3E45C032312FC865A00E211	1		187	196		108	57	54								1			152	58	129	80	80	N	N	1	0	0	0	2	2005	146	7.7	271	100	168	37	89.54	1	65	0
A54CAC040F258D0CD3143071048BB48E0D0942838249CC42982361D891AB08942BD7C5954DF0541C37EC6DF1D139C964	1		216	181		117	59	57		105	1	1						1	150	62	113	63	97	N	N	4	0	1	0	2	1976	162	6.5						0	82	0
A564D48F8FD779BD15AF8239EFA78D155E46E93BF175CFA61C5ECAD678B8FA31435C6BE1734BDDA328A39558A35ABA19	1	1		142		83		41		85									178	93	163	79	0	Y	N	1		1	1	2	2005	102	7	115	65	153	30	6.52	0	60	1
A59DA8B57B39937907670602454CC91562B8D964CD219E21D80BBC54DADE43B6A8416C0F75FFAC10148275D47162F314	1		212	175	155	97	66	62		104									150	46	130	80	0	N	N	2	0	0	0	2	1983	166	7.3	77	151	224	69	43.17	1	69	0
A5C0E4611B2E21BF07E80DEDCDCC4F6E2A926DEC2B1E444EAB18DBBA50F3D0B37CFF2114394D31448162A5D76570B8C0	1		192	149	124	77	66	66	79	63							1		150	48	115	50	0	N	N	1	0	0	1	2	0	165	8.3	67	87	158	68	45.83	1	81	0
A5CD3CB968817402D04BC246CE472AEF834B9ECF40F8151ED4FD6BFA8D676CD675DF2BC9B91A00C4DAF4BDB49F4106AC	1	1	188	173		118	35	35		197									158	52	155	77	0	N	N	2	1	1	1	2	1990	117							1	73	0
A5FC4FF489D6D555C6E2EE8D5D206190F4AC7B7C471452BEA5BB64D4AC6001E21775386888D3878F9174724955D08EF8	1		152	168	108		37	36	209	165									146	75	120	70	0	N	N	3		1	1	2	2008	148	7.2	190	114	144	36	87.42	1	72	0
A610EA51F29637C97BE48A0A72C37C56C0F2168AEC0E8E50F0644561491FD7BEC85FB32D8B0C5FCCB74A53E21C119D30	1		179	115	105	54	68	51											160	65	158	85	0	N	N	2	1	0	0	2	1997	69	7.4	122	112	167	68	48.23	0	64	0
A6640400C8AE63415B78ABA798E3180C767771455DE0C5ACC5F29ACAA1F054B99D36BE63C4C76A190514786B34756D13	1		264	194	165	124	53	61		86	1	1	1						172	79	130	80	0	N	Y	2	0	0	0	2	2008	153	8	94	99	178	74	80.74	1	62	1
A67D025A91213C4CC065A860C13F7179C876C9D15FC6681E2B7DCF54EB1E76B5FFFEC44E134D7F7D8806EB5264C97F51	1		164	117	115	67	44	39	79	87		1	1						176	73	0	0	0	N	N	2	0	0	0	2	1983	203	8.1	73	60	111	43	79.96	1	65	1
A690F0A5296F78EA243304D294F2ED23A75DF5C9E5295C5EABE4F7F9E27B3FAE56A9D23F813299CF4B9EF4E73732DCCA	1	1	210	158		77	49	58		130									173	78	133	87	0	Y	N	2		0	1	2	2004	154	6.6	117	86	151	51	64.66	1	41	1
A696DD8160E888DAB3424C68582D989B50A0A978D7A5D8EC69E74B911A519782C7D079EF01911582B898BAE49EF1AB12	1		211	203		145	56	54											150	62	146	81	0	N	N	2	0	0	0	2	1998	137	6.6	127	140	204	49	106.97	1	65	0
A6C264382218606D0F413F4EB2076847BD5E08B85587D06015CF27EF1535D2A96EED7920B014B584FB073E3B30C9C2C6				189		137		35			1	1							163	87	0	0	100	N	N	1		0	0	2	2013	131	7.6	86	114	157	38	82.45	0	32	1
A6E6DCAAD7851C973A703808EC24A6F318DE4B52793339DC7681643809AC267225433881DA860E7273197203DC40A9A9	1		182	132		75	64	47	116	103									168	61	130	80	0	N	N	3		0	0	2	1988	129	7.1		102				1	77	1
A707503E09222920635D4C60B093A2E484B7C32A4374C03C0A57CD2968B348DE06E22C6C9C3739923AD704E87E8480C0	1			163		91		57				1							156	50	126	78	0	N	N	1	2	1	1	2	1991	142	7.1	142	99	162	55	65.42	1	73	0
A708C72F37F491ADB848C9E059567B6096DAC4B5A6C3A2EC1D3D2283D499A69D8AF6CFE0394B03B224751033A5282D11			134	178	91	106	43	51											160	61	88	49	0	N	N	1	0	1	1	2	2001	166	7.1	117	110	178	51	61.46	0	83	1
A72034B6385C54F9941F1ACEE2CDA502D76CEF815C14A7788B3B0622EF7AB178A0D0EC4C32EFB36C43B918B5A8169CE3	1	1	153	177	107	133	38	41	189	167									154	69	138	93	0	N	N	1	2	0	0	2	2005	151	7.8	132	191	252	53	80.37	1	52	0
A744FB42A51DB4F9C1CBE98A858293AEBF8042CDAC38FD9E233A3E7091B77C731046E3F3F4672B48CDBAC6553DB89AB8	1		189	180		125	34	45	141	76									169	70	137	69	0	N	N	2		0	0	2	2012		7		128			80.47	1	62	1
A7532EC1BEAFE3656518C37D7FADC90F8FF0ED962AA8BB7D9C178673873E0BD347FD4BC65B75ADA2088D0A97C89CA196	1		188	118	129	76	50	40											168	78	150	90	0	N	Y	1	2	1	0	2	1999	192	7.6	296		166	52	91.18	0	62	1
A75FF5449EB90C476137DEE371ADB62572F2D1022FA4754FBB93DD8668164C12A9639C2559D74852B8CCA9E4DCF42ECB	1		214	189		119	47	46		150									172	74	131	82	0	N	N	2	0	0	0	2	1995	147	6.3	105	111	143	44	108.32	1	52	1
A76E602E2C3CFC59CD0F2C41EBF1CF0513F4BFDAA6BF1A6EF62E3725A507280A1B74F1384A72617BE8C0ABF28B2AA8EC	1		206	147		87	42	52		127									167	76	130	80	0	N	N	1	0	0	1	2	2009	149	6.8	124	69	134	50	76.42	1	80	1
A779B5BF252AED63FE7DD4A3F79982BA5FD424DBFE9A76F5DAAE7D6E06F375036338F4DE6BD6FD16E6FE502DCAA18B72	1		153	144		71	43	41		282									173	73	119	72	0	N	N	2	0	0	0	2	2006			176		165	47	121.45	0	63	1
A77C08F2812F59972406B38A914D5F29F3A3101877EB3904205A2DEBE3F1EDEE5BE096D184D6B1D653FDF225293D404A	1	1	167	177	78	93	76	73											156	62	130	90	0	N	N	1	0	0	0	2	2004	133	6.5	69	112	158	78	52.98	1	65	0
A7821E90EE12C56D177571E13F27E64391F928044ADFA906AC36F6BCD5AFB8E3026D832FA440F42E7551268B39A6DC7A			164	175	49	44	105	114											172	44	151	76	0	N	N	2	0	0	0	2	1982	169	10.9	68	50	181	108	60.59	0	89	1
A783A52F36AF9B79440D439335926164273AB79465201CD44942BE9496B258A9056604D2E8CA0FF70C2C998DECBBAC78	1		242	177		62	78	81		50	1	1							144	65	112	72	0	N	N	2	1	1	1	2	1997	81	7.9	38	51	132	80	111.58	1	52	0
A788D246741596D896B9C1AF7F4388BC445E7C950C121FB6B22DFAE455F8A7C10A0BE5BAB9DE0D71BE839535DB63CBF4			142	166		90	47	65											153	53	126	78	0	N	N	3		1	1	2	1995	117	7.7	116	100	177	71	131.2	0	66	0
A7E05FE66917212B1961ACC9A802D70CD6D11E168B0E82EFAF581B017E4614816B0D9CCB1ED7CE32460CD24D54B7D76B	1			159		95		52		144									158	73	128	83	0	N	N	3	1	1	1	2	2004	152	8.4	260	104	177	43	58.96	1	66	0
A7EB8781D7BB382ED8DCB2920243C2E852338B70D5512ACC5BBCFD7C58F3B03110F275F10F954D83DAD5D9C4CCE8C22E	1		188	143	137	83	50	48	85	94									160	62	126	78	0	N	N	1		1	1	2	2010	131	7.1	102	134	198	54	29.31	1	74	0
A7EB8781D7BB382ED8DCB2920243C2E852338B70D5512ACC5BBCFD7C58F3B03110F275F10F954D83DAD5D9C4CCE8C22E	1		188	143	137	83	50	48	85	94									160	62	126	78	0	N	N	1		1	1	2	2010	244						31.31	1	74	0
A7EC7E7CDE7360D75C021A5D15D3EC59E1FC3E007A23B44920552907E16E39147DC67CFB14C67B0F8ABBD192ED616BD9			190	174	146	104	56	63											162	85	140	70	0	N	N	3		0	0	2	1997	203	7.7	43	125	194	63	51.07	0	86	1
A7FD4C4047AB1E923A64F67136D4E59A457118ACDC91460E0D55E75A629C498532E15F8EC81A94682FD517805CA22E5C	1	1		190		108		41		277									159	69	145	78	0	N	N	1	2	0	0	2	1993	209	8	138	141	198	53	67.65	1	61	0
A82147BCE0F417959CF5CF4B2C798DE453CFA2E89FBE54B677D1606F46D39AF98FB641743960C2C5BD6AB327D36CEC60	1			210				37		145									172	67	140	81	0	N	N	1	2	0	0	2	1994	174	8	188	185	245	38	47.42	1	59	1
A837E17729C5A7218F2397F5CC33E421F6E4FC941758AE475DC18B51F0C3C1A59FA4472059817BC7FEEFF59628FDCCDB	1		178	132	120	79	43	45		83									163	59	140	72	0	N	N	2	0	0	0	2	1991							67.78	1	85	1
A848644315C0394A7ACF98285345C8E818CA1A6731C0EBE9CC3CB264C535C675661ECD44FDD4EFF5D79975AFBB3FD42E	1		191	148	120	69	56	56	137	91									140	43	127	76	0	N	N	2	0	1	0	2	0	164	7	119	129	197	52	129.27	0	72	0
A87122CA1DB3B832484919D3528E5A1C1830070806B8C5EDDD64CDB23577706891090F0C688CCAD3558B94992805928F	1	1	193	172		82	49	45		148		1	1						160	60	128	64	0	N	N	1	0	0	0	2	2006	131	7	161	76	122	43	75.81	1	69	0
A877A12EBCC45DBCD1D5E439EF2F3A529C3CB701C5095A3406815B3A78A56C1A8C3F1093B2059A67A258139A03556167			162	158	73	77	80	68											164	62	126	84	74	N	Y	1	0	1	1	2	1996	153	7.5	93	62	148	61	126.37	0	52	1
A89474D5BFD587A141B081358CF09C96B278A09F72742013F61A503B2DC12A3EA2E5E11803C45898062D5C7ED0271AB6	1	1	205	173		96	36	43											170	67	130	72	0	N	N	2	1	0	0	2	2006	261	8.7	184	94	151	45	73.6	1	57	1
A8D407B4BCC7989D26E1086DE6BBD88FB8802739EA1A502AB96E54D05A8836C13AEDCB92D21331E667E57ECFD477FB02			140	149	78	80	47	51									1		150	57	116	78	0	N	N			0	0	2	2001	113	6	123	70	143	58	77	0	63	0
A8E36B49AF023F21E8733D9413A9B0A0C60CAEE23BA1AB129D2505D6054E9031B6DF15BBD8B99C1D436E420474585CD7	1		210	165	143	103	45	47	192	121									148	68	140	90	0	N	N	1	0	0	0	2	2011	137	6.6	108	89	161	47	99.01	1	39	0
A8EB676CA3AE183AB12CB31D2D834FD004E0B1E9ECBA9763FB7EF86F88DC1E991D5124CA256EC844A52A9F93E6DD92BF	1			152		90		52		110									169	82	130	80	0	N	Y	1	0	0	0	2	2008	137	6.7	84	89	158	55	71.86	1	63	1
A8EEB3352A51B96A1A35C065BA8955B7438261DB3D2966B290D6D5965541DEFA676661B4811B7777E28C07B6860898AA	1		206	167	113	103	70	68											156	80	126	78	0	N	N	2	0	0	0	2	2006	108	7.4	61	106	174	68	133.32	0	61	0
A92F8EAD8CFDB681BDC4A7990732A2E50F0EC52C2BEB68D3B35C882CF3A68EA20988189BDBBF49716B5A60F9DFE67CCB	1	1	172	150	103	79	38	37		263	1	1						1	173	85	128	78	0	N	N	2	0	0	0	2	2007	136	7.1	384	79	161	33	36.72	1	77	1
A93D715629694568CE5462A238D217905D5FF5BD36D1428FDFF80B4116B1C5BBE40E678346E26811B87D44B92927C137	1		216	173		62	98	101		52	1	1							157	59	151	89	96	N	N	3	0	1	1	2	1999	117	7.4	70	92	206	106	87.67	0	72	0
A9456F7A17512E6F9E40133D91368BA0F5FD744956A888560FCDFCCCEA64BA535A46B1286AC1E1D035ADA8A2C1A96A1C	1		173	125			48	53		118									0	60	126	78	0	N	N	0	2	0	0	2	1971	167	7						1	80	0
A9456F7A17512E6F9E40133D91368BA0F5FD744956A888560FCDFCCCEA64BA535A46B1286AC1E1D035ADA8A2C1A96A1C	1		173	125			48	53		118									0	60	126	78	0	N	N	0	2	0	0	2	1971	188	7.8	156	42	108	45	41.89	1	80	0
A94A46B27E3AA993A3B1F4E1CBFF229BF5FAF34BD6238AACCFA8B2FE29B45C59D474764D3195831DAF6FDE284B671055			151	154	95	97	45	46											164	59	165	85	0	N	N	3	1	0	0	2	1989	83	7.3	103	88	149	48	90.01	0	65	1
A958DB36D2D70B2DD6B8082FAC81CC7C4B6AF3B6E3D9F05CF039C8397265FA5211A34205BE9CFC33A435B57DA9FD3DFB	1	1	217	170	154	114	29	34		210									169	92	129	72	0	N	N	3	0	0	0	2	2010	152	6.7	369	91	150	30	49.32	1	69	1
A95AB04E121AE0452CC2F36F098AC8265CE581509B5558256A34B82149E7042F3C20C796E9D8B16AA776819AA4FA0EEE			186	159	116	83	72	59											157	59	130	75	85	N	N	1	0	1	1	2	2008	140	7.2	101	83	168	62	170.26	0	66	0
[truncated: 1,005 more rows]
